# Supplementary material for: In Silico Screening-Level Prioritization of 8468 Chemicals Produced in OECD Countries to Identify Potential Planetary Boundary Threats
Source: Bull Environ Contam Toxicol. 2017 Dec 28;100(1):134–46. doi: 10.1007/s00128-017-2253-9 (PMC5775374; doi:10.1007/s00128-017-2253-9)
Supplement: Supplementary file 1 — Supplementary material 1 (XLSX 15556 KB) [file 128_2017_2253_MOESM1_ESM.xlsx]

## Sheet: __JChemStructureSheet
Hash	StructureStringLength	StructureStringFormat	StructureString
2DDB88196FB9520D84CB1B601B533973	1	cxsmiles	JChemExcelQgAAAB+LCAAAAAAABADtvQdgHEmWJSYvbcp7f0r1StfgdKEIgGATJNiQQBDswYjN5pLsHWlHIymrKoHKZVZlXWYWQMztnbz33nvvvffee++997o7nU4n99//P1xmZAFs9s5K2smeIYCqyB8/fnwfPyJOdve2Tu5tnexvndznX7ZOdvnXPf6svOP/r/s3/+//AX4sePVCAAAA
36B15F27ABDA68F3D4CE89FCFCC55A65	1	cxsmiles	JChemExcelLAAAAB+LCAAAAAAABADtvQdgHEmWJSYvbcp7f0r1StfgdKEIgGATJNiQQBDswYjN5pLsHWlHIymrKoHKZVZlXWYWQMztnbz33nvvvffee++997o7nU4n99//P1xmZAFs9s5K2smeIYCqyB8/fnwfPyJOdj87Odn67GQL/+ye7Jm/PjvZOynvhP/7fwC92KOmLAAAAA==
614BEB9E330791C5E860E9DB3F2B176F	1	cxsmiles	JChemExcelLAAAAB+LCAAAAAAABADtvQdgHEmWJSYvbcp7f0r1StfgdKEIgGATJNiQQBDswYjN5pLsHWlHIymrKoHKZVZlXWYWQMztnbz33nvvvffee++997o7nU4n99//P1xmZAFs9s5K2smeIYCqyB8/fnwfPyJOdj872TrZ+uwE/989Ke/o//bkk62Tz072zKf/D1cKwdAsAAAA
8658595DAC2271EF2F3728BC60982EC8	1	cxsmiles	JChemExcelKAAAAB+LCAAAAAAABADtvQdgHEmWJSYvbcp7f0r1StfgdKEIgGATJNiQQBDswYjN5pLsHWlHIymrKoHKZVZlXWYWQMztnbz33nvvvffee++997o7nU4n99//P1xmZAFs9s5K2smeIYCqyB8/fnwfPyJOdj87Odn67GTr5LOT3ZPyzsme+3sPf+v//h8jV483KAAAAA==
EA08175D468A65466F041D7A6E4A82C6	1	cxsmiles	JChemExcelMAAAAB+LCAAAAAAABADtvQdgHEmWJSYvbcp7f0r1StfgdKEIgGATJNiQQBDswYjN5pLsHWlHIymrKoHKZVZlXWYWQMztnbz33nvvvffee++997o7nU4n99//P1xmZAFs9s5K2smeIYCqyB8/fnwfPyJOdj872TrZ+uwE/989Ke/o//bkE/5qz31c/j/y8LoBMAAAAA==
FAE6EE6B020F1D1B9D60A9F5D0F8B7DB	1	cxsmiles	JChemExcelKAAAAB+LCAAAAAAABADtvQdgHEmWJSYvbcp7f0r1StfgdKEIgGATJNiQQBDswYjN5pLsHWlHIymrKoHKZVZlXWYWQMztnbz33nvvvffee++997o7nU4n99//P1xmZAFs9s5K2smeIYCqyB8/fnwfPyJOdj87Odn67GTr5LOT3ZM998feSXnH+9//A4likPUoAAAA
9823A444B84CADE22D0418D6FCBB5A7D	1	cxsmiles	JChemExcelKgAAAB+LCAAAAAAABADtvQdgHEmWJSYvbcp7f0r1StfgdKEIgGATJNiQQBDswYjN5pLsHWlHIymrKoHKZVZlXWYWQMztnbz33nvvvffee++997o7nU4n99//P1xmZAFs9s5K2smeIYCqyB8/fnwfPyJOdj872TvZ+uwE/989Ke/Q/748uSd/b518dnLvy707/PH/AypK/LkqAAAA
6AD25303586A430DBB3FC698E0FCA605	1	cxsmiles	JChemExcelGAAAAB+LCAAAAAAABADtvQdgHEmWJSYvbcp7f0r1StfgdKEIgGATJNiQQBDswYjN5pLsHWlHIymrKoHKZVZlXWYWQMztnbz33nvvvffee++997o7nU4n99//P1xmZAFs9s5K2smeIYCqyB8/fnwfPyJOtui/8g7+rz/k1/8Hw55UGhgAAAA=
56C89FED05FF9712AA138605308F82B3	1	cxsmiles	JChemExcelHQAAAB+LCAAAAAAABADtvQdgHEmWJSYvbcp7f0r1StfgdKEIgGATJNiQQBDswYjN5pLsHWlHIymrKoHKZVZlXWYWQMztnbz33nvvvffee++997o7nU4n99//P1xmZAFs9s5K2smeIYCqyB8/fnwfPyJOdj872TrZ0n92T8o73v/+H3VtK6AdAAAA
EB7D8A91F26F546040A9EDF5DF22AD0D	1	cxsmiles	JChemExcelJgAAAB+LCAAAAAAABADtvQdgHEmWJSYvbcp7f0r1StfgdKEIgGATJNiQQBDswYjN5pLsHWlHIymrKoHKZVZlXWYWQMztnbz33nvvvffee++997o7nU4n99//P1xmZAFs9s5K2smeIYCqyB8/fnwfPyJOdj87Odn67GTr5LOT3ZPyzsme/I7P9u7gA/zv/wE3N99/JgAAAA==
1363F2C4D1F8F29A2101E26D9BE114F9	1	cxsmiles	JChemExcelIQAAAB+LCAAAAAAABADtvQdgHEmWJSYvbcp7f0r1StfgdKEIgGATJNiQQBDswYjN5pLsHWlHIymrKoHKZVZlXWYWQMztnbz33nvvvffee++997o7nU4n99//P1xmZAFs9s5K2smeIYCqyB8/fnwfPyJOdrc+O9k6Mf/snpR3wv/9P8UpGm0hAAAA
221C1B11A75D43FA7DEA02CB5E3AC3F1	1	cxsmiles	JChemExcelLAAAAB+LCAAAAAAABADtvQdgHEmWJSYvbcp7f0r1StfgdKEIgGATJNiQQBDswYjN5pLsHWlHIymrKoHKZVZlXWYWQMztnbz33nvvvffee++997o7nU4n99//P1xmZAFs9s5K2smeIYCqyB8/fnwfPyJOdj87Odmi/392snuydbLHv23R//funJR36LfyDv7P//t/AD2UfyEsAAAA
0D0BD63852D0EA83920258720BE8BA24	1	cxsmiles	JChemExcelMgAAAB+LCAAAAAAABADtvQdgHEmWJSYvbcp7f0r1StfgdKEIgGATJNiQQBDswYjN5pLsHWlHIymrKoHKZVZlXWYWQMztnbz33nvvvffee++997o7nU4n99//P1xmZAFs9s5K2smeIYCqyB8/fnwfPyJOdj872TvZ+uwE/989Ke/Q/748uffZydaXe3fw2Rb+uSdf8P/+H6d9a2gyAAAA
6DFAF9F960388EEB91E7FECD322E4338	1	cxsmiles	JChemExcelNgAAAB+LCAAAAAAABADtvQdgHEmWJSYvbcp7f0r1StfgdKEIgGATJNiQQBDswYjN5pLsHWlHIymrKoHKZVZlXWYWQMztnbz33nvvvffee++997o7nU4n99//P1xmZAFs9s5K2smeIYCqyB8/fnwfPyJOdj872TvZ+uxkC//snpR35H9fntyjz77cu2O/u2e/Oyn/H2flJEM2AAAA
C6C5256ECC359FF717FBB19EBB5BD84C	1	cxsmiles	JChemExcelRwAAAB+LCAAAAAAABADtvQdgHEmWJSYvbcp7f0r1StfgdKEIgGATJNiQQBDswYjN5pLsHWlHIymrKoHKZVZlXWYWQMztnbz33nvvvffee++997o7nU4n99//P1xmZAFs9s5K2smeIYCqyB8/fnwfPyJOdr938nt++/t79C/92OI/5N/dk/IO/Q9ffP/e1snWZyf4/Pt7Wyf0F3/l/e//Af67kNVHAAAA
AA361D062D11CF131828E8061E2E7E31	1	cxsmiles	JChemExcelLwAAAB+LCAAAAAAABADtvQdgHEmWJSYvbcp7f0r1StfgdKEIgGATJNiQQBDswYjN5pLsHWlHIymrKoHKZVZlXWYWQMztnbz33nvvvffee++997o7nU4n99//P1xmZAFs9s5K2smeIYCqyB8/fnwfPyJOdk/2Trbov92T8g7+d4/++Iz+3tvCr/KZ+9//A0b2aZgvAAAA
D4C97E35A8998C0F8762F9976D845A20	1	cxsmiles	JChemExcelOgAAAB+LCAAAAAAABADtvQdgHEmWJSYvbcp7f0r1StfgdKEIgGATJNiQQBDswYjN5pLsHWlHIymrKoHKZVZlXWYWQMztnbz33nvvvffee++997o7nU4n99//P1xmZAFs9s5K2smeIYCqyB8/fnwfPyJOdvc+O9k62dJ/dk/KO/Z/X57co4+/3Ltjv77nff3/AJPVU3Q6AAAA
FE638D799EA0742F82083E72F4CC7021	1	cxsmiles	JChemExcelLAAAAB+LCAAAAAAABADtvQdgHEmWJSYvbcp7f0r1StfgdKEIgGATJNiQQBDswYjN5pLsHWlHIymrKoHKZVZlXWYWQMztnbz33nvvvffee++997o7nU4n99//P1xmZAFs9s5K2smeIYCqyB8/fnwfPyJOdj87OfnsZO9k67OT3Ttfntz77GTry707+HML/9w7Ke+Y//0/njKT+SwAAAA=
BEB00D7940433EB5ECE41D17F7CA7140	1	cxsmiles	JChemExcelGQAAAB+LCAAAAAAABADtvQdgHEmWJSYvbcp7f0r1StfgdKEIgGATJNiQQBDswYjN5pLsHWlHIymrKoHKZVZlXWYWQMztnbz33nvvvffee++997o7nU4n99//P1xmZAFs9s5K2smeIYCqyB8/fnwfPyJOdj872TrZ+uwE/989Ke+Y//0/pkmK8RkAAAA=
1F07674E9F85ACF07549E8A8716CA7F4	1	cxsmiles	JChemExcelIgAAAB+LCAAAAAAABADtvQdgHEmWJSYvbcp7f0r1StfgdKEIgGATJNiQQBDswYjN5pLsHWlHIymrKoHKZVZlXWYWQMztnbz33nvvvffee++997o7nU4n99//P1xmZAFs9s5K2smeIYCqyB8/fnwfPyJOdj87Odmi/392snuy99nJ1on8f+/OSSn/+38AOkG5RyIAAAA=
C5DD13D70437B217F57A758F96020F8C	1	cxsmiles	JChemExcelDwAAAB+LCAAAAAAABADtvQdgHEmWJSYvbcp7f0r1StfgdKEIgGATJNiQQBDswYjN5pLsHWlHIymrKoHKZVZlXWYWQMztnbz33nvvvffee++997o7nU4n99//P1xmZAFs9s5K2smeIYCqyB8/fnwfPyJOtk7KO+b/J+X/A00NwmkPAAAA
279786DBA1CF09DE0A9F97EEE780BE60	1	cxsmiles	JChemExcelFAAAAB+LCAAAAAAABADtvQdgHEmWJSYvbcp7f0r1StfgdKEIgGATJNiQQBDswYjN5pLsHWlHIymrKoHKZVZlXWYWQMztnbz33nvvvffee++997o7nU4n99//P1xmZAFs9s5K2smeIYCqyB8/fnwfPyJOtui/8g7+b3/8P5ZivhEUAAAA
7D9D9321CF741ECF5D06B9899FBB986A	1	cxsmiles	JChemExcelKQAAAB+LCAAAAAAABADtvQdgHEmWJSYvbcp7f0r1StfgdKEIgGATJNiQQBDswYjN5pLsHWlHIymrKoHKZVZlXWYWQMztnbz33nvvvffee++997o7nU4n99//P1xmZAFs9s5K2smeIYCqyB8/fnwfPyJOdj87Odmi/392soufWyflHfxvjz/aov/v8d/l/wN1yXoMKQAAAA==
32248B0BD542C27300F9910B8AEB1D94	1	cxsmiles	JChemExcelNwAAAB+LCAAAAAAABADtvQdgHEmWJSYvbcp7f0r1StfgdKEIgGATJNiQQBDswYjN5pLsHWlHIymrKoHKZVZlXWYWQMztnbz33nvvvffee++997o7nU4n99//P1xmZAFs9s5K2smeIYCqyB8/fnwfPyJOyu+d/J7f/v4u/Us/tk7KO/x395fgt92T8v8B2kuBxDcAAAA=
C114B5EECA99A4F76094888BA94592E7	1	cxsmiles	JChemExcelNgAAAB+LCAAAAAAABADtvQdgHEmWJSYvbcp7f0r1StfgdKEIgGATJNiQQBDswYjN5pLsHWlHIymrKoHKZVZlXWYWQMztnbz33nvvvffee++997o7nU4n99//P1xmZAFs9s5K2smeIYCqyB8/fnwfPyJOyu+d/J7f/v4u/7t1Ut6hX2K/eb/snpT/D6eMLSc2AAAA
A3D8D1E5DF0E11DF77F783BEAD03172D	1	cxsmiles	JChemExcelGQAAAB+LCAAAAAAABADtvQdgHEmWJSYvbcp7f0r1StfgdKEIgGATJNiQQBDswYjN5pLsHWlHIymrKoHKZVZlXWYWQMztnbz33nvvvffee++997o7nU4n99//P1xmZAFs9s5K2smeIYCqyB8/fnwfPyJOdj87Odn67GQL/+yelHfM//4fGrLb6hkAAAA=
6BB1BC8A91D4FC138AF9E723C189FB1B	1	cxsmiles	JChemExcelGQAAAB+LCAAAAAAABADtvQdgHEmWJSYvbcp7f0r1StfgdKEIgGATJNiQQBDswYjN5pLsHWlHIymrKoHKZVZlXWYWQMztnbz33nvvvffee++997o7nU4n99//P1xmZAFs9s5K2smeIYCqyB8/fnwfPyJOdj872TrB/7c+O9k9Ke+Y//0/wzpoyhkAAAA=
6124749EF3F42401FF1044200C27CE1A	1	cxsmiles	JChemExcelMAAAAB+LCAAAAAAABADtvQdgHEmWJSYvbcp7f0r1StfgdKEIgGATJNiQQBDswYjN5pLsHWlHIymrKoHKZVZlXWYWQMztnbz33nvvvffee++997o7nU4n99//P1xmZAFs9s5K2smeIYCqyB8/fnwfPyJOdk/2Tu6dbNHP/ZO9L/fvnNzfOtn6jD64t4Vfyzvh//4fmFyj9TAAAAA=
0AA5FBCB0EA25CD20DCE2B3399D3AC7B	1	cxsmiles	JChemExcelHAAAAB+LCAAAAAAABADtvQdgHEmWJSYvbcp7f0r1StfgdKEIgGATJNiQQBDswYjN5pLsHWlHIymrKoHKZVZlXWYWQMztnbz33nvvvffee++997o7nU4n99//P1xmZAFs9s5K2smeIYCqyB8/fnwfPyJOdj872TrZ0n92T8o78r8v75yU/w9NM6EmHAAAAA==
0CB962A1008E4FF82CEF059FC8B9605F	1	cxsmiles	JChemExcelIgAAAB+LCAAAAAAABADtvQdgHEmWJSYvbcp7f0r1StfgdKEIgGATJNiQQBDswYjN5pLsHWlHIymrKoHKZVZlXWYWQMztnbz33nvvvffee++997o7nU4n99//P1xmZAFs9s5K2smeIYCqyB8/fnwfPyJOtn78xZ3p7nRL/9s9Ke/o//DNnZPy/wEAjCaRIgAAAA==
382EFA676ADF5F131A5D124A77A6E0FD	1	cxsmiles	JChemExcelCwAAAB+LCAAAAAAABADtvQdgHEmWJSYvbcp7f0r1StfgdKEIgGATJNiQQBDswYjN5pLsHWlHIymrKoHKZVZlXWYWQMztnbz33nvvvffee++997o7nU4n99//P1xmZAFs9s5K2smeIYCqyB8/fnwfPyJOtp7Ud/D/J/X/A5josX8LAAAA
B79CE4DD75B4EFF2190EE9C749C408F6	1	cxsmiles	JChemExcelFwAAAB+LCAAAAAAABADtvQdgHEmWJSYvbcp7f0r1StfgdKEIgGATJNiQQBDswYjN5pLsHWlHIymrKoHKZVZlXWYWQMztnbz33nvvvffee++997o7nU4n99//P1xmZAFs9s5K2smeIYCqyB8/fnwfPyJOdj87Odn67GQL/+zeOSnlf/8PWGa+oxcAAAA=
DA7D7ED62D999CB09BD8547DE2F3E39D	1	cxsmiles	JChemExcelHgAAAB+LCAAAAAAABADtvQdgHEmWJSYvbcp7f0r1StfgdKEIgGATJNiQQBDswYjN5pLsHWlHIymrKoHKZVZlXWYWQMztnbz33nvvvffee++997o7nU4n99//P1xmZAFs9s5K2smeIYCqyB8/fnwfPyJOvjzZ/exk62RL/9k9Ke/Y/335/wBEWUzRHgAAAA==
F54B598332672C1550B5D3134D3FD7A6	1	cxsmiles	JChemExcelKwAAAB+LCAAAAAAABADtvQdgHEmWJSYvbcp7f0r1StfgdKEIgGATJNiQQBDswYjN5pLsHWlHIymrKoHKZVZlXWYWQMztnbz33nvvvffee++997o7nU4n99//P1xmZAFs9s5K2smeIYCqyB8/fnwfPyK+/Oxk68uTk62TkzsnJ/hn97OTE/7fbvjFZ1/+P2UIcy4rAAAA
311264E7AE38D4B611EF7883E9CC78EE	1	cxsmiles	JChemExcelEwAAAB+LCAAAAAAABADtvQdgHEmWJSYvbcp7f0r1StfgdKEIgGATJNiQQBDswYjN5pLsHWlHIymrKoHKZVZlXWYWQMztnbz33nvvvffee++997o7nU4n99//P1xmZAFs9s5K2smeIYCqyB8/fnwfPyJOTrZO7mx9yf+e3Dkp75yU/w/J3e6oEwAAAA==
DE4CBBA0554CC3118FB78C40D5C9B87B	1	cxsmiles	JChemExcelFQAAAB+LCAAAAAAABADtvQdgHEmWJSYvbcp7f0r1StfgdKEIgGATJNiQQBDswYjN5pLsHWlHIymrKoHKZVZlXWYWQMztnbz33nvvvffee++997o7nU4n99//P1xmZAFs9s5K2smeIYCqyB8/fnwfPyJOdj87Odn67GTr5LOT3ZPyDv/v/wFPY7BoFQAAAA==
F2E7A4C9D0B51D7264F6846CC88B9C27	1	cxsmiles	JChemExcelJgAAAB+LCAAAAAAABADtvQdgHEmWJSYvbcp7f0r1StfgdKEIgGATJNiQQBDswYjN5pLsHWlHIymrKoHKZVZlXWYWQMztnbz33nvvvffee++997o7nU4n99//P1xmZAFs9s5K2smeIYCqyB8/fnwfPyJOvpzuTqfTrel0987J1nRPft+78+UJ/XlS3sH/T8r/B0Q6t58mAAAA
A8528269B879ADD154348C3A5583A480	1	cxsmiles	JChemExcelGAAAAB+LCAAAAAAABADtvQdgHEmWJSYvbcp7f0r1StfgdKEIgGATJNiQQBDswYjN5pLsHWlHIymrKoHKZVZlXWYWQMztnbz33nvvvffee++997o7nU4n99//P1xmZAFs9s5K2smeIYCqyB8/fnwfPyJOdj872TrB/7c+O9k9Ke98eYf+OSn/H8vp5iwYAAAA
7E08216D89879350E4AEDB207DE2A6BC	1	cxsmiles	JChemExcelGAAAAB+LCAAAAAAABADtvQdgHEmWJSYvbcp7f0r1StfgdKEIgGATJNiQQBDswYjN5pLsHWlHIymrKoHKZVZlXWYWQMztnbz33nvvvffee++997o7nU4n99//P1xmZAFs9s5K2smeIYCqyB8/fnwfPyJOdj87Odn67GQL/+x+eeeklP/9Pwq6rMEYAAAA
1096D52666655552850C4635F9E88C89	1	cxsmiles	JChemExcelFQAAAB+LCAAAAAAABADtvQdgHEmWJSYvbcp7f0r1StfgdKEIgGATJNiQQBDswYjN5pLsHWlHIymrKoHKZVZlXWYWQMztnbz33nvvvffee++997o7nU4n99//P1xmZAFs9s5K2smeIYCqyB8/fnwfPyJOdj872TqR/++elHf4f/8PYYZFzRUAAAA=
EAC5088679E00C5B7AC9A00DEB2EAFE0	1	cxsmiles	JChemExcelGAAAAB+LCAAAAAAABADtvQdgHEmWJSYvbcp7f0r1StfgdKEIgGATJNiQQBDswYjN5pLsHWlHIymrKoHKZVZlXWYWQMztnbz33nvvvffee++997o7nU4n99//P1xmZAFs9s5K2smeIYCqyB8/fnwfPyJOdj872TrZ+uwE/989Ke/I/778fwCw2HdYGAAAAA==
B116BA4B698B72BDD279BEBB198CEF15	1	cxsmiles	JChemExcelCwAAAB+LCAAAAAAABADtvQdgHEmWJSYvbcp7f0r1StfgdKEIgGATJNiQQBDswYjN5pLsHWlHIymrKoHKZVZlXWYWQMztnbz33nvvvffee++997o7nU4n99//P1xmZAFs9s5K2smeIYCqyB8/fnwfPyJOtk7KO/j/k/r/Ad7WXYwLAAAA
A99FB95790F86443AE46C28450BE8639	1	cxsmiles	JChemExcelEQAAAB+LCAAAAAAABADtvQdgHEmWJSYvbcp7f0r1StfgdKEIgGATJNiQQBDswYjN5pLsHWlHIymrKoHKZVZlXWYWQMztnbz33nvvvffee++997o7nU4n99//P1xmZAFs9s5K2smeIYCqyB8/fnwfPyJOdj87Odmi/392sntS3jkp/x/pFEaYEQAAAA==
7BFF513A5B247FEE419269F7B08EBC29	1	cxsmiles	JChemExcelGAAAAB+LCAAAAAAABADtvQdgHEmWJSYvbcp7f0r1StfgdKEIgGATJNiQQBDswYjN5pLsHWlHIymrKoHKZVZlXWYWQMztnbz33nvvvffee++997o7nU4n99//P1xmZAFs9s5K2smeIYCqyB8/fnwfPyJOdj872TrB/7c+O9k9Ke/Q/768c1L+P1x31tUYAAAA
2161577F09A7E7C1624A8CA0B0EE0A38	1	cxsmiles	JChemExcelEAAAAB+LCAAAAAAABADtvQdgHEmWJSYvbcp7f0r1StfgdKEIgGATJNiQQBDswYjN5pLsHWlHIymrKoHKZVZlXWYWQMztnbz33nvvvffee++997o7nU4n99//P1xmZAFs9s5K2smeIYCqyB8/fnwfPyJOtui/8g79T378P8mvccEQAAAA
773A14F6C0BAB06AEEE5470DF2898A24	1	cxsmiles	JChemExcelGQAAAB+LCAAAAAAABADtvQdgHEmWJSYvbcp7f0r1StfgdKEIgGATJNiQQBDswYjN5pLsHWlHIymrKoHKZVZlXWYWQMztnbz33nvvvffee++997o7nU4n99//P1xmZAFs9s5K2smeIYCqyB8/fnwfPyJOtr734pPvb3325Z3vfbn9/TtbJyX//6T8fwDMTx/LGQAAAA==
D1FB658DA961E8A4F8905CE14D2FABC4	1	cxsmiles	JChemExcelEwAAAB+LCAAAAAAABADtvQdgHEmWJSYvbcp7f0r1StfgdKEIgGATJNiQQBDswYjN5pLsHWlHIymrKoHKZVZlXWYWQMztnbz33nvvvffee++997o7nU4n99//P1xmZAFs9s5K2smeIYCqyB8/fnwfPyJOdj87OfnsZOtk67OT3Tsn5Z2T8v8Bk8xf3hMAAAA=
780B391C2ADC6B8627AEFD88812E2176	1	cxsmiles	JChemExcelCwAAAB+LCAAAAAAABADtvQdgHEmWJSYvbcp7f0r1StfgdKEIgGATJNiQQBDswYjN5pLsHWlHIymrKoHKZVZlXWYWQMztnbz33nvvvffee++997o7nU4n99//P1xmZAFs9s5K2smeIYCqyB8/fnwfPyJOtk7KO/j/Sfn/APzaSW8LAAAA
1F935D54929513AB02E2FA64214091E5	1	cxsmiles	JChemExcelBwAAAB+LCAAAAAAABADtvQdgHEmWJSYvbcp7f0r1StfgdKEIgGATJNiQQBDswYjN5pLsHWlHIymrKoHKZVZlXWYWQMztnbz33nvvvffee++997o7nU4n99//P1xmZAFs9s5K2smeIYCqyB8/fnwfPyJOtk7KO0/q/wcbHQsmBwAAAA==
171CCA927E6C7D68110334B3C894AEA7	1	cxsmiles	JChemExcelFAAAAB+LCAAAAAAABADtvQdgHEmWJSYvbcp7f0r1StfgdKEIgGATJNiQQBDswYjN5pLsHWlHIymrKoHKZVZlXWYWQMztnbz33nvvvffee++997o7nU4n99//P1xmZAFs9s5K2smeIYCqyB8/fnwfPyJOdj87Odn67GTr5LOT3ZPyDv3vy/8Hs4sMaxQAAAA=
04B302B1721126E864C34D6A4A5FC2F7	1	cxsmiles	JChemExcelLAAAAB+LCAAAAAAABADtvQdgHEmWJSYvbcp7f0r1StfgdKEIgGATJNiQQBDswYjN5pLsHWlHIymrKoHKZVZlXWYWQMztnbz33nvvvffee++997o7nU4n99//P1xmZAFs9s5K2smeIYCqyB8/fnwfPyJOdk/2Tj47oR/36Jf9rZOtz062Tu5t4dfyTvi//we7MT15LAAAAA==
DCAC637CFA19E10DC537235C6EB9B701	1	cxsmiles	JChemExcelGAAAAB+LCAAAAAAABADtvQdgHEmWJSYvbcp7f0r1StfgdKEIgGATJNiQQBDswYjN5pLsHWlHIymrKoHKZVZlXWYWQMztnbz33nvvvffee++997o7nU4n99//P1xmZAFs9s5K2smeIYCqyB8/fnwfPyJOTnY/Oznh/+1+78Un39/67Ms73/ty+/v/D4a2kbgYAAAA
B25115FBA6507CE58D687496ACA8F2CB	1	cxsmiles	JChemExcelLwAAAB+LCAAAAAAABADtvQdgHEmWJSYvbcp7f0r1StfgdKEIgGATJNiQQBDswYjN5pLsHWlHIymrKoHKZVZlXWYWQMztnbz33nvvvffee++997o7nU4n99//P1xmZAFs9s5K2smeIYCqyB8/fnwfPyJOdk/2TrZOvny99dmXd77cvXNyb+tk6zP6ZG8Lv5Z3wv/9PyU/eY0vAAAA
2F8A520A102ABB36ECD36C0F80F2BD55	1	cxsmiles	JChemExcelDQAAAB+LCAAAAAAABADtvQdgHEmWJSYvbcp7f0r1StfgdKEIgGATJNiQQBDswYjN5pLsHWlHIymrKoHKZVZlXWYWQMztnbz33nvvvffee++997o7nU4n99//P1xmZAFs9s5K2smeIYCqyB8/fnwfPyJOtui/k/IO/+//AXCE+egNAAAA
170224F44940C9C6105EFBFEB2119AE1	1	cxsmiles	JChemExcelGgAAAB+LCAAAAAAABADtvQdgHEmWJSYvbcp7f0r1StfgdKEIgGATJNiQQBDswYjN5pLsHWlHIymrKoHKZVZlXWYWQMztnbz33nvvvffee++997o7nU4n99//P1xmZAFs9s5K2smeIYCqyB8/fnwfPyJOTnY/Ozn57GSL/r9753svPvn+1mdf3vnel9vf/38AhJxcShoAAAA=
228290DACBF4A4EEFFB26206F4A7CA6F	1	cxsmiles	JChemExcelLwAAAB+LCAAAAAAABADtvQdgHEmWJSYvbcp7f0r1StfgdKEIgGATJNiQQBDswYjN5pLsHWlHIymrKoHKZVZlXWYWQMztnbz33nvvvffee++997o7nU4n99//P1xmZAFs9s5K2smeIYCqyB8/fnwfPyJOTk5ebNE/d6a7060p/rf7YuuzL+/g/3dOtp7dof89u2M/+n8AGkbp2y8AAAA=
13354B0810BB463DE05AD40DA92680B2	1	cxsmiles	JChemExcelEQAAAB+LCAAAAAAABADtvQdgHEmWJSYvbcp7f0r1StfgdKEIgGATJNiQQBDswYjN5pLsHWlHIymrKoHKZVZlXWYWQMztnbz33nvvvffee++997o7nU4n99//P1xmZAFs9s5K2smeIYCqyB8/fnwfPyJOtj472Top79D/5Mf/A6+shv4RAAAA
E9945FB2758D0FA91474EC22C130585E	1	cxsmiles	JChemExcelGQAAAB+LCAAAAAAABADtvQdgHEmWJSYvbcp7f0r1StfgdKEIgGATJNiQQBDswYjN5pLsHWlHIymrKoHKZVZlXWYWQMztnbz33nvvvffee++997o7nU4n99//P1xmZAFs9s5K2smeIYCqyB8/fnwfPyJOdj87OfnsZIv+v3vney8++f7WZ1/e+d6X29//fwDipvI6GQAAAA==
3B3A5DD03A24A82D16FD87DD28F55945	1	cxsmiles	JChemExcelKAAAAB+LCAAAAAAABADtvQdgHEmWJSYvbcp7f0r1StfgdKEIgGATJNiQQBDswYjN5pLsHWlHIymrKoHKZVZlXWYWQMztnbz33nvvvffee++997o7nU4n99//P1xmZAFs9s5K2smeIYCqyB8/fnwfPyJOTnY/O9k6kf/v3vnei0++v/XZl3e+9+X294M//h9le2gVKAAAAA==
2B8691B307FD3BF04D8D30D4ED47BBDA	1	cxsmiles	JChemExcelIAAAAB+LCAAAAAAABADtvQdgHEmWJSYvbcp7f0r1StfgdKEIgGATJNiQQBDswYjN5pLsHWlHIymrKoHKZVZlXWYWQMztnbz33nvvvffee++997o7nU4n99//P1xmZAFs9s5K2smeIYCqyB8/fnwfPyJOTr58ufXZ6ztbX56c3PlyurucbtF/092T8g7/7/8B0EnUzyAAAAA=
91B96105DAE742CFA95BDDF8B281FBE2	1	cxsmiles	JChemExcelBwAAAB+LCAAAAAAABADtvQdgHEmWJSYvbcp7f0r1StfgdKEIgGATJNiQQBDswYjN5pLsHWlHIymrKoHKZVZlXWYWQMztnbz33nvvvffee++997o7nU4n99//P1xmZAFs9s5K2smeIYCqyB8/fnwfPyJOtk7KOyfl/wM5ER/FBwAAAA==
A96BF220384741B326F99386AE51C15C	1	cxsmiles	JChemExcelHwAAAB+LCAAAAAAABADtvQdgHEmWJSYvbcp7f0r1StfgdKEIgGATJNiQQBDswYjN5pLsHWlHIymrKoHKZVZlXWYWQMztnbz33nvvvffee++997o7nU4n99//P1xmZAFs9s5K2smeIYCqyB8/fnwfPyJOXmydbH325Z0XJ7ufndBvJ1snn53s3jkp8b8vT/4fyB0sJR8AAAA=
555BA60BE3BC32DDE0EABB459DFF9186	1	cxsmiles	JChemExcelDgAAAB+LCAAAAAAABADtvQdgHEmWJSYvbcp7f0r1StfgdKEIgGATJNiQQBDswYjN5pLsHWlHIymrKoHKZVZlXWYWQMztnbz33nvvvffee++997o7nU4n99//P1xmZAFs9s5K2smeIYCqyB8/fnwfPyJOdj87OfnsZIv+v3vn7P8BzuQgNQ4AAAA=
1EC248CE5A6C962678B14AA99609BCBA	1	cxsmiles	JChemExcelCAAAAB+LCAAAAAAABADtvQdgHEmWJSYvbcp7f0r1StfgdKEIgGATJNiQQBDswYjN5pLsHWlHIymrKoHKZVZlXWYWQMztnbz33nvvvffee++997o7nU4n99//P1xmZAFs9s5K2smeIYCqyB8/fnwfPyJOtk5Oyjsn5f8DpjPBcQgAAAA=
73A0DE2A5BFBBD82D0207AA3531D5567	1	cxsmiles	JChemExcelHAAAAB+LCAAAAAAABADtvQdgHEmWJSYvbcp7f0r1StfgdKEIgGATJNiQQBDswYjN5pLsHWlHIymrKoHKZVZlXWYWQMztnbz33nvvvffee++997o7nU4n99//P1xmZAFs9s5K2smeIYCqyB8/fnwfPyJOdj87OfnsZO9k67OT3TtfntzjP+l/977c+38APFFGSRwAAAA=
A8F253BF707DE486E40195662F8DFC92	1	cxsmiles	JChemExcelJAAAAB+LCAAAAAAABADtvQdgHEmWJSYvbcp7f0r1StfgdKEIgGATJNiQQBDswYjN5pLsHWlHIymrKoHKZVZlXWYWQMztnbz33nvvvffee++997o7nU4n99//P1xmZAFs9s5K2smeIYCqyB8/fnwfPyJOdj87Odn67GTr5LOT3ZM998fenRd3Tkr878X/A+XUGmIkAAAA
0E1D2A06937B44F191E58D78D8ED59DB	1	cxsmiles	JChemExcelIQAAAB+LCAAAAAAABADtvQdgHEmWJSYvbcp7f0r1StfgdKEIgGATJNiQQBDswYjN5pLsHWlHIymrKoHKZVZlXWYWQMztnbz33nvvvffee++997o7nU4n99//P1xmZAFs9s5K2smeIYCqyB8/fnwfPyJOTrZO7rzYwr/039ZnX955TR99Rn+Xd/h//w8em82JIQAAAA==
54A51237043AD2AB71EC5C5FD67C92D5	1	cxsmiles	JChemExcelHwAAAB+LCAAAAAAABADtvQdgHEmWJSYvbcp7f0r1StfgdKEIgGATJNiQQBDswYjN5pLsHWlHIymrKoHKZVZlXWYWQMztnbz33nvvvffee++997o7nU4n99//P1xmZAFs9s5K2smeIYCqyB8/fnwfPyJO6PnyZOuzL++c7H52csL/2+W/v8RX/w/LJrsKHwAAAA==
137A986EA4E0D6DB7D661823B2FCF2C5	1	cxsmiles	JChemExcelFAAAAB+LCAAAAAAABADtvQdgHEmWJSYvbcp7f0r1StfgdKEIgGATJNiQQBDswYjN5pLsHWlHIymrKoHKZVZlXWYWQMztnbz33nvvvffee++997o7nU4n99//P1xmZAFs9s5K2smeIYCqyB8/fnwfPyKmu9PpdG86vTfFcw+/7/4/3wnIKxQAAAA=
08656CC9F484F744A298C3CEB2A4200E	1	cxsmiles	JChemExcelLAAAAB+LCAAAAAAABADtvQdgHEmWJSYvbcp7f0r1StfgdKEIgGATJNiQQBDswYjN5pLsHWlHIymrKoHKZVZlXWYWQMztnbz33nvvvffee++997o7nU4n99//P1xmZAFs9s5K2smeIYCqyB8/fnwfPyJOdj87Odk62TvZPbm3dbL1GX7fwq/lnd7//h8JoP/9LAAAAA==
84472FAA188158FA8F74B16D824473B9	1	cxsmiles	JChemExcelHQAAAB+LCAAAAAAABADtvQdgHEmWJSYvbcp7f0r1StfgdKEIgGATJNiQQBDswYjN5pLsHWlHIymrKoHKZVZlXWYWQMztnbz33nvvvffee++997o7nU4n99//P1xmZAFs9s5K2smeIYCqyB8/fnwfPyJOTrZO7rzYwr/039ZnX955TR99dnJS3jkp/x+eCckgHQAAAA==
8A3793CF958A6590DC604590DE4AE21B	1	cxsmiles	JChemExcelGAAAAB+LCAAAAAAABADtvQdgHEmWJSYvbcp7f0r1StfgdKEIgGATJNiQQBDswYjN5pLsHWlHIymrKoHKZVZlXWYWQMztnbz33nvvvffee++997o7nU4n99//P1xmZAFs9s5K2smeIYCqyB8/fnwfPyJOdj87OfnsZIv+v3vnZI//oP/t/T9yEwtzGAAAAA==
3D52BA87C51E734BC47474A576C710A2	1	cxsmiles	JChemExcelGgAAAB+LCAAAAAAABADtvQdgHEmWJSYvbcp7f0r1StfgdKEIgGATJNiQQBDswYjN5pLsHWlHIymrKoHKZVZlXWYWQMztnbz33nvvvffee++997o7nU4n99//P1xmZAFs9s5K2smeIYCqyB8/fnwfPyJOTl6c7H724mRL/r9756S8Q7+d3Dn5fwDekYCFGgAAAA==
FA848EB37F85A2D4A3876A97D342C6D1	1	cxsmiles	JChemExcelIgAAAB+LCAAAAAAABADtvQdgHEmWJSYvbcp7f0r1StfgdKEIgGATJNiQQBDswYjN5pLsHWlHIymrKoHKZVZlXWYWQMztnbz33nvvvffee++997o7nU4n99//P1xmZAFs9s5K2smeIYCqyB8/fnwfPyJOTk52Pzs5of9tfXay+2LrZOvkzsmX9P+tz768c3JS3jn5fwA7vBDjIgAAAA==
2E94EE10E038983F679D8635EFCD05D4	1	cxsmiles	JChemExcelCQAAAB+LCAAAAAAABADtvQdgHEmWJSYvbcp7f0r1StfgdKEIgGATJNiQQBDswYjN5pLsHWlHIymrKoHKZVZlXWYWQMztnbz33nvvvffee++997o7nU4n99//P1xmZAFs9s5K2smeIYCqyB8/fnwfPyJOTrZOTso7J+X/A6PH9RUJAAAA
B1F466039D637135A8F73B966D813085	1	cxsmiles	JChemExcelDwAAAB+LCAAAAAAABADtvQdgHEmWJSYvbcp7f0r1StfgdKEIgGATJNiQQBDswYjN5pLsHWlHIymrKoHKZVZlXWYWQMztnbz33nvvvffee++997o7nU4n99//P1xmZAFs9s5K2smeIYCqyB8/fnwfPyJOdj87OfnsZIv+v3vnSf3/AAXpFPMPAAAA
ABDDB327A93C5BF63BAB12159FAFDDE1	1	cxsmiles	JChemExcelFgAAAB+LCAAAAAAABADtvQdgHEmWJSYvbcp7f0r1StfgdKEIgGATJNiQQBDswYjN5pLsHWlHIymrKoHKZVZlXWYWQMztnbz33nvvvffee++997o7nU4n99//P1xmZAFs9s5K2smeIYCqyB8/fnwfPyJOvjzZ+uzLO9PdKZ5d/uPLk/8HILIjehYAAAA=
2E4B05FE716A241034BAAFC3C7FA6353	1	cxsmiles	JChemExcelIQAAAB+LCAAAAAAABADtvQdgHEmWJSYvbcp7f0r1StfgdKEIgGATJNiQQBDswYjN5pLsHWlHIymrKoHKZVZlXWYWQMztnbz33nvvvffee++997o7nU4n99//P1xmZAFs9s5K2smeIYCqyB8/fnwfPyJO6PnyZOuzL+9Md6d4dvmPL0+me/zn3v8Dt05gnSEAAAA=
D2263AAEA8BDC6FB921F1D31C8974F38	1	cxsmiles	JChemExcelGAAAAB+LCAAAAAAABADtvQdgHEmWJSYvbcp7f0r1StfgdKEIgGATJNiQQBDswYjN5pLsHWlHIymrKoHKZVZlXWYWQMztnbz33nvvvffee++997o7nU4n99//P1xmZAFs9s5K2smeIYCqyB8/fnwfPyJOTr482frsyzvT3SmeXf7jy5OT/wckQWCpGAAAAA==
D4698D18A9694434D6BFF6EEE818FB79	1	cxsmiles	JChemExcelGQAAAB+LCAAAAAAABADtvQdgHEmWJSYvbcp7f0r1StfgdKEIgGATJNiQQBDswYjN5pLsHWlHIymrKoHKZVZlXWYWQMztnbz33nvvvffee++997o7nU4n99//P1xmZAFs9s5K2smeIYCqyB8/fnwfPyJOdj87OfnsZIv+v3vny5M9/ov+t/f/APM7tTkZAAAA
6FD242EF678EF6C4A8263AFB3F05DB82	1	cxsmiles	JChemExcelIAAAAB+LCAAAAAAABADtvQdgHEmWJSYvbcp7f0r1StfgdKEIgGATJNiQQBDswYjN5pLsHWlHIymrKoHKZVZlXWYWQMztnbz33nvvvffee++997o7nU4n99//P1xmZAFs9s5K2smeIYCqyB8/fnwfPyJOTna3Tk72PjvZ+nL3zsnWZycnn53s3fmSfvvyzouTOyf/D5W+xMIgAAAA
4C73FE1476BB9DCBC23337C11D4DD377	1	cxsmiles	JChemExcelEAAAAB+LCAAAAAAABADtvQdgHEmWJSYvbcp7f0r1StfgdKEIgGATJNiQQBDswYjN5pLsHWlHIymrKoHKZVZlXWYWQMztnbz33nvvvffee++997o7nU4n99//P1xmZAFs9s5K2smeIYCqyB8/fnwfPyJOdj87Odmi/392svvlnZPy/wHvaxqTEAAAAA==
436B7D8CAB000B05B36EA4874D037B22	1	cxsmiles	JChemExcelDwAAAB+LCAAAAAAABADtvQdgHEmWJSYvbcp7f0r1StfgdKEIgGATJNiQQBDswYjN5pLsHWlHIymrKoHKZVZlXWYWQMztnbz33nvvvffee++997o7nU4n99//P1xmZAFs9s5K2smeIYCqyB8/fnwfPyJOdj87OfnsZIv+v3vnpPx/ACflABAPAAAA
E9E430F51D34487C91D738451BB041BA	1	cxsmiles	JChemExcelGwAAAB+LCAAAAAAABADtvQdgHEmWJSYvbcp7f0r1StfgdKEIgGATJNiQQBDswYjN5pLsHWlHIymrKoHKZVZlXWYWQMztnbz33nvvvffee++997o7nU4n99//P1xmZAFs9s5K2smeIYCqyB8/fnwfPyJOXpxsffblnS9Pdj87OaH/7cmPz072dv8ftX00DRsAAAA=
CFF1E920E9A0399684236E0F184BF607	1	cxsmiles	JChemExcelDgAAAB+LCAAAAAAABADtvQdgHEmWJSYvbcp7f0r1StfgdKEIgGATJNiQQBDswYjN5pLsHWlHIymrKoHKZVZlXWYWQMztnbz33nvvvffee++997o7nU4n99//P1xmZAFs9s5K2smeIYCqyB8/fnwfPyJOdj87OfnsZIv+v3vn2f8DX/mfpQ4AAAA=
0B508005211F9C0B1644D793DA5F8365	1	cxsmiles	JChemExcelFwAAAB+LCAAAAAAABADtvQdgHEmWJSYvbcp7f0r1StfgdKEIgGATJNiQQBDswYjN5pLsHWlHIymrKoHKZVZlXWYWQMztnbz33nvvvffee++997o7nU4n99//P1xmZAFs9s5K2smeIYCqyB8/fnwfPyJOTl6c7H724mRL/r9756S88+Lk5P8Bbh9/jxcAAAA=
CC2CF68861F527BF30390CB049CEA5E5	1	cxsmiles	JChemExcelEQAAAB+LCAAAAAAABADtvQdgHEmWJSYvbcp7f0r1StfgdKEIgGATJNiQQBDswYjN5pLsHWlHIymrKoHKZVZlXWYWQMztnbz33nvvvffee++997o7nU4n99//P1xmZAFs9s5K2smeIYCqyB8/fnwfPyJOTrY++/LOye5nJyf8v93/B0Veu8kRAAAA
AB224A7FA976EBB59942433A9F304BDF	1	cxsmiles	JChemExcelIwAAAB+LCAAAAAAABADtvQdgHEmWJSYvbcp7f0r1StfgdKEIgGATJNiQQBDswYjN5pLsHWlHIymrKoHKZVZlXWYWQMztnbz33nvvvffee++997o7nU4n99//P1xmZAFs9s5K2smeIYCqyB8/fnwfPyJOTr58ufXZ6ztbX56c3PnyZPezFydb/P+T3Tsnd062Tu6c/D+dYXc7IwAAAA==
D5BAA22FF60937F1986B9725FDAEE13E	1	cxsmiles	JChemExcelNQAAAB+LCAAAAAAABADtvQdgHEmWJSYvbcp7f0r1StfgdKEIgGATJNiQQBDswYjN5pLsHWlHIymrKoHKZVZlXWYWQMztnbz33nvvvffee++997o7nU4n99//P1xmZAFs9s5K2smeIYCqyB8/fnwfPyJOTk5ebNE/d052PzvZOpH/737vxSff3/rsyzvf+3L7+3foozsnd/yP/h+oQwl5NQAAAA==
DDD2FD0589355414D09C277C49698498	1	cxsmiles	JChemExcelHgAAAB+LCAAAAAAABADtvQdgHEmWJSYvbcp7f0r1StfgdKEIgGATJNiQQBDswYjN5pLsHWlHIymrKoHKZVZlXWYWQMztnbz33nvvvffee++997o7nU4n99//P1xmZAFs9s5K2smeIYCqyB8/fnwfPyJOdj87OfnsZIv+v3vnxdbJHv9J/9u78+KzL/8fxz7jHx4AAAA=
5D2D11466720FDF36545931AA9E755ED	1	cxsmiles	JChemExcelCwAAAB+LCAAAAAAABADtvQdgHEmWJSYvbcp7f0r1StfgdKEIgGATJNiQQBDswYjN5pLsHWlHIymrKoHKZVZlXWYWQMztnbz33nvvvffee++997o7nU4n99//P1xmZAFs9s5K2smeIYCqyB8/fnwfPyJOtk5OyjtfnpyclP8P4j+R6gsAAAA=
D446EAE8071EB884A514C92907264E46	1	cxsmiles	JChemExcelJQAAAB+LCAAAAAAABADtvQdgHEmWJSYvbcp7f0r1StfgdKEIgGATJNiQQBDswYjN5pLsHWlHIymrKoHKZVZlXWYWQMztnbz33nvvvffee++997o7nU4n99//P1xmZAFs9s5K2smeIYCqyB8/fnwfPyJOvny59dnrO1tfntz58mT3s5OTz0626P+7d7734pPvb3325Z3vfbn9/f8HMSXC1CUAAAA=
80251E63BAB4B02202598EBD89ACFA4B	1	cxsmiles	JChemExcelHgAAAB+LCAAAAAAABADtvQdgHEmWJSYvbcp7f0r1StfgdKEIgGATJNiQQBDswYjN5pLsHWlHIymrKoHKZVZlXWYWQMztnbz33nvvvffee++997o7nU4n99//P1xmZAFs9s5K2smeIYCqyB8/fnwfPyJOXmyd3DnZ+uzLOy9Odj87od9Otk4+O9m9c1LeOSn/HyUj5ooeAAAA
607D18E0D899E68D9E0829EC194885B8	1	cxsmiles	JChemExcelJwAAAB+LCAAAAAAABADtvQdgHEmWJSYvbcp7f0r1StfgdKEIgGATJNiQQBDswYjN5pLsHWlHIymrKoHKZVZlXWYWQMztnbz33nvvvffee++997o7nU4n99//P1xmZAFs9s5K2smeIYCqyB8/fnwfPyJOTr58ufXZ6ztbX56c3PnyZPezk5PPTrbo/7t3vvfik+9vffblne99uf39/wdxDYjYJwAAAA==
D6234CFB0DD2CB7281951B3219C29C84	1	cxsmiles	JChemExcelCwAAAB+LCAAAAAAABADtvQdgHEmWJSYvbcp7f0r1StfgdKEIgGATJNiQQBDswYjN5pLsHWlHIymrKoHKZVZlXWYWQMztnbz33nvvvffee++997o7nU4n99//P1xmZAFs9s5K2smeIYCqyB8/fnwfPyJOdj87OeH/7f4/bQG8JgsAAAA=
A560FAF664F613027F599D515B68271F	1	cxsmiles	JChemExcelCQAAAB+LCAAAAAAABADtvQdgHEmWJSYvbcp7f0r1StfgdKEIgGATJNiQQBDswYjN5pLsHWlHIymrKoHKZVZlXWYWQMztnbz33nvvvffee++997o7nU4n99//P1xmZAFs9s5K2smeIYCqyB8/fnwfPyJOTk62PvvyzsnJ/wMCQ8OhCQAAAA==
FC38AEE0A51537BBA28C9B23DC26C36C	1	cxsmiles	JChemExcelIAAAAB+LCAAAAAAABADtvQdgHEmWJSYvbcp7f0r1StfgdKEIgGATJNiQQBDswYjN5pLsHWlHIymrKoHKZVZlXWYWQMztnbz33nvvvffee++997o7nU4n99//P1xmZAFs9s5K2smeIYCqyB8/fnwfPyJOTr482frsyzsnJ1v888uTkzuvX2599vrO1pcnd748+X8AoIWE+iAAAAA=
F2FF154455E22E317CEB0BA90AC3AFD1	1	cxsmiles	JChemExcelEQAAAB+LCAAAAAAABADtvQdgHEmWJSYvbcp7f0r1StfgdKEIgGATJNiQQBDswYjN5pLsHWlHIymrKoHKZVZlXWYWQMztnbz33nvvvffee++997o7nU4n99//P1xmZAFs9s5K2smeIYCqyB8/fnwfPyJOTk5ebNE/d062PvvyzuuTk/8HMiGSlREAAAA=
E6D1AD11308F481302D696FC52687301	1	cxsmiles	JChemExcelIgAAAB+LCAAAAAAABADtvQdgHEmWJSYvbcp7f0r1StfgdKEIgGATJNiQQBDswYjN5pLsHWlHIymrKoHKZVZlXWYWQMztnbz33nvvvffee++997o7nU4n99//P1xmZAFs9s5K2smeIYCqyB8/fnwfPyJOdk8+Ozk52aOfW599eefF1ske/Xh9snVS3sH/T8r/B2DQNswiAAAA
423CC272AAE624344A73B343F051983C	1	cxsmiles	JChemExcelDQAAAB+LCAAAAAAABADtvQdgHEmWJSYvbcp7f0r1StfgdKEIgGATJNiQQBDswYjN5pLsHWlHIymrKoHKZVZlXWYWQMztnbz33nvvvffee++997o7nU4n99//P1xmZAFs9s5K2smeIYCqyB8/fnwfPyJOtk5Oyjtfnnx5cnJS/j9UmUbyDQAAAA==
A4397894311BB24D21D4222D6CA603ED	1	cxsmiles	JChemExcelFQAAAB+LCAAAAAAABADtvQdgHEmWJSYvbcp7f0r1StfgdKEIgGATJNiQQBDswYjN5pLsHWlHIymrKoHKZVZlXWYWQMztnbz33nvvvffee++997o7nU4n99//P1xmZAFs9s5K2smeIYCqyB8/fnwfPyJOdj87OfnsZO9k67OT3Tsn+OPF3v8DJ77h4hUAAAA=
51802C97C30C9A20C5CAA64DBD2A896E	1	cxsmiles	JChemExcelGQAAAB+LCAAAAAAABADtvQdgHEmWJSYvbcp7f0r1StfgdKEIgGATJNiQQBDswYjN5pLsHWlHIymrKoHKZVZlXWYWQMztnbz33nvvvffee++997o7nU4n99//P1xmZAFs9s5K2smeIYCqyB8/fnwfPyJOTrZO7nx5svvZyQn/b/fLk63Pvrzz4uT/AZhszr8ZAAAA
82CCE384D65AA7736F2FDBDD401D54C2	1	cxsmiles	JChemExcelDgAAAB+LCAAAAAAABADtvQdgHEmWJSYvbcp7f0r1StfgdKEIgGATJNiQQBDswYjN5pLsHWlHIymrKoHKZVZlXWYWQMztnbz33nvvvffee++997o7nU4n99//P1xmZAFs9s5K2smeIYCqyB8/fnwfPyKmu9PpdG+KZ2+6+/8AfS6/8g4AAAA=
16CC4E249C2B92319DDC23371422EAEC	1	cxsmiles	JChemExcelFAAAAB+LCAAAAAAABADtvQdgHEmWJSYvbcp7f0r1StfgdKEIgGATJNiQQBDswYjN5pLsHWlHIymrKoHKZVZlXWYWQMztnbz33nvvvffee++997o7nU4n99//P1xmZAFs9s5K2smeIYCqyB8/fnwfPyJOTrZO7mydfPbiy5Otz7688+LkzuuT/wdpnEe0FAAAAA==
BE0B59CB48288E042A507D1E320EE018	1	cxsmiles	JChemExcelGQAAAB+LCAAAAAAABADtvQdgHEmWJSYvbcp7f0r1StfgdKEIgGATJNiQQBDswYjN5pLsHWlHIymrKoHKZVZlXWYWQMztnbz33nvvvffee++997o7nU4n99//P1xmZAFs9s5K2smeIYCqyB8/fnwfPyJOdj87OfnsZIv+v3vnxcke/0X/2/t/AJx3EKIZAAAA
674758039C98A44C54365F229E82D544	1	cxsmiles	JChemExcelBwAAAB+LCAAAAAAABADtvQdgHEmWJSYvbcp7f0r1StfgdKEIgGATJNiQQBDswYjN5pLsHWlHIymrKoHKZVZlXWYWQMztnbz33nvvvffee++997o7nU4n99//P1xmZAFs9s5K2smeIYCqyB8/fnwfPyJO+Pny/wFMblq4BwAAAA==
F0C706FFDB6A091EFC9BFA4376F89E10	1	cxsmiles	JChemExcelDQAAAB+LCAAAAAAABADtvQdgHEmWJSYvbcp7f0r1StfgdKEIgGATJNiQQBDswYjN5pLsHWlHIymrKoHKZVZlXWYWQMztnbz33nvvvffee++997o7nU4n99//P1xmZAFs9s5K2smeIYCqyB8/fnwfPyJOtj472Top7/D//h97HZyzDQAAAA==
F717D448CBE1836FC0E3ED766242BB0C	1	cxsmiles	JChemExcelDAAAAB+LCAAAAAAABADtvQdgHEmWJSYvbcp7f0r1StfgdKEIgGATJNiQQBDswYjN5pLsHWlHIymrKoHKZVZlXWYWQMztnbz33nvvvffee++997o7nU4n99//P1xmZAFs9s5K2smeIYCqyB8/fnwfPyJOdk9OTrY++/LOycnu/wMdEjVbDAAAAA==
430E35341CA27F5B91F21BEF24DB9B23	1	cxsmiles	JChemExcelBgAAAB+LCAAAAAAABADtvQdgHEmWJSYvbcp7f0r1StfgdKEIgGATJNiQQBDswYjN5pLsHWlHIymrKoHKZVZlXWYWQMztnbz33nvvvffee++997o7nU4n99//P1xmZAFs9s5K2smeIYCqyB8/fnwfPyJOtk6+vPPl/wNgQ/2ZBgAAAA==
4C58C55EB79EE61A25BB3AADF1A65D8E	1	cxsmiles	JChemExcelFAAAAB+LCAAAAAAABADtvQdgHEmWJSYvbcp7f0r1StfgdKEIgGATJNiQQBDswYjN5pLsHWlHIymrKoHKZVZlXWYWQMztnbz33nvvvffee++997o7nU4n99//P1xmZAFs9s5K2smeIYCqyB8/fnwfPyJOTnY/Ozmh/+3Jj89Odvf+H41jvccUAAAA
77D5458B21D49B234860F71E25EA9A2B	1	cxsmiles	JChemExcelBgAAAB+LCAAAAAAABADtvQdgHEmWJSYvbcp7f0r1StfgdKEIgGATJNiQQBDswYjN5pLsHWlHIymrKoHKZVZlXWYWQMztnbz33nvvvffee++997o7nU4n99//P1xmZAFs9s5K2smeIYCqyB8/fnwfPyJO8Hz5/wB1fxfhBgAAAA==
AE37A306BBE28EC935648561114DB4A7	1	cxsmiles	JChemExcelCgAAAB+LCAAAAAAABADtvQdgHEmWJSYvbcp7f0r1StfgdKEIgGATJNiQQBDswYjN5pLsHWlHIymrKoHKZVZlXWYWQMztnbz33nvvvffee++997o7nU4n99//P1xmZAFs9s5K2smeIYCqyB8/fnwfPyJOTk6+PNn67Ms7J/8PzlIgzgoAAAA=
1C3FA63162F734BBCB431585073E3BA8	1	cxsmiles	JChemExcelEAAAAB+LCAAAAAAABADtvQdgHEmWJSYvbcp7f0r1StfgdKEIgGATJNiQQBDswYjN5pLsHWlHIymrKoHKZVZlXWYWQMztnbz33nvvvffee++997o7nU4n99//P1xmZAFs9s5K2smeIYCqyB8/fnwfPyJOdj87OfnsZIv+v3vn5LMv/x8XatsyEAAAAA==
10D113D097D9C464038E5DFFAE7F6E84	1	cxsmiles	JChemExcelDgAAAB+LCAAAAAAABADtvQdgHEmWJSYvbcp7f0r1StfgdKEIgGATJNiQQBDswYjN5pLsHWlHIymrKoHKZVZlXWYWQMztnbz33nvvvffee++997o7nU4n99//P1xmZAFs9s5K2smeIYCqyB8/fnwfPyJO6Nn97OSE/7f7/wAJg+LmDgAAAA==
CA8664C0B148208B41F8041E60298E14	1	cxsmiles	JChemExcelEwAAAB+LCAAAAAAABADtvQdgHEmWJSYvbcp7f0r1StfgdKEIgGATJNiQQBDswYjN5pLsHWlHIymrKoHKZVZlXWYWQMztnbz33nvvvffee++997o7nU4n99//P1xmZAFs9s5K2smeIYCqyB8/fnwfPyJOdj87OfnsZO9k67OT3Tv02+u9/wedgZDIEwAAAA==
D945934A560C789F3FD1C28AF1346FF9	1	cxsmiles	JChemExcelDQAAAB+LCAAAAAAABADtvQdgHEmWJSYvbcp7f0r1StfgdKEIgGATJNiQQBDswYjN5pLsHWlHIymrKoHKZVZlXWYWQMztnbz33nvvvffee++997o7nU4n99//P1xmZAFs9s5K2smeIYCqyB8/fnwfPyJOTnY/Oznh/+1++f8A4G+icw0AAAA=
5D210D3403C2E1FF31CD9DAE18403D65	1	cxsmiles	JChemExcelCwAAAB+LCAAAAAAABADtvQdgHEmWJSYvbcp7f0r1StfgdKEIgGATJNiQQBDswYjN5pLsHWlHIymrKoHKZVZlXWYWQMztnbz33nvvvffee++997o7nU4n99//P1xmZAFs9s5K2smeIYCqyB8/fnwfPyJOdk9OTrZOTnbvfPn/AHCsc2wLAAAA
9CF0B81E714AE4AE62D9DF768B16F132	1	cxsmiles	JChemExcelCwAAAB+LCAAAAAAABADtvQdgHEmWJSYvbcp7f0r1StfgdKEIgGATJNiQQBDswYjN5pLsHWlHIymrKoHKZVZlXWYWQMztnbz33nvvvffee++997o7nU4n99//P1xmZAFs9s5K2smeIYCqyB8/fnwfPyJO+Nn67Ms7J/8Pzp4nzgsAAAA=
152D2FFBC0E5D88D52D468A2C666FA81	1	cxsmiles	JChemExcelCwAAAB+LCAAAAAAABADtvQdgHEmWJSYvbcp7f0r1StfgdKEIgGATJNiQQBDswYjN5pLsHWlHIymrKoHKZVZlXWYWQMztnbz33nvvvffee++997o7nU4n99//P1xmZAFs9s5K2smeIYCqyB8/fnwfPyJO6PnyZOuzL++c/D+69IcJCwAAAA==
5FE2B02EDC6920B20EB3A6F6DE510A3B	1	cxsmiles	JChemExcelDwAAAB+LCAAAAAAABADtvQdgHEmWJSYvbcp7f0r1StfgdKEIgGATJNiQQBDswYjN5pLsHWlHIymrKoHKZVZlXWYWQMztnbz33nvvvffee++997o7nU4n99//P1xmZAFs9s5K2smeIYCqyB8/fnwfPyJOTnY/Ozn57GSL/r9758v/B98qrQEPAAAA
F688933A88C2A22394DA6C11F3A32A69	1	cxsmiles	JChemExcelDAAAAB+LCAAAAAAABADtvQdgHEmWJSYvbcp7f0r1StfgdKEIgGATJNiQQBDswYjN5pLsHWlHIymrKoHKZVZlXWYWQMztnbz33nvvvffee++997o7nU4n99//P1xmZAFs9s5K2smeIYCqyB8/fnwfPyJO8Hx5svXZl3dO/h855iheDAAAAA==
91B9F6DE4821693DEAA60AB7FE11B2F0	1	cxsmiles	JChemExcelDwAAAB+LCAAAAAAABADtvQdgHEmWJSYvbcp7f0r1StfgdKEIgGATJNiQQBDswYjN5pLsHWlHIymrKoHKZVZlXWYWQMztnbz33nvvvffee++997o7nU4n99//P1xmZAFs9s5K2smeIYCqyB8/fnwfPyJOdj87OfnsZIv+v3vn5Mv/B1WUZ7IPAAAA
B1ED47F1DD753E5C6E360179D8A54A1B	1	cxsmiles	JChemExcelEgAAAB+LCAAAAAAABADtvQdgHEmWJSYvbcp7f0r1StfgdKEIgGATJNiQQBDswYjN5pLsHWlHIymrKoHKZVZlXWYWQMztnbz33nvvvffee++997o7nU4n99//P1xmZAFs9s5K2smeIYCqyB8/fnwfPyJOTnY/OznZ+uxk6+Szk907X945+X8AOg6prBIAAAA=
CF1B4F3306B70AE7EF32ED43202C400F	1	cxsmiles	JChemExcelDQAAAB+LCAAAAAAABADtvQdgHEmWJSYvbcp7f0r1StfgdKEIgGATJNiQQBDswYjN5pLsHWlHIymrKoHKZVZlXWYWQMztnbz33nvvvffee++997o7nU4n99//P1xmZAFs9s5K2smeIYCqyB8/fnwfPyJOTk52Pzs54f/t/j9mbvUFDQAAAA==
FA1BD62C5914D5DBED0A814C4A27AB70	1	cxsmiles	JChemExcelDAAAAB+LCAAAAAAABADtvQdgHEmWJSYvbcp7f0r1StfgdKEIgGATJNiQQBDswYjN5pLsHWlHIymrKoHKZVZlXWYWQMztnbz33nvvvffee++997o7nU4n99//P1xmZAFs9s5K2smeIYCqyB8/fnwfPyJOTnY/Oznh/+3+P+4TE3EMAAAA
751ABB9E0977713EA659AFC01259795C	1	cxsmiles	JChemExcelCgAAAB+LCAAAAAAABADtvQdgHEmWJSYvbcp7f0r1StfgdKEIgGATJNiQQBDswYjN5pLsHWlHIymrKoHKZVZlXWYWQMztnbz33nvvvffee++997o7nU4n99//P1xmZAFs9s5K2smeIYCqyB8/fnwfPyJO8Gx99uWdk/8HujiACQoAAAA=
76A873D7909FD61F8434A72AAAAB2E31	1	cxsmiles	JChemExcelDgAAAB+LCAAAAAAABADtvQdgHEmWJSYvbcp7f0r1StfgdKEIgGATJNiQQBDswYjN5pLsHWlHIymrKoHKZVZlXWYWQMztnbz33nvvvffee++997o7nU4n99//P1xmZAFs9s5K2smeIYCqyB8/fnwfPyJOvjzZ/ezkhP+3++X/A3Q7DwoOAAAA
A08F8563C81B7028F88D80CA01F6B9CB	1	cxsmiles	JChemExcelEQAAAB+LCAAAAAAABADtvQdgHEmWJSYvbcp7f0r1StfgdKEIgGATJNiQQBDswYjN5pLsHWlHIymrKoHKZVZlXWYWQMztnbz33nvvvffee++997o7nU4n99//P1xmZAFs9s5K2smeIYCqyB8/fnwfPyJOdj87OfnsZOtk67OT3Ttf3vny/wHpbr8ZEQAAAA==
CBA81D13B8FE4DC120A844FF5FB37321	1	cxsmiles	JChemExcelBgAAAB+LCAAAAAAABADtvQdgHEmWJSYvbcp7f0r1StfgdKEIgGATJNiQQBDswYjN5pLsHWlHIymrKoHKZVZlXWYWQMztnbz33nvvvffee++997o7nU4n99//P1xmZAFs9s5K2smeIYCqyB8/fnwfPyJO+Pl/AF4zoegGAAAA
E86A1CF0678099986A901C79086F5617	1	cxsmiles	JChemExcelBQAAAB+LCAAAAAAABADtvQdgHEmWJSYvbcp7f0r1StfgdKEIgGATJNiQQBDswYjN5pLsHWlHIymrKoHKZVZlXWYWQMztnbz33nvvvffee++997o7nU4n99//P1xmZAFs9s5K2smeIYCqyB8/fnwfPyJO8Pw/Ih2NFgUAAAA=
26722E2E9B4400EB8A2480D9AE6FF568	1	cxsmiles	JChemExcelIwAAAB+LCAAAAAAABADtvQdgHEmWJSYvbcp7f0r1StfgdKEIgGATJNiQQBDswYjN5pLsHWlHIymrKoHKZVZlXWYWQMztnbz33nvvvffee++997o7nU4n99//P1xmZAFs9s5K2smeIYCqyB8/fnwfPyJO6HlxsvXZl3de7J7sfXZywv/be/HZya58/OXJ/wNWx6P7IwAAAA==
67C53E8389EAD6C3E1D662592AEF2861	1	cxsmiles	JChemExcelDQAAAB+LCAAAAAAABADtvQdgHEmWJSYvbcp7f0r1StfgdKEIgGATJNiQQBDswYjN5pLsHWlHIymrKoHKZVZlXWYWQMztnbz33nvvvffee++997o7nU4n99//P1xmZAFs9s5K2smeIYCqyB8/fnwfPyJOTnY/Oznh/+2e/D/LIxR6DQAAAA==
B86CA3B69369C241EBD2DED34A7B3219	1	cxsmiles	JChemExcelDwAAAB+LCAAAAAAABADtvQdgHEmWJSYvbcp7f0r1StfgdKEIgGATJNiQQBDswYjN5pLsHWlHIymrKoHKZVZlXWYWQMztnbz33nvvvffee++997o7nU4n99//P1xmZAFs9s5K2smeIYCqyB8/fnwfPyJOTnY/Ozn57GSL/r975+T/AfRmGwgPAAAA
8DD84CCCAE8BC17563416D761BFFACBA	1	cxsmiles	JChemExcelDQAAAB+LCAAAAAAABADtvQdgHEmWJSYvbcp7f0r1StfgdKEIgGATJNiQQBDswYjN5pLsHWlHIymrKoHKZVZlXWYWQMztnbz33nvvvffee++997o7nU4n99//P1xmZAFs9s5K2smeIYCqyB8/fnwfPyJOvjzZ/ezkhP+3+/8A5yP/AA0AAAA=
E866E5064D484D54AA01D30B260C4747	1	cxsmiles	JChemExcelEgAAAB+LCAAAAAAABADtvQdgHEmWJSYvbcp7f0r1StfgdKEIgGATJNiQQBDswYjN5pLsHWlHIymrKoHKZVZlXWYWQMztnbz33nvvvffee++997o7nU4n99//P1xmZAFs9s5K2smeIYCqyB8/fnwfPyJOTnY/OznZ+uxk6+Szk907J3dO/h9e97OlEgAAAA==
8FEE6E21C5DC27E0F958BF3F2D8DD897	1	cxsmiles	JChemExcelEgAAAB+LCAAAAAAABADtvQdgHEmWJSYvbcp7f0r1StfgdKEIgGATJNiQQBDswYjN5pLsHWlHIymrKoHKZVZlXWYWQMztnbz33nvvvffee++997o7nU4n99//P1xmZAFs9s5K2smeIYCqyB8/fnwfPyJOTnY/O9k62frs5OSzk907J3de/D/D5O+CEgAAAA==
95787729195350C1CE84408163FA3E3B	1	cxsmiles	JChemExcelDwAAAB+LCAAAAAAABADtvQdgHEmWJSYvbcp7f0r1StfgdKEIgGATJNiQQBDswYjN5pLsHWlHIymrKoHKZVZlXWYWQMztnbz33nvvvffee++997o7nU4n99//P1xmZAFs9s5K2smeIYCqyB8/fnwfPyJOTnY/OznZov9/drJ75+T/AXf6J94PAAAA
15C5746A1ECAEEF36C6E7EA86B3A4ABF	1	cxsmiles	JChemExcelBQAAAB+LCAAAAAAABADtvQdgHEmWJSYvbcp7f0r1StfgdKEIgGATJNiQQBDswYjN5pLsHWlHIymrKoHKZVZlXWYWQMztnbz33nvvvffee++997o7nU4n99//P1xmZAFs9s5K2smeIYCqyB8/fnwfPyJOTk4++/L/AXEFh64FAAAA
C223B5B266CC5202A354037D2641F036	1	cxsmiles	JChemExcelCQAAAB+LCAAAAAAABADtvQdgHEmWJSYvbcp7f0r1StfgdKEIgGATJNiQQBDswYjN5pLsHWlHIymrKoHKZVZlXWYWQMztnbz33nvvvffee++997o7nU4n99//P1xmZAFs9s5K2smeIYCqyB8/fnwfPyJOdj87eX3y2cnu/wMo7CJYCQAAAA==
A0F3EEF0D8958C98858F68642BED1AED	1	cxsmiles	JChemExcelFgAAAB+LCAAAAAAABADtvQdgHEmWJSYvbcp7f0r1StfgdKEIgGATJNiQQBDswYjN5pLsHWlHIymrKoHKZVZlXWYWQMztnbz33nvvvffee++997o7nU4n99//P1xmZAFs9s5K2smeIYCqyB8/fnwfPyJOXmyd3DnZ+uz1ndev+Qf//f8AHweUFBYAAAA=
F40C053B6BB6B8684E9570756D6EB7C4	1	cxsmiles	JChemExcelDgAAAB+LCAAAAAAABADtvQdgHEmWJSYvbcp7f0r1StfgdKEIgGATJNiQQBDswYjN5pLsHWlHIymrKoHKZVZlXWYWQMztnbz33nvvvffee++997o7nU4n99//P1xmZAFs9s5K2smeIYCqyB8/fnwfPyJOdj87OfnsZIv+v3vnxf8DbXFEqw4AAAA=
C0D1ED9B76FC0FDDFB8339D37E06A086	1	cxsmiles	JChemExcelBQAAAB+LCAAAAAAABADtvQdgHEmWJSYvbcp7f0r1StfgdKEIgGATJNiQQBDswYjN5pLsHWlHIymrKoHKZVZlXWYWQMztnbz33nvvvffee++997o7nU4n99//P1xmZAFs9s5K2smeIYCqyB8/fnwfPyJOPjs5Kf8f1Pe8NgUAAAA=
A8C3659026BDF853789E433E0EC7B824	1	cxsmiles	JChemExcelDQAAAB+LCAAAAAAABADtvQdgHEmWJSYvbcp7f0r1StfgdKEIgGATJNiQQBDswYjN5pLsHWlHIymrKoHKZVZlXWYWQMztnbz33nvvvffee++997o7nU4n99//P1xmZAFs9s5K2smeIYCqyB8/fnwfPyJOTrY+O7lD/3x558uT/wcuHchDDQAAAA==
AB8B631F9FDA277712056C29B2908D43	1	cxsmiles	JChemExcelDgAAAB+LCAAAAAAABADtvQdgHEmWJSYvbcp7f0r1StfgdKEIgGATJNiQQBDswYjN5pLsHWlHIymrKoHKZVZlXWYWQMztnbz33nvvvffee++997o7nU4n99//P1xmZAFs9s5K2smeIYCqyB8/fnwfPyJOPjs52aX/8/92/x898/CmDgAAAA==
C4EE009246596679498409A846A4815D	1	cxsmiles	JChemExcelCgAAAB+LCAAAAAAABADtvQdgHEmWJSYvbcp7f0r1StfgdKEIgGATJNiQQBDswYjN5pLsHWlHIymrKoHKZVZlXWYWQMztnbz33nvvvffee++997o7nU4n99//P1xmZAFs9s5K2smeIYCqyB8/fnwfPyJOTrY++/LOlyefnfw/zIB2lAoAAAA=
BC2D6D9D266FE4ABD8C5A8DFEB0A8762	1	cxsmiles	JChemExcelCAAAAB+LCAAAAAAABADtvQdgHEmWJSYvbcp7f0r1StfgdKEIgGATJNiQQBDswYjN5pLsHWlHIymrKoHKZVZlXWYWQMztnbz33nvvvffee++997o7nU4n99//P1xmZAFs9s5K2smeIYCqyB8/fnwfPyJOPjv58uTkpPx/AFCcxjwIAAAA
09344AEF51D6A092B32E9893885AB8B3	1	cxsmiles	JChemExcelBgAAAB+LCAAAAAAABADtvQdgHEmWJSYvbcp7f0r1StfgdKEIgGATJNiQQBDswYjN5pLsHWlHIymrKoHKZVZlXWYWQMztnbz33nvvvffee++997o7nU4n99//P1xmZAFs9s5K2smeIYCqyB8/fnwfPyJOPjs5+ezk/wGIOf8fBgAAAA==
D6F246E9FF582C76B295F9A04B0371D6	1	cxsmiles	JChemExcelCgAAAB+LCAAAAAAABADtvQdgHEmWJSYvbcp7f0r1StfgdKEIgGATJNiQQBDswYjN5pLsHWlHIymrKoHKZVZlXWYWQMztnbz33nvvvffee++997o7nU4n99//P1xmZAFs9s5K2smeIYCqyB8/fnwfPyJOdk8+Ozmh/+/+P2/G7HgKAAAA
FE4251432780E22F737541F82569BDD9	1	cxsmiles	JChemExcelOgAAAB+LCAAAAAAABADtvQdgHEmWJSYvbcp7f0r1StfgdKEIgGATJNiQQBDswYjN5pLsHWlHIymrKoHKZVZlXWYWQMztnbz33nvvvffee++997o7nU4n99//P1xmZAFs9s5K2smeIYCqyB8/fnwfPyKenWw9u0P/e+8fz/4fQZp8cDoAAAA=
DD6F9D3D4169C89376884D1DCA130D18	1	cxsmiles	JChemExcelOgAAAB+LCAAAAAAABADtvQdgHEmWJSYvbcp7f0r1StfgdKEIgGATJNiQQBDswYjN5pLsHWlHIymrKoHKZVZlXWYWQMztnbz33nvvvffee++997o7nU4n99//P1xmZAFs9s5K2smeIYCqyB8/fnwfPyLOTrae3aH/vfePZ/8PosTzZDoAAAA=
B45E8EFE4806F1598066D3E17A8211E1	1	cxsmiles	JChemExcelUAAAAB+LCAAAAAAABADtvQdgHEmWJSYvbcp7f0r1StfgdKEIgGATJNiQQBDswYjN5pLsHWlHIymrKoHKZVZlXWYWQMztnbz33nvvvffee++997o7nU4n99//P1xmZAFs9s5K2smeIYCqyB8/fnwfPyJeb3325R38/2Tr2R363wf+ePb/AE/AXCtQAAAA
6A8791917915AC2994DF201C39386C21	1	cxsmiles	JChemExcelWAAAAB+LCAAAAAAABADtvQdgHEmWJSYvbcp7f0r1StfgdKEIgGATJNiQQBDswYjN5pLsHWlHIymrKoHKZVZlXWYWQMztnbz33nvvvffee++997o7nU4n99//P1xmZAFs9s5K2smeIYCqyB8/fnwfPyKenexuPbtzQv/3ftwzv/OXva/3+m90Gtx79v8AlrhM/lgAAAA=
8C671C48B1FEA97ACD7BAC80628AAD7A	1	cxsmiles	JChemExcelTwAAAB+LCAAAAAAABADtvQdgHEmWJSYvbcp7f0r1StfgdKEIgGATJNiQQBDswYjN5pLsHWlHIymrKoHKZVZlXWYWQMztnbz33nvvvffee++997o7nU4n99//P1xmZAFs9s5K2smeIYCqyB8/fnwfPyKenWw9u0P/+2Z+PPt/AKk35tVPAAAA
1A25BAA0040533279254622CB305E4DA	1	cxsmiles	JChemExcelWgAAAB+LCAAAAAAABADtvQdgHEmWJSYvbcp7f0r1StfgdKEIgGATJNiQQBDswYjN5pLsHWlHIymrKoHKZVZlXWYWQMztnbz33nvvvffee++997o7nU4n99//P1xmZAFs9s5K2smeIYCqyB8/fnwfPyKenWw9u0P/i/54sbXp24GPzbf/D1WP0WFaAAAA
47F8B86BA5090F385F3A0C59249CE603	1	cxsmiles	JChemExcelNAAAAB+LCAAAAAAABADtvQdgHEmWJSYvbcp7f0r1StfgdKEIgGATJNiQQBDswYjN5pLsHWlHIymrKoHKZVZlXWYWQMztnbz33nvvvffee++997o7nU4n99//P1xmZAFs9s5K2smeIYCqyB8/fnwfPyKenWw9u0P/e48fz/4fb1/W3TQAAAA=
277994EBF0C62B3D23E8BCB7F3A932B8	1	cxsmiles	JChemExcelbwAAAB+LCAAAAAAABADtvQdgHEmWJSYvbcp7f0r1StfgdKEIgGATJNiQQBDswYjN5pLsHWlHIymrKoHKZVZlXWYWQMztnbz33nvvvffee++997o7nU4n99//P1xmZAFs9s5K2smeIYCqyB8/fnwfPyKenWw9u0P/2/TjxdYtGm3+1jT6fwABw+8ubwAAAA==
D44D28A7784B5C44C11ACF935F4F611E	1	cxsmiles	JChemExcelNwAAAB+LCAAAAAAABADtvQdgHEmWJSYvbcp7f0r1StfgdKEIgGATJNiQQBDswYjN5pLsHWlHIymrKoHKZVZlXWYWQMztnbz33nvvvffee++997o7nU4n99//P1xmZAFs9s5K2smeIYCqyB8/fnwfPyKenWw9u0P/i//YpX++jHz27P8BW4zwzjcAAAA=
1AF2B042E9A06041166080013E6B629E	1	cxsmiles	JChemExcelOQAAAB+LCAAAAAAABADtvQdgHEmWJSYvbcp7f0r1StfgdKEIgGATJNiQQBDswYjN5pLsHWlHIymrKoHKZVZlXWYWQMztnbz33nvvvffee++997o7nU4n99//P1xmZAFs9s5K2smeIYCqyB8/fnwfPyKenWw9u0P/C398yT/1j/BT8+H/A+/lsCo5AAAA
9DDFBDAFFCDD681FE9DF9CAAF4EFBB26	1	cxsmiles	JChemExcelMwAAAB+LCAAAAAAABADtvQdgHEmWJSYvbcp7f0r1StfgdKEIgGATJNiQQBDswYjN5pLsHWlHIymrKoHKZVZlXWYWQMztnbz33nvvvffee++997o7nU4n99//P1xmZAFs9s5K2smeIYCqyB8/fnwfPyKenWw9u0P/u/2PZ/8PgCIjpDMAAAA=
9166BF93D864B6EA1E338574D92F259E	1	cxsmiles	JChemExcelFgAAAB+LCAAAAAAABADtvQdgHEmWJSYvbcp7f0r1StfgdKEIgGATJNiQQBDswYjN5pLsHWlHIymrKoHKZVZlXWYWQMztnbz33nvvvffee++997o7nU4n99//P1xmZAFs9s5K2smeIYCqyB8/fnwfPyK+PNk92fryTvD/3S//H+cuHV4WAAAA
D5EF1485E705BBF09ADFCAB0469A65A4	1	cxsmiles	JChemExcelFAAAAB+LCAAAAAAABADtvQdgHEmWJSYvbcp7f0r1StfgdKEIgGATJNiQQBDswYjN5pLsHWlHIymrKoHKZVZlXWYWQMztnbz33nvvvffee++997o7nU4n99//P1xmZAFs9s5K2smeIYCqyB8/fnwfPyK+PNk62fryDv/f/Ph/AGW97mEUAAAA
30335EF55F1AB1D07CFE37E0A6AE8AD2	1	cxsmiles	JChemExcelKQAAAB+LCAAAAAAABADtvQdgHEmWJSYvbcp7f0r1StfgdKEIgGATJNiQQBDswYjN5pLsHWlHIymrKoHKZVZlXWYWQMztnbz33nvvvffee++997o7nU4n99//P1xmZAFs9s5K2smeIYCqyB8/fnwfPyK+3DrZ/fJk62Tryzv8/136P361H5gf/w8BfT00KQAAAA==
C1910593049926D37C0E31004D1B57E6	1	cxsmiles	JChemExcelKQAAAB+LCAAAAAAABADtvQdgHEmWJSYvbcp7f0r1StfgdKEIgGATJNiQQBDswYjN5pLsHWlHIymrKoHKZVZlXWYWQMztnbz33nvvvffee++997o7nU4n99//P1xmZAFs9s5K2smeIYCqyB8/fnwfPyK+3D3Z+vKE/n8n+H/nz92TL/8fRUkQ6SkAAAA=
4ABEBD44EFA1A09688EDB78AE9F5CCC8	1	cxsmiles	JChemExcelNQAAAB+LCAAAAAAABADtvQdgHEmWJSYvbcp7f0r1StfgdKEIgGATJNiQQBDswYjN5pLsHWlHIymrKoHKZVZlXWYWQMztnbz33nvvvffee++997o7nU4n99//P1xmZAFs9s5K2smeIYCqyB8/fnwfPyK+PNk6Odn68k70n/inJ1/+P1ZJDKs1AAAA
69BDCD1C8A2EBA000D3E2CA49F64D362	1	cxsmiles	JChemExcelUQAAAB+LCAAAAAAABADtvQdgHEmWJSYvbcp7f0r1StfgdKEIgGATJNiQQBDswYjN5pLsHWlHIymrKoHKZVZlXWYWQMztnbz33nvvvffee++997o7nU4n99//P1xmZAFs9s5K2smeIYCqyB8/fnwfPyK+3Dq59+XJ1snWlyd7/PPFyS79ccf9/+TLO5+d7Mofe/R/+e0e/Z/+t48XTdN9fPb/APMCp5BRAAAA
A79BCF5140BD6A5032B6F6216FD2DDCD	1	cxsmiles	JChemExcelEgAAAB+LCAAAAAAABADtvQdgHEmWJSYvbcp7f0r1StfgdKEIgGATJNiQQBDswYjN5pLsHWlHIymrKoHKZVZlXWYWQMztnbz33nvvvffee++997o7nU4n99//P1xmZAFs9s5K2smeIYCqyB8/fnwfPyK+/Oxk68uTk89O6LlDv945+X8AueN2ORIAAAA=
427CA4FF010BF5CEEDC91580247F6C02	1	cxsmiles	JChemExcelEgAAAB+LCAAAAAAABADtvQdgHEmWJSYvbcp7f0r1StfgdKEIgGATJNiQQBDswYjN5pLsHWlHIymrKoHKZVZlXWYWQMztnbz33nvvvffee++997o7nU4n99//P1xmZAFs9s5K2smeIYCqyB8/fnwfPyK+/Oxk68uTk5PP6P936Nc7J/8PZy+ifRIAAAA=
EAAEB630AB4BCC42F4EB0608F82708F8	1	cxsmiles	JChemExcelBgAAAB+LCAAAAAAABADtvQdgHEmWJSYvbcp7f0r1StfgdKEIgGATJNiQQBDswYjN5pLsHWlHIymrKoHKZVZlXWYWQMztnbz33nvvvffee++997o7nU4n99//P1xmZAFs9s5K2smeIYCqyB8/fnwfPyK+PDn57OTk/wF/tgzBBgAAAA==
7788738E4465E8C1491B6E9A38839F8D	1	cxsmiles	JChemExcelLgAAAB+LCAAAAAAABADtvQdgHEmWJSYvbcp7f0r1StfgdKEIgGATJNiQQBDswYjN5pLsHWlHIymrKoHKZVZlXWYWQMztnbz33nvvvffee++997o7nU4n99//P1xmZAFs9s5K2smeIYCqyB8/fnwfPyK+/Oxk60v6353g/3dO8Gx99uWdL0/02Tr58s7J/wOYsQBaLgAAAA==
C6EA22E87BCCF33BBA5078A90F0E5299	1	cxsmiles	JChemExcelKAAAAB+LCAAAAAAABADtvQdgHEmWJSYvbcp7f0r1StfgdKEIgGATJNiQQBDswYjN5pLsHWlHIymrKoHKZVZlXWYWQMztnbz33nvvvffee++997o7nU4n99//P1xmZAFs9s5K2smeIYCqyB8/fnwfPyK+/Oxk68sT+v+dky9Ptj6jH/Lcwcf89x3+8v8BZAVxXygAAAA=
B5449CB26C95C7658C6CB7131AEB601A	1	cxsmiles	JChemExcelCwAAAB+LCAAAAAAABADtvQdgHEmWJSYvbcp7f0r1StfgdKEIgGATJNiQQBDswYjN5pLsHWlHIymrKoHKZVZlXWYWQMztnbz33nvvvffee++997o7nU4n99//P1xmZAFs9s5K2smeIYCqyB8/fnwfPyK+PNl6cbL15Z2TOyf/D8lrTh4LAAAA
05775B2C70AE479081801EE310A63D17	1	cxsmiles	JChemExcelFAAAAB+LCAAAAAAABADtvQdgHEmWJSYvbcp7f0r1StfgdKEIgGATJNiQQBDswYjN5pLsHWlHIymrKoHKZVZlXWYWQMztnbz33nvvvffee++997o7nU4n99//P1xmZAFs9s5K2smeIYCqyB8/fnwfPyK+/Oxk68uTrRP6/2df3jm5c/LlnZP/BypFV2EUAAAA
AC59143556817557AE012B11FFD6A027	1	cxsmiles	JChemExcelHQAAAB+LCAAAAAAABADtvQdgHEmWJSYvbcp7f0r1StfgdKEIgGATJNiQQBDswYjN5pLsHWlHIymrKoHKZVZlXWYWQMztnbz33nvvvffee++997o7nU4n99//P1xmZAFs9s5K2smeIYCqyB8/fnwfPyK+/Oxk68sT+v+dk137886JPP8Pd9MGJR0AAAA=
6594EF0F873DE2D11D41AD431E00C4D9	1	cxsmiles	JChemExcelIAAAAB+LCAAAAAAABADtvQdgHEmWJSYvbcp7f0r1StfgdKEIgGATJNiQQBDswYjN5pLsHWlHIymrKoHKZVZlXWYWQMztnbz33nvvvffee++997o7nU4n99//P1xmZAFs9s5K2smeIYCqyB8/fnwfPyK+3D3Z+vLkZOuEnjv439aX7v+7J1/+P9VmGOggAAAA
BFC05F829B96EE0C10F6E4C7C7D885A8	1	cxsmiles	JChemExcelJwAAAB+LCAAAAAAABADtvQdgHEmWJSYvbcp7f0r1StfgdKEIgGATJNiQQBDswYjN5pLsHWlHIymrKoHKZVZlXWYWQMztnbz33nvvvffee++997o7nU4n99//P1xmZAFs9s5K2smeIYCqyB8/fnwfPyK+/Oxk68XWycnWl3eC/9P/7py45/8BE+QkRicAAAA=
A87A93931F47EEFB3176A59195090503	1	cxsmiles	JChemExcelDQAAAB+LCAAAAAAABADtvQdgHEmWJSYvbcp7f0r1StfgdKEIgGATJNiQQBDswYjN5pLsHWlHIymrKoHKZVZlXWYWQMztnbz33nvvvffee++997o7nU4n99//P1xmZAFs9s5K2smeIYCqyB8/fnwfPyK+/Oxk68uTOydbL+6cfPn/AApyLvkNAAAA
08EF738E4ACC0F726B8D8D149DFED5E9	1	cxsmiles	JChemExcelDwAAAB+LCAAAAAAABADtvQdgHEmWJSYvbcp7f0r1StfgdKEIgGATJNiQQBDswYjN5pLsHWlHIymrKoHKZVZlXWYWQMztnbz33nvvvffee++997o7nU4n99//P1xmZAFs9s5K2smeIYCqyB8/fnwfPyJen5xsffblnS/px5d3Tr78fwBKt3f9DwAAAA==
55C17643BC8BDB59575FF98CE3679E2E	1	cxsmiles	JChemExcelFQAAAB+LCAAAAAAABADtvQdgHEmWJSYvbcp7f0r1StfgdKEIgGATJNiQQBDswYjN5pLsHWlHIymrKoHKZVZlXWYWQMztnbz33nvvvffee++997o7nU4n99//P1xmZAFs9s5K2smeIYCqyB8/fnwfPyK+/Oxk68XWycmXd+T//Pw/HBISYRUAAAA=
6FABC57AAEB01C5A189831353CE41864	1	cxsmiles	JChemExcelDQAAAB+LCAAAAAAABADtvQdgHEmWJSYvbcp7f0r1StfgdKEIgGATJNiQQBDswYjN5pLsHWlHIymrKoHKZVZlXWYWQMztnbz33nvvvffee++997o7nU4n99//P1xmZAFs9s5K2smeIYCqyB8/fnwfPyK+/Oxk68XWyZd36H8v/h8w/JVQDQAAAA==
B4A1C5EEAC3D8521D1774DF88900A279	1	cxsmiles	JChemExcelDwAAAB+LCAAAAAAABADtvQdgHEmWJSYvbcp7f0r1StfgdKEIgGATJNiQQBDswYjN5pLsHWlHIymrKoHKZVZlXWYWQMztnbz33nvvvffee++997o7nU4n99//P1xmZAFs9s5K2smeIYCqyB8/fnwfPyJebp18ecf8/+TL/wdk5Ws0DwAAAA==
D1DBBB59167B0EE84EAAA5F079FF509D	1	cxsmiles	JChemExcelEQAAAB+LCAAAAAAABADtvQdgHEmWJSYvbcp7f0r1StfgdKEIgGATJNiQQBDswYjN5pLsHWlHIymrKoHKZVZlXWYWQMztnbz33nvvvffee++997o7nU4n99//P1xmZAFs9s5K2smeIYCqyB8/fnwfPyK+3Do52fryzgn9T37+P+OO39ARAAAA
17FB0ACD9A521A5121AD018EB9E1F93D	1	cxsmiles	JChemExcelFQAAAB+LCAAAAAAABADtvQdgHEmWJSYvbcp7f0r1StfgdKEIgGATJNiQQBDswYjN5pLsHWlHIymrKoHKZVZlXWYWQMztnbz33nvvvffee++997o7nU4n99//P1xmZAFs9s5K2smeIYCqyB8/fnwfPyK+/Oxk98XWydaXd/D/F7sn9MuX/w/FbU18FQAAAA==
29E1D34E17050FC81EE925666F0BDE7A	1	cxsmiles	JChemExcelGgAAAB+LCAAAAAAABADtvQdgHEmWJSYvbcp7f0r1StfgdKEIgGATJNiQQBDswYjN5pLsHWlHIymrKoHKZVZlXWYWQMztnbz33nvvvffee++997o7nU4n99//P1xmZAFs9s5K2smeIYCqyB8/fnwfPyK+/Oxk68uTOydbn31J/3j///L/AZi8FZYaAAAA
C6980E725BF6EE0813DF68B94062E571	1	cxsmiles	JChemExcelDwAAAB+LCAAAAAAABADtvQdgHEmWJSYvbcp7f0r1StfgdKEIgGATJNiQQBDswYjN5pLsHWlHIymrKoHKZVZlXWYWQMztnbz33nvvvffee++997o7nU4n99//P1xmZAFs9s5K2smeIYCqyB8/fnwfPyK+/Oxk98XJ1pd38P8Xu/8Pq0H3Cw8AAAA=
6DE3B223A2F858623E5E0B8B4DA6D406	1	cxsmiles	JChemExcelEwAAAB+LCAAAAAAABADtvQdgHEmWJSYvbcp7f0r1StfgdKEIgGATJNiQQBDswYjN5pLsHWlHIymrKoHKZVZlXWYWQMztnbz33nvvvffee++997o7nU4n99//P1xmZAFs9s5K2smeIYCqyB8/fnwfPyK+/Oxk98XWydaXd/D/F7t3Tr78fwD1sdnOEwAAAA==
89565CE89B4CB26D0E43BC71FE6A7064	1	cxsmiles	JChemExcelHAAAAB+LCAAAAAAABADtvQdgHEmWJSYvbcp7f0r1StfgdKEIgGATJNiQQBDswYjN5pLsHWlHIymrKoHKZVZlXWYWQMztnbz33nvvvffee++997o7nU4n99//P1xmZAFs9s5K2smeIYCqyB8/fnwfPyK+3D3Z+vKEnzv0m/v/7smX/w9GOPPCHAAAAA==
497D39CBB07102FACF8E1B24958CF155	1	cxsmiles	JChemExcelDAAAAB+LCAAAAAAABADtvQdgHEmWJSYvbcp7f0r1StfgdKEIgGATJNiQQBDswYjN5pLsHWlHIymrKoHKZVZlXWYWQMztnbz33nvvvffee++997o7nU4n99//P1xmZAFs9s5K2smeIYCqyB8/fnwfPyK+PNk62fryzgn+9/8AMZLhowwAAAA=
1C651172EFC212149149E35E28531C9C	1	cxsmiles	JChemExcelFQAAAB+LCAAAAAAABADtvQdgHEmWJSYvbcp7f0r1StfgdKEIgGATJNiQQBDswYjN5pLsHWlHIymrKoHKZVZlXWYWQMztnbz33nvvvffee++997o7nU4n99//P1xmZAFs9s5K2smeIYCqyB8/fnwfPyK+3D052fryTvD/3f8HYhPLxRUAAAA=
067BEC213C4CAB7E3C3BB59F6D92AC38	1	cxsmiles	JChemExcelDQAAAB+LCAAAAAAABADtvQdgHEmWJSYvbcp7f0r1StfgdKEIgGATJNiQQBDswYjN5pLsHWlHIymrKoHKZVZlXWYWQMztnbz33nvvvffee++997o7nU4n99//P1xmZAFs9s5K2smeIYCqyB8/fnwfPyK+PDnZOvnyDv5/8uX/AxsYo7ENAAAA
B683230C23D835D91A94FD3C232E07E8	1	cxsmiles	JChemExcelEQAAAB+LCAAAAAAABADtvQdgHEmWJSYvbcp7f0r1StfgdKEIgGATJNiQQBDswYjN5pLsHWlHIymrKoHKZVZlXWYWQMztnbz33nvvvffee++997o7nU4n99//P1xmZAFs9s5K2smeIYCqyB8/fnwfPyK+/OzkZOvLO/b/X/4/kTvhTREAAAA=
C294B0B2EF9AC0F3D64EE2B5EE12BEAB	1	cxsmiles	JChemExcelFQAAAB+LCAAAAAAABADtvQdgHEmWJSYvbcp7f0r1StfgdKEIgGATJNiQQBDswYjN5pLsHWlHIymrKoHKZVZlXWYWQMztnbz33nvvvffee++997o7nU4n99//P1xmZAFs9s5K2smeIYCqyB8/fnwfPyK+/Oxk98uTrZOtL+/w/3fp/1/+P+9bok0VAAAA
AD311B880F2EDA93B28EDF137F0F772C	1	cxsmiles	JChemExcelFgAAAB+LCAAAAAAABADtvQdgHEmWJSYvbcp7f0r1StfgdKEIgGATJNiQQBDswYjN5pLsHWlHIymrKoHKZVZlXWYWQMztnbz33nvvvffee++997o7nU4n99//P1xmZAFs9s5K2smeIYCqyB8/fnwfPyK+3D3Z+vJO8P/dky//H2l0ReoWAAAA
4B85A66AEF5F186E37838EBCB144838F	1	cxsmiles	JChemExcelFQAAAB+LCAAAAAAABADtvQdgHEmWJSYvbcp7f0r1StfgdKEIgGATJNiQQBDswYjN5pLsHWlHIymrKoHKZVZlXWYWQMztnbz33nvvvffee++997o7nU4n99//P1xmZAFs9s5K2smeIYCqyB8/fnwfPyK+/OzkZOvLO8H/v/x/ALJyQKEVAAAA
A2A8596C215FBFB65CC5D05700170C84	1	cxsmiles	JChemExcelFQAAAB+LCAAAAAAABADtvQdgHEmWJSYvbcp7f0r1StfgdKEIgGATJNiQQBDswYjN5pLsHWlHIymrKoHKZVZlXWYWQMztnbz33nvvvffee++997o7nU4n99//P1xmZAFs9s5K2smeIYCqyB8/fnwfPyK+/Oxk62Tryzv2//jf/wMVtgLnFQAAAA==
59048899A7F18AF6C18559A90639853C	1	cxsmiles	JChemExcelFwAAAB+LCAAAAAAABADtvQdgHEmWJSYvbcp7f0r1StfgdKEIgGATJNiQQBDswYjN5pLsHWlHIymrKoHKZVZlXWYWQMztnbz33nvvvffee++997o7nU4n99//P1xmZAFs9s5K2smeIYCqyB8/fnwfPyK+3D3Z+vLkDv3j/r978uX/AxDcpo8XAAAA
A7501F907AB261ADCE80CC36D72A3CA6	1	cxsmiles	JChemExcelGAAAAB+LCAAAAAAABADtvQdgHEmWJSYvbcp7f0r1StfgdKEIgGATJNiQQBDswYjN5pLsHWlHIymrKoHKZVZlXWYWQMztnbz33nvvvffee++997o7nU4n99//P1xmZAFs9s5K2smeIYCqyB8/fnwfPyK+3D3Z+vLk5A796/6/e/Ll/wMg9hqmGAAAAA==
F4234D2B7E83DEAC33E7FEBB3B3FAB23	1	cxsmiles	JChemExcelFwAAAB+LCAAAAAAABADtvQdgHEmWJSYvbcp7f0r1StfgdKEIgGATJNiQQBDswYjN5pLsHWlHIymrKoHKZVZlXWYWQMztnbz33nvvvffee++997o7nU4n99//P1xmZAFs9s5K2smeIYCqyB8/fnwfPyK+3Do52fryzgn97+THT06+1L/+H4wghA0XAAAA
B88C7586E38DC07ECC193B24BB8219DA	1	cxsmiles	JChemExcelGgAAAB+LCAAAAAAABADtvQdgHEmWJSYvbcp7f0r1StfgdKEIgGATJNiQQBDswYjN5pLsHWlHIymrKoHKZVZlXWYWQMztnbz33nvvvffee++997o7nU4n99//P1xmZAFs9s5K2smeIYCqyB8/fnwfPyK+3D3Z+vKEnjv00/1/9+TL/wc/rBeEGgAAAA==
59717C7E8813617ED822B98E0F600650	1	cxsmiles	JChemExcelGAAAAB+LCAAAAAAABADtvQdgHEmWJSYvbcp7f0r1StfgdKEIgGATJNiQQBDswYjN5pLsHWlHIymrKoHKZVZlXWYWQMztnbz33nvvvffee++997o7nU4n99//P1xmZAFs9s5K2smeIYCqyB8/fnwfPyK+3Do52fryzsmX+uOO/vx/AAgL+HwYAAAA
0563AD3D2D00D0B30E442877B0907F1E	1	cxsmiles	JChemExcelIAAAAB+LCAAAAAAABADtvQdgHEmWJSYvbcp7f0r1StfgdKEIgGATJNiQQBDswYjN5pLsHWlHIymrKoHKZVZlXWYWQMztnbz33nvvvffee++997o7nU4n99//P1xmZAFs9s5K2smeIYCqyB8/fnwfPyK+/Oxk98XWyZd3Tvbox9ZnX94xf+3ix5f/DwdxHtggAAAA
42EDAC5B8E9BE554306092ED71FEF686	1	cxsmiles	JChemExcelIgAAAB+LCAAAAAAABADtvQdgHEmWJSYvbcp7f0r1StfgdKEIgGATJNiQQBDswYjN5pLsHWlHIymrKoHKZVZlXWYWQMztnbz33nvvvffee++997o7nU4n99//P1xmZAFs9s5K2smeIYCqyB8/fnwfPyK+/Oxk68uTk60T+ecO/u9+nJycnPw/7MBbDyIAAAA=
3E7DC431FD6B215A5090DBD40790167B	1	cxsmiles	JChemExcelKQAAAB+LCAAAAAAABADtvQdgHEmWJSYvbcp7f0r1StfgdKEIgGATJNiQQBDswYjN5pLsHWlHIymrKoHKZVZlXWYWQMztnbz33nvvvffee++997o7nU4n99//P1xmZAFs9s5K2smeIYCqyB8/fnwfPyK+3DrZ/fJk62Tryzv8/136P/1vj/6wn+3hs/8HxgnDaSkAAAA=
8A944478F8F663022F2FB003B9AB6DB3	1	cxsmiles	JChemExcelKQAAAB+LCAAAAAAABADtvQdgHEmWJSYvbcp7f0r1StfgdKEIgGATJNiQQBDswYjN5pLsHWlHIymrKoHKZVZlXWYWQMztnbz33nvvvffee++997o7nU4n99//P1xmZAFs9s5K2smeIYCqyB8/fnwfPyK+3DrZ3fryZOtk68s7J7v0f/nfnvloi/+4c/Ll/wPJNBi/KQAAAA==
93F8B1115D57C095F175FAD3F052F301	1	cxsmiles	JChemExcelKQAAAB+LCAAAAAAABADtvQdgHEmWJSYvbcp7f0r1StfgdKEIgGATJNiQQBDswYjN5pLsHWlHIymrKoHKZVZlXWYWQMztnbz33nvvvffee++997o7nU4n99//P1xmZAFs9s5K2smeIYCqyB8/fnwfPyK+3DvZ+vLOFv6h/5/sfnlifr9Df9w5of/t4Z8v/x9+8exCKQAAAA==
ADB086F867EA3CE4CF8C863B6C1D9498	1	cxsmiles	JChemExcelOgAAAB+LCAAAAAAABADtvQdgHEmWJSYvbcp7f0r1StfgdKEIgGATJNiQQBDswYjN5pLsHWlHIymrKoHKZVZlXWYWQMztnbz33nvvvffee++997o7nU4n99//P1xmZAFs9s5K2smeIYCqyB8/fnwfPyK+/OzF1mdf3vnyZG/ry5OtE/pnV3+5w/+c7H5559t3TvCP/L1n/v5/AMYv5Co6AAAA
9D4D6A552DC640E10C225AE7FF3BBEA8	1	cxsmiles	JChemExcelLQAAAB+LCAAAAAAABADtvQdgHEmWJSYvbcp7f0r1StfgdKEIgGATJNiQQBDswYjN5pLsHWlHIymrKoHKZVZlXWYWQMztnbz33nvvvffee++997o7nU4n99//P1xmZAFs9s5K2smeIYCqyB8/fnwfPyK+3Do52fryzsmX4Y870U//H50aS3ktAAAA
E28D2E6030F11A104C3C1F5D940ED7CB	1	cxsmiles	JChemExcelMwAAAB+LCAAAAAAABADtvQdgHEmWJSYvbcp7f0r1StfgdKEIgGATJNiQQBDswYjN5pLsHWlHIymrKoHKZVZlXWYWQMztnbz33nvvvffee++997o7nU4n99//P1xmZAFs9s5K2smeIYCqyB8/fnwfPyK+3D3Z+vLEPnfoL/f/3ZMvT/a+PNmyH+zR/7/8fwD0H1ltMwAAAA==
17B8CD463440B033607DFD9A1ECE375E	1	cxsmiles	JChemExcelPAAAAB+LCAAAAAAABADtvQdgHEmWJSYvbcp7f0r1StfgdKEIgGATJNiQQBDswYjN5pLsHWlHIymrKoHKZVZlXWYWQMztnbz33nvvvffee++997o7nU4n99//P1xmZAFs9s5K2smeIYCqyB8/fnwfPyK+3DrZ3fryZOtk68s7J7v0f/nfnvloi/+gz07u+R/dw0f/D/HTfP48AAAA
A63FE293A31592EF71714430C55F79D4	1	cxsmiles	JChemExcelTwAAAB+LCAAAAAAABADtvQdgHEmWJSYvbcp7f0r1StfgdKEIgGATJNiQQBDswYjN5pLsHWlHIymrKoHKZVZlXWYWQMztnbz33nvvvffee++997o7nU4n99//P1xmZAFs9s5K2smeIYCqyB8/fnwfPyK+3DrZ3fryZOtk68s7J7v0f/nfnvloi/+gz07u+R/d44/2/Y/28dH/AwFmYLlPAAAA
2F2E996D5C7933D55F3CA7B179178089	1	cxsmiles	JChemExcelDQAAAB+LCAAAAAAABADtvQdgHEmWJSYvbcp7f0r1StfgdKEIgGATJNiQQBDswYjN5pLsHWlHIymrKoHKZVZlXWYWQMztnbz33nvvvffee++997o7nU4n99//P1xmZAFs9s5K2smeIYCqyB8/fnwfPyK+3DrZ+vLOyQn97+Tk/wGOtISADQAAAA==
55D499EAD543C28E11505A5E73B4F658	1	cxsmiles	JChemExcelCAAAAB+LCAAAAAAABADtvQdgHEmWJSYvbcp7f0r1StfgdKEIgGATJNiQQBDswYjN5pLsHWlHIymrKoHKZVZlXWYWQMztnbz33nvvvffee++997o7nU4n99//P1xmZAFs9s5K2smeIYCqyB8/fnwfPyK+/OzkhP538v8A6I6ojggAAAA=
6E91EB86CB461A2599280383112B3FCE	1	cxsmiles	JChemExcelBwAAAB+LCAAAAAAABADtvQdgHEmWJSYvbcp7f0r1StfgdKEIgGATJNiQQBDswYjN5pLsHWlHIymrKoHKZVZlXWYWQMztnbz33nvvvffee++997o7nU4n99//P1xmZAFs9s5K2smeIYCqyB8/fnwfPyK+PDn58ZOTL/8fO/PcRAcAAAA=
438B9A4F754AC3F07D081F0A536EF1CC	1	cxsmiles	JChemExcelNwAAAB+LCAAAAAAABADtvQdgHEmWJSYvbcp7f0r1StfgdKEIgGATJNiQQBDswYjN5pLsHWlHIymrKoHKZVZlXWYWQMztnbz33nvvvffee++997o7nU4n99//P1xmZAFs9s5K2smeIYCqyB8/fnwfPyJOtk70f/zcof/0N+/TE/ep/vx/AC5ASEQ3AAAA
6343C653B2653BD3EFC740F996345E31	1	cxsmiles	JChemExcelFgAAAB+LCAAAAAAABADtvQdgHEmWJSYvbcp7f0r1StfgdKEIgGATJNiQQBDswYjN5pLsHWlHIymrKoHKZVZlXWYWQMztnbz33nvvvffee++997o7nU4n99//P1xmZAFs9s5K2smeIYCqyB8/fnwfPyK+/Oxk68uTk62TL+/g//jfycnJ/wPtrR15FgAAAA==
C1D0C042F6906713DF39759DF2469953	1	cxsmiles	JChemExcelBwAAAB+LCAAAAAAABADtvQdgHEmWJSYvbcp7f0r1StfgdKEIgGATJNiQQBDswYjN5pLsHWlHIymrKoHKZVZlXWYWQMztnbz33nvvvffee++997o7nU4n99//P1xmZAFs9s5K2smeIYCqyB8/fnwfPyK+/OwEz/8DoiRkRwcAAAA=
6C1EBF018A0186A25F1BB557026FDB09	1	cxsmiles	JChemExcelBAAAAB+LCAAAAAAABADtvQdgHEmWJSYvbcp7f0r1StfgdKEIgGATJNiQQBDswYjN5pLsHWlHIymrKoHKZVZlXWYWQMztnbz33nvvvffee++997o7nU4n99//P1xmZAFs9s5K2smeIYCqyB8/fnwfPyK+PPns5P8BevzSFQQAAAA=
23C9D477E254F615D1D717BCFA9A9170	1	cxsmiles	JChemExcelBQAAAB+LCAAAAAAABADtvQdgHEmWJSYvbcp7f0r1StfgdKEIgGATJNiQQBDswYjN5pLsHWlHIymrKoHKZVZlXWYWQMztnbz33nvvvffee++997o7nU4n99//P1xmZAFs9s5K2smeIYCqyB8/fnwfPyJef/by5OT/ASZA7eMFAAAA
2C8543AFEB8B2EE8DF873E13496CEACD	1	cxsmiles	JChemExcelBgAAAB+LCAAAAAAABADtvQdgHEmWJSYvbcp7f0r1StfgdKEIgGATJNiQQBDswYjN5pLsHWlHIymrKoHKZVZlXWYWQMztnbz33nvvvffee++997o7nU4n99//P1xmZAFs9s5K2smeIYCqyB8/fnwfPyJef/byy5OT/wd+biPmBgAAAA==
57A2BD9FC84EC3C2EC7D52EE82D2ECB5	1	cxsmiles	JChemExcelCAAAAB+LCAAAAAAABADtvQdgHEmWJSYvbcp7f0r1StfgdKEIgGATJNiQQBDswYjN5pLsHWlHIymrKoHKZVZlXWYWQMztnbz33nvvvffee++997o7nU4n99//P1xmZAFs9s5K2smeIYCqyB8/fnwfPyK+3Dr57OTOycn/A3b6DDMIAAAA
01ACE68417D786092C7F805EADAE3FD1	1	cxsmiles	JChemExcelCQAAAB+LCAAAAAAABADtvQdgHEmWJSYvbcp7f0r1StfgdKEIgGATJNiQQBDswYjN5pLsHWlHIymrKoHKZVZlXWYWQMztnbz33nvvvffee++997o7nU4n99//P1xmZAFs9s5K2smeIYCqyB8/fnwfPyK+3D357ISe3f8HIwrmDQkAAAA=
2B732D91003217D2768F1A1D00D6A66F	1	cxsmiles	JChemExcelBwAAAB+LCAAAAAAABADtvQdgHEmWJSYvbcp7f0r1StfgdKEIgGATJNiQQBDswYjN5pLsHWlHIymrKoHKZVZlXWYWQMztnbz33nvvvffee++997o7nU4n99//P1xmZAFs9s5K2smeIYCqyB8/fnwfPyK+3Dr57OTOyf8DCOONAAcAAAA=
4E5C274E3B07A15B3B359A21BED5DB9F	1	cxsmiles	JChemExcelKgAAAB+LCAAAAAAABADtvQdgHEmWJSYvbcp7f0r1StfgdKEIgGATJNiQQBDswYjN5pLsHWlHIymrKoHKZVZlXWYWQMztnbz33nvvvffee++997o7nU4n99//P1xmZAFs9s5K2smeIYCqyB8/fnwfPyJOtk7wyL935F/5Qz67o/8/Ofl/ADKbsIcqAAAA
813D41C822F21B3CFB8CA126C363A151	1	cxsmiles	JChemExcelKgAAAB+LCAAAAAAABADtvQdgHEmWJSYvbcp7f0r1StfgdKEIgGATJNiQQBDswYjN5pLsHWlHIymrKoHKZVZlXWYWQMztnbz33nvvvffee++997o7nU4n99//P1xmZAFs9s5K2smeIYCqyB8/fnwfPyJOtk740R93+B/9w37Az/8DTzcBzioAAAA=
7E7E16CD1CE8DACB18666C9EB77C8EBF	1	cxsmiles	JChemExcelBwAAAB+LCAAAAAAABADtvQdgHEmWJSYvbcp7f0r1StfgdKEIgGATJNiQQBDswYjN5pLsHWlHIymrKoHKZVZlXWYWQMztnbz33nvvvffee++997o7nU4n99//P1xmZAFs9s5K2smeIYCqyB8/fnwfPyKq3Sk9u/8PLS8qjQcAAAA=
5EE7B5DEF0F390B4A04D35A9FFE787A9	1	cxsmiles	JChemExcelCAAAAB+LCAAAAAAABADtvQdgHEmWJSYvbcp7f0r1StfgdKEIgGATJNiQQBDswYjN5pLsHWlHIymrKoHKZVZlXWYWQMztnbz33nvvvffee++997o7nU4n99//P1xmZAFs9s5K2smeIYCqyB8/fnwfPyJOtn785M7JZyf/DySz0ooIAAAA
506E80AD4373B52E7D03A714C23C696C	1	cxsmiles	JChemExcelAwAAAB+LCAAAAAAABADtvQdgHEmWJSYvbcp7f0r1StfgdKEIgGATJNiQQBDswYjN5pLsHWlHIymrKoHKZVZlXWYWQMztnbz33nvvvffee++997o7nU4n99//P1xmZAFs9s5K2smeIYCqyB8/fnwfPyJen5z8PxdFOqUDAAAA
1893DD9A2AA75B3E7DDEB551EAE08CD7	1	cxsmiles	JChemExcelCwAAAB+LCAAAAAAABADtvQdgHEmWJSYvbcp7f0r1StfgdKEIgGATJNiQQBDswYjN5pLsHWlHIymrKoHKZVZlXWYWQMztnbz33nvvvffee++997o7nU4n99//P1xmZAFs9s5K2smeIYCqyB8/fnwfPyJef/ZyujvFs/v/ACouChkLAAAA
3B741E0DD963D5B5695A51F185DA0ECA	1	cxsmiles	JChemExcelCQAAAB+LCAAAAAAABADtvQdgHEmWJSYvbcp7f0r1StfgdKEIgGATJNiQQBDswYjN5pLsHWlHIymrKoHKZVZlXWYWQMztnbz33nvvvffee++997o7nU4n99//P1xmZAFs9s5K2smeIYCqyB8/fnwfPyK+3Dr57OTOycnJ/wNUJ4KECQAAAA==
B1DE23BF3766C019615D54F22D91F342	1	cxsmiles	JChemExcelCgAAAB+LCAAAAAAABADtvQdgHEmWJSYvbcp7f0r1StfgdKEIgGATJNiQQBDswYjN5pLsHWlHIymrKoHKZVZlXWYWQMztnbz33nvvvffee++997o7nU4n99//P1xmZAFs9s5K2smeIYCqyB8/fnwfPyK+/OzkRP73/wAiApC3CgAAAA==
5DBA94C27C1F1BEC51221182343A0FF9	1	cxsmiles	JChemExcelDQAAAB+LCAAAAAAABADtvQdgHEmWJSYvbcp7f0r1StfgdKEIgGATJNiQQBDswYjN5pLsHWlHIymrKoHKZVZlXWYWQMztnbz33nvvvffee++997o7nU4n99//P1xmZAFs9s5K2smeIYCqyB8/fnwfPyK+/Oxk68uTrc9O7pzcOfl/ABkdhvUNAAAA
7B39A4C1D2FF02B02620E2EEAEBDE4D8	1	cxsmiles	JChemExcelBwAAAB+LCAAAAAAABADtvQdgHEmWJSYvbcp7f0r1StfgdKEIgGATJNiQQBDswYjN5pLsHWlHIymrKoHKZVZlXWYWQMztnbz33nvvvffee++997o7nU4n99//P1xmZAFs9s5K2smeIYCqyB8/fnwfPyK+PDn57OTky/8Hl9Ma9AcAAAA=
8D2D93EDD6380DB74C2D60DCE59F6136	1	cxsmiles	JChemExcelBQAAAB+LCAAAAAAABADtvQdgHEmWJSYvbcp7f0r1StfgdKEIgGATJNiQQBDswYjN5pLsHWlHIymrKoHKZVZlXWYWQMztnbz33nvvvffee++997o7nU4n99//P1xmZAFs9s5K2smeIYCqyB8/fnwfPyK+/Ozks5P/B/RzIekFAAAA
5D9F2D4A53A391BBFCD71CAF868AE829	1	cxsmiles	JChemExcelCwAAAB+LCAAAAAAABADtvQdgHEmWJSYvbcp7f0r1StfgdKEIgGATJNiQQBDswYjN5pLsHWlHIymrKoHKZVZlXWYWQMztnbz33nvvvffee++997o7nU4n99//P1xmZAFs9s5K2smeIYCqyB8/fnwfPyK+3Dr58uSzkzsnn538P9UikJ0LAAAA
A39D15B5162355EADF726435B7EC73BD	1	cxsmiles	JChemExcelCQAAAB+LCAAAAAAABADtvQdgHEmWJSYvbcp7f0r1StfgdKEIgGATJNiQQBDswYjN5pLsHWlHIymrKoHKZVZlXWYWQMztnbz33nvvvffee++997o7nU4n99//P1xmZAFs9s5K2smeIYCqyB8/fnwfPyK+/OzkhP53cvL/AGM9iJMJAAAA
F258E32523A0D3CE4B307FA01CEEE015	1	cxsmiles	JChemExcelDgAAAB+LCAAAAAAABADtvQdgHEmWJSYvbcp7f0r1StfgdKEIgGATJNiQQBDswYjN5pLsHWlHIymrKoHKZVZlXWYWQMztnbz33nvvvffee++997o7nU4n99//P1xmZAFs9s5K2smeIYCqyB8/fnwfPyK+3Dr57OTOCT1fnnx28v8Az5rPoA4AAAA=
A00DBA9B427789F27388E2CAD9342368	1	cxsmiles	JChemExcelDQAAAB+LCAAAAAAABADtvQdgHEmWJSYvbcp7f0r1StfgdKEIgGATJNiQQBDswYjN5pLsHWlHIymrKoHKZVZlXWYWQMztnbz33nvvvffee++997o7nU4n99//P1xmZAFs9s5K2smeIYCqyB8/fnwfPyK+/Oxk68s7J/TvyZ2T/wcQ3qCFDQAAAA==
C8765AED500A9479EF1B0643200071B6	1	cxsmiles	JChemExcelCQAAAB+LCAAAAAAABADtvQdgHEmWJSYvbcp7f0r1StfgdKEIgGATJNiQQBDswYjN5pLsHWlHIymrKoHKZVZlXWYWQMztnbz33nvvvffee++997o7nU4n99//P1xmZAFs9s5K2smeIYCqyB8/fnwfPyJef/Zy68uTO1+e/D+ZR56HCQAAAA==
12B56FA28BFB65A6B1B352D50A4BE57F	1	cxsmiles	JChemExcelDgAAAB+LCAAAAAAABADtvQdgHEmWJSYvbcp7f0r1StfgdKEIgGATJNiQQBDswYjN5pLsHWlHIymrKoHKZVZlXWYWQMztnbz33nvvvffee++997o7nU4n99//P1xmZAFs9s5K2smeIYCqyB8/fnwfPyK+/Oxk68uTrZMv7+B//w/IjpRBDgAAAA==
84B420DFE6F614EDE34882CCD5BB34CA	1	cxsmiles	JChemExcelCwAAAB+LCAAAAAAABADtvQdgHEmWJSYvbcp7f0r1StfgdKEIgGATJNiQQBDswYjN5pLsHWlHIymrKoHKZVZlXWYWQMztnbz33nvvvffee++997o7nU4n99//P1xmZAFs9s5K2smeIYCqyB8/fnwfPyK+/Ozky5OTk89OTk7+H3iQ+AMLAAAA
DDE3CA359078C1135E0352BCFE24A069	1	cxsmiles	JChemExcelEwAAAB+LCAAAAAAABADtvQdgHEmWJSYvbcp7f0r1StfgdKEIgGATJNiQQBDswYjN5pLsHWlHIymrKoHKZVZlXWYWQMztnbz33nvvvffee++997o7nU4n99//P1xmZAFs9s5K2smeIYCqyB8/fnwfPyJOypOtk/IO/n+y9ewO/e/Z/wMZnzfcEwAAAA==
AA40B25DB504DFC4572E97981D0B855C	1	cxsmiles	JChemExcelNwAAAB+LCAAAAAAABADtvQdgHEmWJSYvbcp7f0r1StfgdKEIgGATJNiQQBDswYjN5pLsHWlHIymrKoHKZVZlXWYWQMztnbz33nvvvffee++997o7nU4n99//P1xmZAFs9s5K2smeIYCqyB8/fnwfPyJeb3325R38/2R369mdE/r/4A+vwbP/B0a8k8g3AAAA
57E83891C72C7EB7E8C00731CE5B04A9	1	cxsmiles	JChemExcelEwAAAB+LCAAAAAAABADtvQdgHEmWJSYvbcp7f0r1StfgdKEIgGATJNiQQBDswYjN5pLsHWlHIymrKoHKZVZlXWYWQMztnbz33nvvvffee++997o7nU4n99//P1xmZAFs9s5K2smeIYCqyB8/fnwfPyJOypOtk/LO1rM75uez/wcndrm+EwAAAA==
6E215755298193B2F2FC6DED5349396B	1	cxsmiles	JChemExcelFAAAAB+LCAAAAAAABADtvQdgHEmWJSYvbcp7f0r1StfgdKEIgGATJNiQQBDswYjN5pLsHWlHIymrKoHKZVZlXWYWQMztnbz33nvvvffee++997o7nU4n99//P1xmZAFs9s5K2smeIYCqyB8/fnwfPyKenWw9u0P/O9H/0/+e/T9+IQGiFAAAAA==
DBBCA4463F15F5F7547E58E6186195D1	1	cxsmiles	JChemExcelFwAAAB+LCAAAAAAABADtvQdgHEmWJSYvbcp7f0r1StfgdKEIgGATJNiQQBDswYjN5pLsHWlHIymrKoHKZVZlXWYWQMztnbz33nvvvffee++997o7nU4n99//P1xmZAFs9s5K2smeIYCqyB8/fnwfPyKenWw9u0P/C388+38AKmSLUBcAAAA=
EE3DF183DF1EF9F2ADE9492CA21BAED9	1	cxsmiles	JChemExcelKgAAAB+LCAAAAAAABADtvQdgHEmWJSYvbcp7f0r1StfgdKEIgGATJNiQQBDswYjN5pLsHWlHIymrKoHKZVZlXWYWQMztnbz33nvvvffee++997o7nU4n99//P1xmZAFs9s5K2smeIYCqyB8/fnwfPyKenWw9u0P/sz8++1J+1w/sN8/+Hwzfr2YqAAAA
E43A91A4AAB011DB547A2B928F29079C	1	cxsmiles	JChemExcelEgAAAB+LCAAAAAAABADtvQdgHEmWJSYvbcp7f0r1StfgdKEIgGATJNiQQBDswYjN5pLsHWlHIymrKoHKZVZlXWYWQMztnbz33nvvvffee++997o7nU4n99//P1xmZAFs9s5K2smeIYCqyB8/fnwfPyJOypOtk/LO1rM7J/R/+t+z/wd2i0+4EgAAAA==
07B50A5A3A112D17E433767EBA66CE6F	1	cxsmiles	JChemExcelEgAAAB+LCAAAAAAABADtvQdgHEmWJSYvbcp7f0r1StfgdKEIgGATJNiQQBDswYjN5pLsHWlHIymrKoHKZVZlXWYWQMztnbz33nvvvffee++997o7nU4n99//P1xmZAFs9s5K2smeIYCqyB8/fnwfPyJOypOtZ3fofydbJyV+Pvt/AJfg704SAAAA
B97665E5DFD07E846CDF57330A256BDF	1	cxsmiles	JChemExcelEAAAAB+LCAAAAAAABADtvQdgHEmWJSYvbcp7f0r1StfgdKEIgGATJNiQQBDswYjN5pLsHWlHIymrKoHKZVZlXWYWQMztnbz33nvvvffee++997o7nU4n99//P1xmZAFs9s5K2smeIYCqyB8/fnwfPyLOTrae3aH/6Y9n/w8VXaSnEAAAAA==
E88706330D28107B788A49806BDC25AE	1	cxsmiles	JChemExcelEgAAAB+LCAAAAAAABADtvQdgHEmWJSYvbcp7f0r1StfgdKEIgGATJNiQQBDswYjN5pLsHWlHIymrKoHKZVZlXWYWQMztnbz33nvvvffee++997o7nU4n99//P1xmZAFs9s5K2smeIYCqyB8/fnwfPyKe1Cdbz+7Q/062ntT4+ez/AcJfY2gSAAAA
F32204B4968331E275F166F42FD69739	1	cxsmiles	JChemExcelGwAAAB+LCAAAAAAABADtvQdgHEmWJSYvbcp7f0r1StfgdKEIgGATJNiQQBDswYjN5pLsHWlHIymrKoHKZVZlXWYWQMztnbz33nvvvffee++997o7nU4n99//P1xmZAFs9s5K2smeIYCqyB8/fnwfPyKenexuPbvz5Qn9Q/8zP/DZs/8HrIQ/RBsAAAA=
16AE8A35503053B6CEA5F032A7CBCC88	1	cxsmiles	JChemExcelJgAAAB+LCAAAAAAABADtvQdgHEmWJSYvbcp7f0r1StfgdKEIgGATJNiQQBDswYjN5pLsHWlHIymrKoHKZVZlXWYWQMztnbz33nvvvffee++997o7nU4n99//P1xmZAFs9s5K2smeIYCqyB8/fnwfPyJeb3325R38/2Tr2R36X/THs/8HCUGPPCYAAAA=
6E77E08EBA955C06E8B8EDFCF307FAB1	1	cxsmiles	JChemExcelKwAAAB+LCAAAAAAABADtvQdgHEmWJSYvbcp7f0r1StfgdKEIgGATJNiQQBDswYjN5pLsHWlHIymrKoHKZVZlXWYWQMztnbz33nvvvffee++997o7nU4n99//P1xmZAFs9s5K2smeIYCqyB8/fnwfPyKenWw9u0P/C398yT/1D/n0sy//Hz43x70rAAAA
AD864D80DA3CFED693ADD295DBB9AABE	1	cxsmiles	JChemExcelDwAAAB+LCAAAAAAABADtvQdgHEmWJSYvbcp7f0r1StfgdKEIgGATJNiQQBDswYjN5pLsHWlHIymrKoHKZVZlXWYWQMztnbz33nvvvffee++997o7nU4n99//P1xmZAFs9s5K2smeIYCqyB8/fnwfPyKe1Cdbz+7Q/062Tso7z/4fdiB2yg8AAAA=
A1C08B6ACDAC4F380A46863F83F44815	1	cxsmiles	JChemExcelDAAAAB+LCAAAAAAABADtvQdgHEmWJSYvbcp7f0r1StfgdKEIgGATJNiQQBDswYjN5pLsHWlHIymrKoHKZVZlXWYWQMztnbz33nvvvffee++997o7nU4n99//P1xmZAFs9s5K2smeIYCqyB8/fnwfPyJOypOtk/IO/v/s/wH1VsEDDAAAAA==
21E65094AB3FE383D3E38233B810B5F7	1	cxsmiles	JChemExcelHwAAAB+LCAAAAAAABADtvQdgHEmWJSYvbcp7f0r1StfgdKEIgGATJNiQQBDswYjN5pLsHWlHIymrKoHKZVZlXWYWQMztnbz33nvvvffee++997o7nU4n99//P1xmZAFs9s5K2smeIYCqyB8/fnwfPyKenWw9u0P/i/748uT/AWuXE7kfAAAA
0693EA4B3E2BA4D1CCBCE92204EB4AF6	1	cxsmiles	JChemExcelDQAAAB+LCAAAAAAABADtvQdgHEmWJSYvbcp7f0r1StfgdKEIgGATJNiQQBDswYjN5pLsHWlHIymrKoHKZVZlXWYWQMztnbz33nvvvffee++997o7nU4n99//P1xmZAFs9s5K2smeIYCqyB8/fnwfPyKe1CdbJ+Ud/P+k/H8AGRYaHg0AAAA=
72DE55411ED57B44F100E147F6CF3F46	1	cxsmiles	JChemExcelEQAAAB+LCAAAAAAABADtvQdgHEmWJSYvbcp7f0r1StfgdKEIgGATJNiQQBDswYjN5pLsHWlHIymrKoHKZVZlXWYWQMztnbz33nvvvffee++997o7nU4n99//P1xmZAFs9s5K2smeIYCqyB8/fnwfPyJOypOtZ3fof/rj2f8D5n9K4REAAAA=
ACDF0E161056A93291B56C9265B8762D	1	cxsmiles	JChemExcelHAAAAB+LCAAAAAAABADtvQdgHEmWJSYvbcp7f0r1StfgdKEIgGATJNiQQBDswYjN5pLsHWlHIymrKoHKZVZlXWYWQMztnbz33nvvvffee++997o7nU4n99//P1xmZAFs9s5K2smeIYCqyB8/fnwfPyKe1NPd6daT+k73n90n9f8D+JRC1BwAAAA=
77DF7094115E733A65D0DC85AE70CF6B	1	cxsmiles	JChemExcelIAAAAB+LCAAAAAAABADtvQdgHEmWJSYvbcp7f0r1StfgdKEIgGATJNiQQBDswYjN5pLsHWlHIymrKoHKZVZlXWYWQMztnbz33nvvvffee++997o7nU4n99//P1xmZAFs9s5K2smeIYCqyB8/fnwfPyJOypOtk/IO/j/dnU6nW/ZPfDLd/X8ArZSMISAAAAA=
D47709413A4CF94E2973282AE40A221F	1	cxsmiles	JChemExcelCwAAAB+LCAAAAAAABADtvQdgHEmWJSYvbcp7f0r1StfgdKEIgGATJNiQQBDswYjN5pLsHWlHIymrKoHKZVZlXWYWQMztnbz33nvvvffee++997o7nU4n99//P1xmZAFs9s5K2smeIYCqyB8/fnwfPyJOypOtk/LO1rM7z/4fgIwWLgsAAAA=
54B10B46249822BE5FFA66539F004268	1	cxsmiles	JChemExcelDQAAAB+LCAAAAAAABADtvQdgHEmWJSYvbcp7f0r1StfgdKEIgGATJNiQQBDswYjN5pLsHWlHIymrKoHKZVZlXWYWQMztnbz33nvvvffee++997o7nU4n99//P1xmZAFs9s5K2smeIYCqyB8/fnwfPyJOypOtk/IO/n9S/j9+8aUmDQAAAA==
9B686BB70066899AB5BE376BD6877D44	1	cxsmiles	JChemExcelCQAAAB+LCAAAAAAABADtvQdgHEmWJSYvbcp7f0r1StfgdKEIgGATJNiQQBDswYjN5pLsHWlHIymrKoHKZVZlXWYWQMztnbz33nvvvffee++997o7nU4n99//P1xmZAFs9s5K2smeIYCqyB8/fnwfPyKenWw9u0P/O/l/ALCBE78JAAAA
20E5F73D8EF6EC7CADF993B99B428137	1	cxsmiles	JChemExcelEAAAAB+LCAAAAAAABADtvQdgHEmWJSYvbcp7f0r1StfgdKEIgGATJNiQQBDswYjN5pLsHWlHIymrKoHKZVZlXWYWQMztnbz33nvvvffee++997o7nU4n99//P1xmZAFs9s5K2smeIYCqyB8/fnwfPyKenWw9u0P/0x/P/h8vOk4pEAAAAA==
50B5B110660D340843FFCF0158A1A45F	1	cxsmiles	JChemExcelIQAAAB+LCAAAAAAABADtvQdgHEmWJSYvbcp7f0r1StfgdKEIgGATJNiQQBDswYjN5pLsHWlHIymrKoHKZVZlXWYWQMztnbz33nvvvffee++997o7nU4n99//P1xmZAFs9s5K2smeIYCqyB8/fnwfPyJOyunudOukvKP/vNj67Ms79D/5c/ek/H8AEPX78SEAAAA=
D730C0E5535D702E968A455D75FEC1E9	1	cxsmiles	JChemExcelIwAAAB+LCAAAAAAABADtvQdgHEmWJSYvbcp7f0r1StfgdKEIgGATJNiQQBDswYjN5pLsHWlHIymrKoHKZVZlXWYWQMztnbz33nvvvffee++997o7nU4n99//P1xmZAFs9s5K2smeIYCqyB8/fnwfPyKenWw9u0P/G/zx2Zf/D8ejJXojAAAA
E464D5DCE502584B4DB0D78D29BC5F99	1	cxsmiles	JChemExcelEQAAAB+LCAAAAAAABADtvQdgHEmWJSYvbcp7f0r1StfgdKEIgGATJNiQQBDswYjN5pLsHWlHIymrKoHKZVZlXWYWQMztnbz33nvvvffee++997o7nU4n99//P1xmZAFs9s5K2smeIYCqyB8/fnwfPyKenWw9u0P/OzE//x/r6PJ+EQAAAA==
EB87D0EE6B9AE75C1E9C42677BF49958	1	cxsmiles	JChemExcelGgAAAB+LCAAAAAAABADtvQdgHEmWJSYvbcp7f0r1StfgdKEIgGATJNiQQBDswYjN5pLsHWlHIymrKoHKZVZlXWYWQMztnbz33nvvvffee++997o7nU4n99//P1xmZAFs9s5K2smeIYCqyB8/fnwfPyKenexuPbtzQv/3fuCjZ/8PW7zoLBoAAAA=
B5615343436FCF4E42DE0EF2ADCE2C0C	1	cxsmiles	JChemExcelFgAAAB+LCAAAAAAABADtvQdgHEmWJSYvbcp7f0r1StfgdKEIgGATJNiQQBDswYjN5pLsHWlHIymrKoHKZVZlXWYWQMztnbz33nvvvffee++997o7nU4n99//P1xmZAFs9s5K2smeIYCqyB8/fnwfPyJOypOtZ3fof/bHSXnn2f8DvPRr2hYAAAA=
E2ADBBC97E90A1D49B27C5FA0B23C708	1	cxsmiles	JChemExcelFAAAAB+LCAAAAAAABADtvQdgHEmWJSYvbcp7f0r1StfgdKEIgGATJNiQQBDswYjN5pLsHWlHIymrKoHKZVZlXWYWQMztnbz33nvvvffee++997o7nU4n99//P1xmZAFs9s5K2smeIYCqyB8/fnwfPyJOyunucrp1Ut6Rf6a7J+X/A9EVDUwUAAAA
CBB79794D7A6DCB66952EAB00BC4999E	1	cxsmiles	JChemExcelCgAAAB+LCAAAAAAABADtvQdgHEmWJSYvbcp7f0r1StfgdKEIgGATJNiQQBDswYjN5pLsHWlHIymrKoHKZVZlXWYWQMztnbz33nvvvffee++997o7nU4n99//P1xmZAFs9s5K2smeIYCqyB8/fnwfPyJOypOtZ3fofyf/D/ZJwtgKAAAA
912F804D66202D553E5038179789825A	1	cxsmiles	JChemExcelCwAAAB+LCAAAAAAABADtvQdgHEmWJSYvbcp7f0r1StfgdKEIgGATJNiQQBDswYjN5pLsHWlHIymrKoHKZVZlXWYWQMztnbz33nvvvffee++997o7nU4n99//P1xmZAFs9s5K2smeIYCqyB8/fnwfPyKe1CdbJ+WdrWd3nv0/G+L/1gsAAAA=
22302A61615B22243DAE1780E6EF8346	1	cxsmiles	JChemExcelJAAAAB+LCAAAAAAABADtvQdgHEmWJSYvbcp7f0r1StfgdKEIgGATJNiQQBDswYjN5pLsHWlHIymrKoHKZVZlXWYWQMztnbz33nvvvffee++997o7nU4n99//P1xmZAFs9s5K2smeIYCqyB8/fnwfPyKenWw9u0P/0x9f8k/9Qz797Mv/Bz2bZKkkAAAA
B56F072C34EA6F0C0FDC67C05BAD64E1	1	cxsmiles	JChemExcelCgAAAB+LCAAAAAAABADtvQdgHEmWJSYvbcp7f0r1StfgdKEIgGATJNiQQBDswYjN5pLsHWlHIymrKoHKZVZlXWYWQMztnbz33nvvvffee++997o7nU4n99//P1xmZAFs9s5K2smeIYCqyB8/fnwfPyKe1Cdbz+7Q/579P6RPaCMKAAAA
92E02DAFF2C04AB6F43410BD012BBC65	1	cxsmiles	JChemExcelBgAAAB+LCAAAAAAABADtvQdgHEmWJSYvbcp7f0r1StfgdKEIgGATJNiQQBDswYjN5pLsHWlHIymrKoHKZVZlXWYWQMztnbz33nvvvffee++997o7nU4n99//P1xmZAFs9s5K2smeIYCqyB8/fnwfPyKenWw9u/Ps/wGmZ/i9BgAAAA==
CA661ABC4A21F06EF3A973F1CED604C7	1	cxsmiles	JChemExcelEgAAAB+LCAAAAAAABADtvQdgHEmWJSYvbcp7f0r1StfgdKEIgGATJNiQQBDswYjN5pLsHWlHIymrKoHKZVZlXWYWQMztnbz33nvvvffee++997o7nU4n99//P1xmZAFs9s5K2smeIYCqyB8/fnwfPyJOypOtk/IO/s+/nJT/D1yq0fASAAAA
212B581D1158178DB565E9943886E875	1	cxsmiles	JChemExcelGAAAAB+LCAAAAAAABADtvQdgHEmWJSYvbcp7f0r1StfgdKEIgGATJNiQQBDswYjN5pLsHWlHIymrKoHKZVZlXWYWQMztnbz33nvvvffee++997o7nU4n99//P1xmZAFs9s5K2smeIYCqyB8/fnwfPyJOyunucrp1Ut7x/tk9Kf8fEYoGlRgAAAA=
7F2DFBC5604875376DAD2021870E123F	1	cxsmiles	JChemExcelGQAAAB+LCAAAAAAABADtvQdgHEmWJSYvbcp7f0r1StfgdKEIgGATJNiQQBDswYjN5pLsHWlHIymrKoHKZVZlXWYWQMztnbz33nvvvffee++997o7nU4n99//P1xmZAFs9s5K2smeIYCqyB8/fnwfPyJOypOtk/IO/j/dXU7553S6e1L+P6ZVgm4ZAAAA
939D57F4ECDF380E578E1610F6005D14	1	cxsmiles	JChemExcelDQAAAB+LCAAAAAAABADtvQdgHEmWJSYvbcp7f0r1StfgdKEIgGATJNiQQBDswYjN5pLsHWlHIymrKoHKZVZlXWYWQMztnbz33nvvvffee++997o7nU4n99//P1xmZAFs9s5K2smeIYCqyB8/fnwfPyKenWw9u0P/w49n/w9TApgsDQAAAA==
203EF13EFB33CB03C4954C57B97BA482	1	cxsmiles	JChemExcelHwAAAB+LCAAAAAAABADtvQdgHEmWJSYvbcp7f0r1StfgdKEIgGATJNiQQBDswYjN5pLsHWlHIymrKoHKZVZlXWYWQMztnbz33nvvvffee++997o7nU4n99//P1xmZAFs9s5K2smeIYCqyB8/fnwfPyJOypPdrZPyzgn+sb+c6Ifl/wMFHiV3HwAAAA==
40CBA887815FD8AB671376856902F55E	1	cxsmiles	JChemExcelCwAAAB+LCAAAAAAABADtvQdgHEmWJSYvbcp7f0r1StfgdKEIgGATJNiQQBDswYjN5pLsHWlHIymrKoHKZVZlXWYWQMztnbz33nvvvffee++997o7nU4n99//P1xmZAFs9s5K2smeIYCqyB8/fnwfPyJOypOtk/LO1rM7J/8PD3h8XgsAAAA=
797D054566A2CD840D5CA2797DDBA400	1	cxsmiles	JChemExcelFAAAAB+LCAAAAAAABADtvQdgHEmWJSYvbcp7f0r1StfgdKEIgGATJNiQQBDswYjN5pLsHWlHIymrKoHKZVZlXWYWQMztnbz33nvvvffee++997o7nU4n99//P1xmZAFs9s5K2smeIYCqyB8/fnwfPyJOyunucjrdOinvyD+7J+X/Awhp8UoUAAAA
1545C35F61EC592F802983A497FA577B	1	cxsmiles	JChemExcelCgAAAB+LCAAAAAAABADtvQdgHEmWJSYvbcp7f0r1StfgdKEIgGATJNiQQBDswYjN5pLsHWlHIymrKoHKZVZlXWYWQMztnbz33nvvvffee++997o7nU4n99//P1xmZAFs9s5K2smeIYCqyB8/fnwfPyJOypOtZ3fof8/+H3m9qKgKAAAA
67407403BA70658D59BDEDF2B99F963C	1	cxsmiles	JChemExcelFQAAAB+LCAAAAAAABADtvQdgHEmWJSYvbcp7f0r1StfgdKEIgGATJNiQQBDswYjN5pLsHWlHIymrKoHKZVZlXWYWQMztnbz33nvvvffee++997o7nU4n99//P1xmZAFs9s5K2smeIYCqyB8/fnwfPyKenWw9u0P/O9n67Ms7+vuz/wenmMjaFQAAAA==
7A8519FFA322443EEE1E1CFE5C5422DF	1	cxsmiles	JChemExcelFAAAAB+LCAAAAAAABADtvQdgHEmWJSYvbcp7f0r1StfgdKEIgGATJNiQQBDswYjN5pLsHWlHIymrKoHKZVZlXWYWQMztnbz33nvvvffee++997o7nU4n99//P1xmZAFs9s5K2smeIYCqyB8/fnwfPyKenWw9u0P/O9mlf77kf5/9P24iKTQUAAAA
C286EAC919891FCDC8D950DD6E6DBE1B	1	cxsmiles	JChemExcelHAAAAB+LCAAAAAAABADtvQdgHEmWJSYvbcp7f0r1StfgdKEIgGATJNiQQBDswYjN5pLsHWlHIymrKoHKZVZlXWYWQMztnbz33nvvvffee++997o7nU4n99//P1xmZAFs9s5K2smeIYCqyB8/fnwfPyKenWw9u0P/6//47Mv/B56S2AocAAAA
C6E5A2044A30EDDC9B23F43E2FF67444	1	cxsmiles	JChemExcelFwAAAB+LCAAAAAAABADtvQdgHEmWJSYvbcp7f0r1StfgdKEIgGATJNiQQBDswYjN5pLsHWlHIymrKoHKZVZlXWYWQMztnbz33nvvvffee++997o7nU4n99//P1xmZAFs9s5K2smeIYCqyB8/fnwfPyJOypOtk/IO/j/dXU7553S6+/8AKqwHVRcAAAA=
D0BFAD0F6D47F11006B46E9642516410	1	cxsmiles	JChemExcelHQAAAB+LCAAAAAAABADtvQdgHEmWJSYvbcp7f0r1StfgdKEIgGATJNiQQBDswYjN5pLsHWlHIymrKoHKZVZlXWYWQMztnbz33nvvvffee++997o7nU4n99//P1xmZAFs9s5K2smeIYCqyB8/fnwfPyKenWw9u0P/+5J/6h/P7uCXz778fwBcj6O7HQAAAA==
47042B662E2E0ABB75E9DE9D9B808DEB	1	cxsmiles	JChemExcelFwAAAB+LCAAAAAAABADtvQdgHEmWJSYvbcp7f0r1StfgdKEIgGATJNiQQBDswYjN5pLsHWlHIymrKoHKZVZlXWYWQMztnbz33nvvvffee++997o7nU4n99//P1xmZAFs9s5K2smeIYCqyB8/fnwfPyJOypOtk/IO/j/dnS6n/Mt09/8B6t6wPhcAAAA=
6195B5C0802C193F7BE3B63825F0A2A0	1	cxsmiles	JChemExcelCgAAAB+LCAAAAAAABADtvQdgHEmWJSYvbcp7f0r1StfgdKEIgGATJNiQQBDswYjN5pLsHWlHIymrKoHKZVZlXWYWQMztnbz33nvvvffee++997o7nU4n99//P1xmZAFs9s5K2smeIYCqyB8/fnwfPyKenWw9u0P/O3n2/wAlq2OGCgAAAA==
101B871B10368C79FA2079C4BEF32D57	1	cxsmiles	JChemExcelBQAAAB+LCAAAAAAABADtvQdgHEmWJSYvbcp7f0r1StfgdKEIgGATJNiQQBDswYjN5pLsHWlHIymrKoHKZVZlXWYWQMztnbz33nvvvffee++997o7nU4n99//P1xmZAFs9s5K2smeIYCqyB8/fnwfPyJef3by2ev/BxMZhlEFAAAA
CDEEE612AA8CD7C128574624072242EF	1	cxsmiles	JChemExcelQgAAAB+LCAAAAAAABADtvQdgHEmWJSYvbcp7f0r1StfgdKEIgGATJNiQQBDswYjN5pLsHWlHIymrKoHKZVZlXWYWQMztnbz33nvvvffee++997o7nU4n99//P1xmZAFs9s5K2smeIYCqyB8/fnwfPyJeb3325R38/2Tr2R36n/74kn/qH5s+/ezL/wdHIyq2QgAAAA==
DCCD0EA487A03F4D59BCC4653D373BB1	1	cxsmiles	JChemExcelCQAAAB+LCAAAAAAABADtvQdgHEmWJSYvbcp7f0r1StfgdKEIgGATJNiQQBDswYjN5pLsHWlHIymrKoHKZVZlXWYWQMztnbz33nvvvffee++997o7nU4n99//P1xmZAFs9s5K2smeIYCqyB8/fnwfPyKenWw9u0P/e/b/AD91ec8JAAAA
8288F54158250F57AB1DE223C235AE12	1	cxsmiles	JChemExcelFQAAAB+LCAAAAAAABADtvQdgHEmWJSYvbcp7f0r1StfgdKEIgGATJNiQQBDswYjN5pLsHWlHIymrKoHKZVZlXWYWQMztnbz33nvvvffee++997o7nU4n99//P1xmZAFs9s5K2smeIYCqyB8/fnwfPyKenWw9u0P/83589uX/A2vzc4AVAAAA
3C6E16BB7868C8ADC02DDF473420CDAF	1	cxsmiles	JChemExcelDgAAAB+LCAAAAAAABADtvQdgHEmWJSYvbcp7f0r1StfgdKEIgGATJNiQQBDswYjN5pLsHWlHIymrKoHKZVZlXWYWQMztnbz33nvvvffee++997o7nU4n99//P1xmZAFs9s5K2smeIYCqyB8/fnwfPyKenWw9u0P/O8HPZ/8Pfa4GKw4AAAA=
D34A2DD6B1E89DBD44AFB55D351238B7	1	cxsmiles	JChemExcelGwAAAB+LCAAAAAAABADtvQdgHEmWJSYvbcp7f0r1StfgdKEIgGATJNiQQBDswYjN5pLsHWlHIymrKoHKZVZlXWYWQMztnbz33nvvvffee++997o7nU4n99//P1xmZAFs9s5K2smeIYCqyB8/fnwfPyKe1NPd6daT+o7+Iz926Z+T/wdZ7MYAGwAAAA==
A8EF98C719AEA5E3323D51E6B508CA8F	1	cxsmiles	JChemExcelDQAAAB+LCAAAAAAABADtvQdgHEmWJSYvbcp7f0r1StfgdKEIgGATJNiQQBDswYjN5pLsHWlHIymrKoHKZVZlXWYWQMztnbz33nvvvffee++997o7nU4n99//P1xmZAFs9s5K2smeIYCqyB8/fnwfPyJOdvfuPdl/svtk78m9/f8HHD/8QA0AAAA=
AF2BA4A87432A12964890E2416CC5020	1	cxsmiles	JChemExcelDAAAAB+LCAAAAAAABADtvQdgHEmWJSYvbcp7f0r1StfgdKEIgGATJNiQQBDswYjN5pLsHWlHIymrKoHKZVZlXWYWQMztnbz33nvvvffee++997o7nU4n99//P1xmZAFs9s5K2smeIYCqyB8/fnwfPyJOypOtk/IO/n/y/wB6oqtzDAAAAA==
1226AF9342946572275673ED76C6DAAC	1	cxsmiles	JChemExcelDgAAAB+LCAAAAAAABADtvQdgHEmWJSYvbcp7f0r1StfgdKEIgGATJNiQQBDswYjN5pLsHWlHIymrKoHKZVZlXWYWQMztnbz33nvvvffee++997o7nU4n99//P1xmZAFs9s5K2smeIYCqyB8/fnwfPyJOypOtk/IO/n/y4y/+HxopHIMOAAAA
5BC0617F068E572724D1828EB5B8DCF2	1	cxsmiles	JChemExcelDgAAAB+LCAAAAAAABADtvQdgHEmWJSYvbcp7f0r1StfgdKEIgGATJNiQQBDswYjN5pLsHWlHIymrKoHKZVZlXWYWQMztnbz33nvvvffee++997o7nU4n99//P1xmZAFs9s5K2smeIYCqyB8/fnwfPyJOypOtZ3fwf/rfs/8H2ZuGOg4AAAA=
FAE5FA716709986349183F271D0C5FF2	1	cxsmiles	JChemExcelBQAAAB+LCAAAAAAABADtvQdgHEmWJSYvbcp7f0r1StfgdKEIgGATJNiQQBDswYjN5pLsHWlHIymrKoHKZVZlXWYWQMztnbz33nvvvffee++997o7nU4n99//P1xmZAFs9s5K2smeIYCqyB8/fnwfPyJef3by2Zf/D1xFh0UFAAAA
6690E50CE4D5EE16CD8873CB6DAC7AAB	1	cxsmiles	JChemExcelBQAAAB+LCAAAAAAABADtvQdgHEmWJSYvbcp7f0r1StfgdKEIgGATJNiQQBDswYjN5pLsHWlHIymrKoHKZVZlXWYWQMztnbz33nvvvffee++997o7nU4n99//P1xmZAFs9s5K2smeIYCqyB8/fnwfPyK+/Ozksy//H98/l+AFAAAA
A58E50AF7E066E54EF799E97E7C424D5	1	cxsmiles	JChemExcelCQAAAB+LCAAAAAAABADtvQdgHEmWJSYvbcp7f0r1StfgdKEIgGATJNiQQBDswYjN5pLsHWlHIymrKoHKZVZlXWYWQMztnbz33nvvvffee++997o7nU4n99//P1xmZAFs9s5K2smeIYCqyB8/fnwfPyJOypOtk/LOZ1/+P9V1+s0JAAAA
105B1DBF3BD78B08AB8A7BFBF9217B54	1	cxsmiles	JChemExcelGwAAAB+LCAAAAAAABADtvQdgHEmWJSYvbcp7f0r1StfgdKEIgGATJNiQQBDswYjN5pLsHWlHIymrKoHKZVZlXWYWQMztnbz33nvvvffee++997o7nU4n99//P1xmZAFs9s5K2smeIYCqyB8/fnwfPyKenWw9u0P/O9n67Ms7X/K/+smz/wf6FTKOGwAAAA==
2170E34463EBF61B22509B673F4C7F6C	1	cxsmiles	JChemExcelIQAAAB+LCAAAAAAABADtvQdgHEmWJSYvbcp7f0r1StfgdKEIgGATJNiQQBDswYjN5pLsHWlHIymrKoHKZVZlXWYWQMztnbz33nvvvffee++997o7nU4n99//P1xmZAFs9s5K2smeIYCqyB8/fnwfPyJOypOtk/IO/j/dXU75p/tn96T8fwCax0maIQAAAA==
D30565D252CE58ED9D3CEB82F444F2ED	1	cxsmiles	JChemExcelHwAAAB+LCAAAAAAABADtvQdgHEmWJSYvbcp7f0r1StfgdKEIgGATJNiQQBDswYjN5pLsHWlHIymrKoHKZVZlXWYWQMztnbz33nvvvffee++997o7nU4n99//P1xmZAFs9s5K2smeIYCqyB8/fnwfPyKe1NO96daT+s5068vp7lR+nU538c/ek/r/AYCZYOEfAAAA
ADB99FA7EA40BAB03AF921D8187F3BA4	1	cxsmiles	JChemExcelKgAAAB+LCAAAAAAABADtvQdgHEmWJSYvbcp7f0r1StfgdKEIgGATJNiQQBDswYjN5pLsHWlHIymrKoHKZVZlXWYWQMztnbz33nvvvffee++997o7nU4n99//P1xmZAFs9s5K2smeIYCqyB8/fnwfPyK+3Jrem06nWy8+e3Hy2cnei63p7nSLPpju3jnZ2zq5g/+m03t3Tk7+H7Qlad4qAAAA
9795333D51B6EAB242CE930B64985BBF	1	cxsmiles	JChemExcelMQAAAB+LCAAAAAAABADtvQdgHEmWJSYvbcp7f0r1StfgdKEIgGATJNiQQBDswYjN5pLsHWlHIymrKoHKZVZlXWYWQMztnbz33nvvvffee++997o7nU4n99//P1xmZAFs9s5K2smeIYCqyB8/fnwfPyJOyun+dHrv9cnWZye7r6d7062T3c++vDPdmtJv5Z3p3p2TO/QdfXKPPtu/c/L/AHJgS+UxAAAA
80EEC4688EC9B5B6CF4A17AC2AD49132	1	cxsmiles	JChemExcelWgAAAB+LCAAAAAAABADtvQdgHEmWJSYvbcp7f0r1StfgdKEIgGATJNiQQBDswYjN5pLsHWlHIymrKoHKZVZlXWYWQMztnbz33nvvvffee++997o7nU4n99//P1xmZAFs9s5K2smeIYCqyB8/fnwfPyK+/OzkwYutk63Pvrwz3ZseTHenW9P703v07+50undnOp3u85emzdb03j59ev/O9FP6buvLkxP661O0e3BwZ/rQffbw/wEJ/4HaWgAAAA==
CABF69930E5654B7FB3248237B7C62FA	1	cxsmiles	JChemExcelLQAAAB+LCAAAAAAABADtvQdgHEmWJSYvbcp7f0r1StfgdKEIgGATJNiQQBDswYjN5pLsHWlHIymrKoHKZVZlXWYWQMztnbz33nvvvffee++997o7nU4n99//P1xmZAFs9s5K2smeIYCqyB8/fnwfPyJOyunedOvFZy+mu9Mp/bJ1cnKH/jed7t6Zbp2Ud/izz768Q/+b7v0/fqT/5C0AAAA=
A27E2E84F04322784063AB1938E75496	1	cxsmiles	JChemExcelIQAAAB+LCAAAAAAABADtvQdgHEmWJSYvbcp7f0r1StfgdKEIgGATJNiQQBDswYjN5pLsHWlHIymrKoHKZVZlXWYWQMztnbz33nvvvffee++997o7nU4n99//P1xmZAFs9s5K2smeIYCqyB8/fnwfPyJOyunudOukvCP/7J1sffblnS/53+nedPek/H8ArB3UWyEAAAA=
978104FAA6E4746EDFF0A87716EE4E48	1	cxsmiles	JChemExcelHAAAAB+LCAAAAAAABADtvQdgHEmWJSYvbcp7f0r1StfgdKEIgGATJNiQQBDswYjN5pLsHWlHIymrKoHKZVZlXWYWQMztnbz33nvvvffee++997o7nU4n99//P1xmZAFs9s5K2smeIYCqyB8/fnwfPyJOypPdk62T8k73n92T8v8BUprimBwAAAA=
F70D11C72C7470B9ED369C4F16F294B2	1	cxsmiles	JChemExcelKQAAAB+LCAAAAAAABADtvQdgHEmWJSYvbcp7f0r1StfgdKEIgGATJNiQQBDswYjN5pLsHWlHIymrKoHKZVZlXWYWQMztnbz33nvvvffee++997o7nU4n99//P1xmZAFs9s5K2smeIYCqyB8/fnwfPyJOypOtk/IO/n+y9eWdrenudDrFX9Pp7p3pnv1j7/8B4BHtmikAAAA=
A7015ADCE8449387F0E87A8287541063	1	cxsmiles	JChemExcelJgAAAB+LCAAAAAAABADtvQdgHEmWJSYvbcp7f0r1StfgdKEIgGATJNiQQBDswYjN5pLsHWlHIymrKoHKZVZlXWYWQMztnbz33nvvvffee++997o7nU4n99//P1xmZAFs9s5K2smeIYCqyB8/fnwfPyJOyunedOvL6e5068XWZ1/eof9Np1snJf27S/+XX/f+H6NT16cmAAAA
BF29043911614C7C8A424CCA75D2E5F4	1	cxsmiles	JChemExcelIQAAAB+LCAAAAAAABADtvQdgHEmWJSYvbcp7f0r1StfgdKEIgGATJNiQQBDswYjN5pLsHWlHIymrKoHKZVZlXWYWQMztnbz33nvvvffee++997o7nU4n99//P1xmZAFs9s5K2smeIYCqyB8/fnwfPyKe1NPd6daT+o78s3ey9dmXd77kf6d7090n9f8DVwYaGCEAAAA=
F1FB2907CB70AFE4E4723A217D14305A	1	cxsmiles	JChemExcelMAAAAB+LCAAAAAAABADtvQdgHEmWJSYvbcp7f0r1StfgdKEIgGATJNiQQBDswYjN5pLsHWlHIymrKoHKZVZlXWYWQMztnbz33nvvvffee++997o7nU4n99//P1xmZAFs9s5K2smeIYCqyB8/fnwfPyK+/OzF1mdf3pnem06nWy8+ezHdo59fntyRP3bxKX073aX/79H/7/0/+AcAbzAAAAA=
46353981DDEF88A09DB8460F0F94BC45	1	cxsmiles	JChemExcelMQAAAB+LCAAAAAAABADtvQdgHEmWJSYvbcp7f0r1StfgdKEIgGATJNiQQBDswYjN5pLsHWlHIymrKoHKZVZlXWYWQMztnbz33nvvvffee++997o7nU4n99//P1xmZAFs9s5K2smeIYCqyB8/fnwfPyJOyunudOukvCP/7J3c++zF9P50f7r14t7J1mdf0kfTXXxDzz79//7/A7Ify7MxAAAA
0FB3AF5C9410EDDEA0947AD971CD1C7E	1	cxsmiles	JChemExcelPwAAAB+LCAAAAAAABADtvQdgHEmWJSYvbcp7f0r1StfgdKEIgGATJNiQQBDswYjN5pLsHWlHIymrKoHKZVZlXWYWQMztnbz33nvvvffee++997o7nU4n99//P1xmZAFs9s5K2smeIYCqyB8/fnwfPyK+PNma7k3vTbemWy+mu1M8u3em0707+O3ena3pPv3cerF1cueEPtq/M73v/33//wGv3TUXPwAAAA==
84E213F118339B8DF5A9C28829D82FA7	1	cxsmiles	JChemExcelVQAAAB+LCAAAAAAABADtvQdgHEmWJSYvbcp7f0r1StfgdKEIgGATJNiQQBDswYjN5pLsHWlHIymrKoHKZVZlXWYWQMztnbz33nvvvffee++997o7nU4n99//P1xmZAFs9s5K2smeIYCqyB8/fnwfPyJebn053Z1Op1vT6e6dk62TrWd36H/0j/1tuoevv7wzne7d2Zrem+K5R7/t82/79Nt9/u3+nZPpp/zbp/8Pma3421UAAAA=
202C4A61B84732C067DB82D5F5286A7F	1	cxsmiles	JChemExcelPAAAAB+LCAAAAAAABADtvQdgHEmWJSYvbcp7f0r1StfgdKEIgGATJNiQQBDswYjN5pLsHWlHIymrKoHKZVZlXWYWQMztnbz33nvvvffee++997o7nU4n99//P1xmZAFs9s5K2smeIYCqyB8/fnwfPyJOyunudOukvGP++fEX9O90l/442frsyzsvpvem9PfWi89eTPem9Ct9Pd2j/9+7c/L/AIYomDI8AAAA
79741792F964E7C01573876FFCA4C7B0	1	cxsmiles	JChemExcelIAAAAB+LCAAAAAAABADtvQdgHEmWJSYvbcp7f0r1StfgdKEIgGATJNiQQBDswYjN5pLsHWlHIymrKoHKZVZlXWYWQMztnbz33nvvvffee++997o7nU4n99//P1xmZAFs9s5K2smeIYCqyB8/fnwfPyJOypOtk/LOdHfKP6Zb8nP3Dn98Uv4/GeXFViAAAAA=
86DA63DDC0C49E6E0C23546F601E2D9F	1	cxsmiles	JChemExcelJQAAAB+LCAAAAAAABADtvQdgHEmWJSYvbcp7f0r1StfgdKEIgGATJNiQQBDswYjN5pLsHWlHIymrKoHKZVZlXWYWQMztnbz33nvvvffee++997o7nU4n99//P1xmZAFs9s5K2smeIYCqyB8/fnwfPyJeb3325R3+/5f215OtZ3fof8/sL/8P9/pmAiUAAAA=
FE962328B63CD495A679B3542C310216	1	cxsmiles	JChemExcelNQAAAB+LCAAAAAAABADtvQdgHEmWJSYvbcp7f0r1StfgdKEIgGATJNiQQBDswYjN5pLsHWlHIymrKoHKZVZlXWYWQMztnbz33nvvvffee++997o7nU4n99//P1xmZAFs9s5K2smeIYCqyB8/fnwfPyJOypOt6e50ujXdenFycmc63b1zcmdrujelj15sndzBR3t3pvf8v+/9P8oBKLw1AAAA
1977AF788AD93BEE03DA4C843B879927	1	cxsmiles	JChemExcelIAAAAB+LCAAAAAAABADtvQdgHEmWJSYvbcp7f0r1StfgdKEIgGATJNiQQBDswYjN5pLsHWlHIymrKoHKZVZlXWYWQMztnbz33nvvvffee++997o7nU4n99//P1xmZAFs9s5K2smeIYCqyB8/fnwfPyJOypOtk/LOydZnX96Z7k7x+1T+5X92/x908R4BIAAAAA==
89617893D61A073A942C9AC95A78FA33	1	cxsmiles	JChemExcelHQAAAB+LCAAAAAAABADtvQdgHEmWJSYvbcp7f0r1StfgdKEIgGATJNiQQBDswYjN5pLsHWlHIymrKoHKZVZlXWYWQMztnbz33nvvvffee++997o7nU4n99//P1xmZAFs9s5K2smeIYCqyB8/fnwfPyJOypOtk/IO/j/dXU6n/Iv8dVL+PziVltkdAAAA
38C2AACB85C63E00A330F4EC60479B99	1	cxsmiles	JChemExcelMAAAAB+LCAAAAAAABADtvQdgHEmWJSYvbcp7f0r1StfgdKEIgGATJNiQQBDswYjN5pLsHWlHIymrKoHKZVZlXWYWQMztnbz33nvvvffee++997o7nU4n99//P1xmZAFs9s5K2smeIYCqyB8/fnwfPyJOyunedOvFZy+mu9Pp1kl5h/44OTn58Rd3ptPdO/IJfbT12Zd36H/Tvf8HTdVOPDAAAAA=
36A0051792C9D6AC2912A9C40EA6B667	1	cxsmiles	JChemExcelKAAAAB+LCAAAAAAABADtvQdgHEmWJSYvbcp7f0r1StfgdKEIgGATJNiQQBDswYjN5pLsHWlHIymrKoHKZVZlXWYWQMztnbz33nvvvffee++997o7nU4n99//P1xmZAFs9s5K2smeIYCqyB8/fnwfPyJOyunudOvF1mdf3qH/TbdOSvyz9ewO/e/Znel0V7/6fwBVgFokKAAAAA==
08F41F959F5927DAE90F5A9629C284E4	1	cxsmiles	JChemExcelMAAAAB+LCAAAAAAABADtvQdgHEmWJSYvbcp7f0r1StfgdKEIgGATJNiQQBDswYjN5pLsHWlHIymrKoHKZVZlXWYWQMztnbz33nvvvffee++997o7nU4n99//P1xmZAFs9s5K2smeIYCqyB8/fnwfPyKe1NO96e5yujXd+vLOdHc63XpS35nu3Tm599mL6f5066S8o59N9+mzL/8fLKKJhzAAAAA=
EB73554C33D1DA4B9108381B4A16AFEB	1	cxsmiles	JChemExcelLwAAAB+LCAAAAAAABADtvQdgHEmWJSYvbcp7f0r1StfgdKEIgGATJNiQQBDswYjN5pLsHWlHIymrKoHKZVZlXWYWQMztnbz33nvvvffee++997o7nU4n99//P1xmZAFs9s5K2smeIYCqyB8/fnwfPyJOyunedOvFZy+mu9OtKf22dXJy8uMv7pyc3JlOd+/gX3z42Zd36H/Tvf8H6NEPUS8AAAA=
F1DFB9A56B322CC81067453F7351A8F7	1	cxsmiles	JChemExcelOQAAAB+LCAAAAAAABADtvQdgHEmWJSYvbcp7f0r1StfgdKEIgGATJNiQQBDswYjN5pLsHWlHIymrKoHKZVZlXWYWQMztnbz33nvvvffee++997o7nU4n99//P1xmZAFs9s5K2smeIYCqyB8/fnwfPyJOyunedOvLk63Pvrzz5XR3unVS3pnKv1sv8CH9b7qLj+xf/OXe/wOHCMopOQAAAA==
242039E055B627E4D6D1A57DCFCFED1B	1	cxsmiles	JChemExcelTAAAAB+LCAAAAAAABADtvQdgHEmWJSYvbcp7f0r1StfgdKEIgGATJNiQQBDswYjN5pLsHWlHIymrKoHKZVZlXWYWQMztnbz33nvvvffee++997o7nU4n99//P1xmZAFs9s5K2smeIYCqyB8/fnwfPyK+3JruTqfTrel0987J1vQefv/y5GTvy5O9O9PpPXx2Xz/b//Jknz67f2f6QD/59MuTT+mTB3dOTg6+PDn4fwDGerPRTAAAAA==
792BB0CFB3AEA14FF36342602E467E68	1	cxsmiles	JChemExcelGQAAAB+LCAAAAAAABADtvQdgHEmWJSYvbcp7f0r1StfgdKEIgGATJNiQQBDswYjN5pLsHWlHIymrKoHKZVZlXWYWQMztnbz33nvvvffee++997o7nU4n99//P1xmZAFs9s5K2smeIYCqyB8/fnwfPyJOypOtk/IO/j/dXU6n/Mt096T8fwCmtUhOGQAAAA==
EE6DB0D5B2B34ADF82BBF579CB948C4B	1	cxsmiles	JChemExcelPQAAAB+LCAAAAAAABADtvQdgHEmWJSYvbcp7f0r1StfgdKEIgGATJNiQQBDswYjN5pLsHWlHIymrKoHKZVZlXWYWQMztnbz33nvvvffee++997o7nU4n99//P1xmZAFs9s5K2smeIYCqyB8/fnwfPyJebJ3sfnZy8tnJFv1/9w792KM/t+jvFycnd+izvTv041742T36bOvkzsn/A00SiFg9AAAA
5A8D1378837F756BB50C04260521313F	1	cxsmiles	JChemExcelMAAAAB+LCAAAAAAABADtvQdgHEmWJSYvbcp7f0r1StfgdKEIgGATJNiQQBDswYjN5pLsHWlHIymrKoHKZVZlXWYWQMztnbz33nvvvffee++997o7nU4n99//P1xmZAFs9s5K2smeIYCqyB8/fnwfPyJOyunedOvFZy+mu9Mp/bJ1cnLy4y/unJzcmU5370y3Tso7/PFnX96h/033/h+aZ/CWMAAAAA==
DEBD34F75C3F0A45462238A7CF633D5B	1	cxsmiles	JChemExcelOQAAAB+LCAAAAAAABADtvQdgHEmWJSYvbcp7f0r1StfgdKEIgGATJNiQQBDswYjN5pLsHWlHIymrKoHKZVZlXWYWQMztnbz33nvvvffee++997o7nU4n99//P1xmZAFs9s5K2smeIYCqyB8/fnwfPyKe1NN7060Xn72Y7k73plv068nJyZcnd6bTXfr/dLp3hz7a+uzLO/S/qffrvf8H4Bqd+TkAAAA=
3355D372C6964E0D764B01C08DF2C711	1	cxsmiles	JChemExcelMAAAAB+LCAAAAAAABADtvQdgHEmWJSYvbcp7f0r1StfgdKEIgGATJNiQQBDswYjN5pLsHWlHIymrKoHKZVZlXWYWQMztnbz33nvvvffee++997o7nU4n99//P1xmZAFs9s5K2smeIYCqyB8/fnwfPyKe1NO96e5yujXd+vLOdHc63XpS35nu3Tm599mL6b78pf/u02df/j+HtPCAMAAAAA==
9DD78793E9B0AAC12BD0C55E1A5829E0	1	cxsmiles	JChemExcelXAAAAB+LCAAAAAAABADtvQdgHEmWJSYvbcp7f0r1StfgdKEIgGATJNiQQBDswYjN5pLsHWlHIymrKoHKZVZlXWYWQMztnbz33nvvvffee++997o7nU4n99//P1xmZAFs9s5K2smeIYCqyB8/fnwfPyJeb00fTqdbLx6cbH325Z3p3vRgujvdmt6f3qN/d6fTvTvT6XSfv3yxJW22pvf26dP7d6af0puvT378Bdp8in8OTh6gxXT68M7Jj7/4fwBm2053XAAAAA==
433FBC88DC05339B8FFDDE5F1FECC883	1	cxsmiles	JChemExcelXAAAAB+LCAAAAAAABADtvQdgHEmWJSYvbcp7f0r1StfgdKEIgGATJNiQQBDswYjN5pLsHWlHIymrKoHKZVZlXWYWQMztnbz33nvvvffee++997o7nU4n99//P1xmZAFs9s5K2smeIYCqyB8/fnwfPyJeb00fTqdbL/ZOtj778s70YHpvujvdmn463ad/d6fT6b2TPXwxnd7nFi+2pOHWdP8+ffrpnekDev31yY+/QJsH9M8Bfnl45+THX/w/umJ/BFwAAAA=
F8E8ADE8AD06240BDA3D5236B144CFBC	1	cxsmiles	JChemExcelOAAAAB+LCAAAAAAABADtvQdgHEmWJSYvbcp7f0r1StfgdKEIgGATJNiQQBDswYjN5pLsHWlHIymrKoHKZVZlXWYWQMztnbz33nvvvffee++997o7nU4n99//P1xmZAFs9s5K2smeIYCqyB8/fnwfPyJOypPdrZPyzske/4t/PuN/9eOtk63Pvrzz5Qk91Mb98f8AxPU4mDgAAAA=
6D3AC9CF26A9F61526718C222C1C9E67	1	cxsmiles	JChemExcelPAAAAB+LCAAAAAAABADtvQdgHEmWJSYvbcp7f0r1StfgdKEIgGATJNiQQBDswYjN5pLsHWlHIymrKoHKZVZlXWYWQMztnbz33nvvvffee++997o7nU4n99//P1xmZAFs9s5K2smeIYCqyB8/fnwfPyJebJ3sfnZy8tnJFv1/9w792KM/t+jvFycnd+izvTv04540ocZ3+MN7d/Db/wOKRzATPAAAAA==
A41CBC51D0AFD3087A6E2BFA39B89D59	1	cxsmiles	JChemExcelMAAAAB+LCAAAAAAABADtvQdgHEmWJSYvbcp7f0r1StfgdKEIgGATJNiQQBDswYjN5pLsHWlHIymrKoHKZVZlXWYWQMztnbz33nvvvffee++997o7nU4n99//P1xmZAFs9s5K2smeIYCqyB8/fnwfPyKe1NO96daLz15Md6dT+mXr5OTkx1/cOTm5M53u3pluPanv8MeffXmH/jfd+38ATV5Q3DAAAAA=
B843F3DB98DE9A5C1B361B1543294BC6	1	cxsmiles	JChemExcelNwAAAB+LCAAAAAAABADtvQdgHEmWJSYvbcp7f0r1StfgdKEIgGATJNiQQBDswYjN5pLsHWlHIymrKoHKZVZlXWYWQMztnbz33nvvvffee++997o7nU4n99//P1xmZAFs9s5K2smeIYCqyB8/fnwfPyJenOx+dnLy2ckW/X/3Dv3Ys3/u4c978ueLO/TvvTtbJ3dO+J//B9p5hKI3AAAA
BCA13ABDFB4EF0D396DC830032B7411D	1	cxsmiles	JChemExcelNQAAAB+LCAAAAAAABADtvQdgHEmWJSYvbcp7f0r1StfgdKEIgGATJNiQQBDswYjN5pLsHWlHIymrKoHKZVZlXWYWQMztnbz33nvvvffee++997o7nU4n99//P1xmZAFs9s5K2smeIYCqyB8/fnwfPyJOyunudGu6dVLemU6nu3dOtqZ7U3zw4g79u3fnhP6b3nOf3MMn/w+5bisWNQAAAA==
72BDE4594D32F214D169DFF6B25F03B6	1	cxsmiles	JChemExcelNgAAAB+LCAAAAAAABADtvQdgHEmWJSYvbcp7f0r1StfgdKEIgGATJNiQQBDswYjN5pLsHWlHIymrKoHKZVZlXWYWQMztnbz33nvvvffee++997o7nU4n99//P1xmZAFs9s5K2smeIYCqyB8/fnwfPyJOyum96daLvRefnWy9mO5Ot07KO9MpfbL12Zd36H/T3TsnJ3v4Rb7hf+/9P51wzmk2AAAA
424132F27E6A230194EB6CEC0A71B1D3	1	cxsmiles	JChemExcelWAAAAB+LCAAAAAAABADtvQdgHEmWJSYvbcp7f0r1StfgdKEIgGATJNiQQBDswYjN5pLsHWlHIymrKoHKZVZlXWYWQMztnbz33nvvvffee++997o7nU4n99//P1xmZAFs9s5K2smeIYCqyB8/fnwfPyK+/OzkwYutk63Pvrwz3ZseTHenW9P703v07+50undnOp3u85emzdb03j59ev/O9FP6buvLE/rjUzR7cHBn+tB+9PD/AaqZ/jNYAAAA
688FFB7F703CADCB64AFB705598FBCF1	1	cxsmiles	JChemExcelMgAAAB+LCAAAAAAABADtvQdgHEmWJSYvbcp7f0r1StfgdKEIgGATJNiQQBDswYjN5pLsHWlHIymrKoHKZVZlXWYWQMztnbz33nvvvffee++997o7nU4n99//P1xmZAFs9s5K2smeIYCqyB8/fnwfPyJebE13p9Pp1nS6e+dka7qH319sndw5uTOd7t2Z3vP/vncHv/w/Wl9HJTIAAAA=
1B47827C015B140FA06346DC1EEDF1C6	1	cxsmiles	JChemExcelTAAAAB+LCAAAAAAABADtvQdgHEmWJSYvbcp7f0r1StfgdKEIgGATJNiQQBDswYjN5pLsHWlHIymrKoHKZVZlXWYWQMztnbz33nvvvffee++997o7nU4n99//P1xmZAFs9s5K2smeIYCqyB8/fnwfPyK+3D3ZOtm9c/Jia7o3nU63ptO9Oydb03vy+z38/il+f7F1crL/5cn+nZOT+1+e3L8znX56Z+vkzon8c3Ly4MuTB/8PQKED+0wAAAA=
AE5C226B86D85DD0FC1056D275AC5A59	1	cxsmiles	JChemExcelLQAAAB+LCAAAAAAABADtvQdgHEmWJSYvbcp7f0r1StfgdKEIgGATJNiQQBDswYjN5pLsHWlHIymrKoHKZVZlXWYWQMztnbz33nvvvffee++997o7nU4n99//P1xmZAFs9s5K2smeIYCqyB8/fnwfPyKe1NPd6daXd6ZbT+o70+nWdPfOydZ0byp/2y/27myd3Dn5fwCUntNpLQAAAA==
282DC0BFBB4F1745E577D047BF45C708	1	cxsmiles	JChemExcelNQAAAB+LCAAAAAAABADtvQdgHEmWJSYvbcp7f0r1StfgdKEIgGATJNiQQBDswYjN5pLsHWlHIymrKoHKZVZlXWYWQMztnbz33nvvvffee++997o7nU4n99//P1xmZAFs9s5K2smeIYCqyB8/fnwfPyKe1NO96daLk63Pvrxz8tkJ/3wx3Z1uPanvTPXfXfzrfbD3/wBrOAhHNQAAAA==
C17CE6D0B4182D13AB399C32042FBEEC	1	cxsmiles	JChemExcelNQAAAB+LCAAAAAAABADtvQdgHEmWJSYvbcp7f0r1StfgdKEIgGATJNiQQBDswYjN5pLsHWlHIymrKoHKZVZlXWYWQMztnbz33nvvvffee++997o7nU4n99//P1xmZAFs9s5K2smeIYCqyB8/fnwfPyK+/OzF1mdf3pnem063Tn78xZ3p1ovPXkz3pvTni62TE3x0cjLdneLZvTOd7tH/7/0/OeCLUDUAAAA=
497EECBB94B5172A3CB001AE3712C4CA	1	cxsmiles	JChemExcelMAAAAB+LCAAAAAAABADtvQdgHEmWJSYvbcp7f0r1StfgdKEIgGATJNiQQBDswYjN5pLsHWlHIymrKoHKZVZlXWYWQMztnbz33nvvvffee++997o7nU4n99//P1xmZAFs9s5K2smeIYCqyB8/fnwfPyK+/Oxk68uTOy+m96bT6daLz15M96Zb+tsuPvryznS6S//fu3NC/977fwD73/c8MAAAAA==
07597C95803103D2E0E0AE4C4F006706	1	cxsmiles	JChemExcelOgAAAB+LCAAAAAAABADtvQdgHEmWJSYvbcp7f0r1StfgdKEIgGATJNiQQBDswYjN5pLsHWlHIymrKoHKZVZlXWYWQMztnbz33nvvvffee++997o7nU4n99//P1xmZAFs9s5K2smeIYCqyB8/fnwfPyK+/OzF1mdf3pnuTbdefPZiujud0i9bJydfnmx9eXKydXKH/zu5M53u3pHvqDW/8P8ARZ5WyToAAAA=
B11AC4C3909BEC770B05A1C5AC0F8393	1	cxsmiles	JChemExcelLAAAAB+LCAAAAAAABADtvQdgHEmWJSYvbcp7f0r1StfgdKEIgGATJNiQQBDswYjN5pLsHWlHIymrKoHKZVZlXWYWQMztnbz33nvvvffee++997o7nU4n99//P1xmZAFs9s5K2smeIYCqyB8/fnwfPyJOyunudOukvDOdTveW061murt358VnL6b36IOtF1snJyc//uLOyQl9f+//AR1a4kwsAAAA
93A6D2B5227AD1AC38BBC4F787BA5643	1	cxsmiles	JChemExcelLAAAAB+LCAAAAAAABADtvQdgHEmWJSYvbcp7f0r1StfgdKEIgGATJNiQQBDswYjN5pLsHWlHIymrKoHKZVZlXWYWQMztnbz33nvvvffee++997o7nU4n99//P1xmZAFs9s5K2smeIYCqyB8/fnwfPyJOyunedOvFZy+mu9Mp/bJ1cnLy4y/unJzcmU5378hHn315h/433ft/ABbsGWMsAAAA
E8C99CC1730DFFBC7AB05228D49E0B2A	1	cxsmiles	JChemExcelLAAAAB+LCAAAAAAABADtvQdgHEmWJSYvbcp7f0r1StfgdKEIgGATJNiQQBDswYjN5pLsHWlHIymrKoHKZVZlXWYWQMztnbz33nvvvffee++997o7nU4n99//P1xmZAFs9s5K2smeIYCqyB8/fnwfPyK+3JruLqdbX57coX+Xu3em96d70/3pvenWdLp3Z0rPPfr//nR6/87J/wP81d+SLAAAAA==
FCD5BA7796BCD67E636215A095AC08B3	1	cxsmiles	JChemExcelPAAAAB+LCAAAAAAABADtvQdgHEmWJSYvbcp7f0r1StfgdKEIgGATJNiQQBDswYjN5pLsHWlHIymrKoHKZVZlXWYWQMztnbz33nvvvffee++997o7nU4n99//P1xmZAFs9s5K2smeIYCqyB8/fnwfPyK+/Oxk78uTrc++vDN9ML033Z1uTT+d7tO/u9PpdO/eHfr3Pn+tjbam+/fpw0/p/w/+H/DJlR08AAAA
DB97B91FC0AB696E217C955156919A30	1	cxsmiles	JChemExcelMwAAAB+LCAAAAAAABADtvQdgHEmWJSYvbcp7f0r1StfgdKEIgGATJNiQQBDswYjN5pLsHWlHIymrKoHKZVZlXWYWQMztnbz33nvvvffee++997o7nU4n99//P1xmZAFs9s5K2smeIYCqyB8/fnwfPyJOypOtk/LOZycn9+gX+v9nX975kn778Rd3pnvT6daX090pnt079M/ena2TOyf/Dzasv4szAAAA
26030D674EDC5A282C50A732F5999978	1	cxsmiles	JChemExcelRQAAAB+LCAAAAAAABADtvQdgHEmWJSYvbcp7f0r1StfgdKEIgGATJNiQQBDswYjN5pLsHWlHIymrKoHKZVZlXWYWQMztnbz33nvvvffee++997o7nU4n99//P1xmZAFs9s5K2smeIYCqyB8/fnwfPyJeb3325R3+/4utk5MvT/DrCf033Z9O7023plsvPnsx3ZtO5ZfdKZ7dO9Pp3p3p1pf08x79f///ARyE1hpFAAAA
493284E020D7221B5B331AE0C6197060	1	cxsmiles	JChemExcelLwAAAB+LCAAAAAAABADtvQdgHEmWJSYvbcp7f0r1StfgdKEIgGATJNiQQBDswYjN5pLsHWlHIymrKoHKZVZlXWYWQMztnbz33nvvvffee++997o7nU4n99//P1xmZAFs9s5K2smeIYCqyB8/fnwfPyJOypPdrZPyzske/4t/PuN/9eN7J1uffXnnS/73ZO/e/wPCb4ZwLwAAAA==
AFD111CFA92F59A898EA1ADDD8D508A5	1	cxsmiles	JChemExcelLwAAAB+LCAAAAAAABADtvQdgHEmWJSYvbcp7f0r1StfgdKEIgGATJNiQQBDswYjN5pLsHWlHIymrKoHKZVZlXWYWQMztnbz33nvvvffee++997o7nU4n99//P1xmZAFs9s5K2smeIYCqyB8/fnwfPyK+/Oxk68X03nQ63Xrx2Yvp3nRLf9vFR1/emU536f97d07o33t3Tv4fmdD+KS8AAAA=
B1B5FC0FFC0E957618967FA4E5A4E368	1	cxsmiles	JChemExcelHgAAAB+LCAAAAAAABADtvQdgHEmWJSYvbcp7f0r1StfgdKEIgGATJNiQQBDswYjN5pLsHWlHIymrKoHKZVZlXWYWQMztnbz33nvvvffee++997o7nU4n99//P1xmZAFs9s5K2smeIYCqyB8/fnwfPyKe1Ce7W0/qOyf4Z+ukpF/oH/7l5GT3/wHuEyDgHgAAAA==
2AEFC9CCCC0037D42CBDF3F055291619	1	cxsmiles	JChemExcelVgAAAB+LCAAAAAAABADtvQdgHEmWJSYvbcp7f0r1StfgdKEIgGATJNiQQBDswYjN5pLsHWlHIymrKoHKZVZlXWYWQMztnbz33nvvvffee++997o7nU4n99//P1xmZAFs9s5K2smeIYCqyB8/fnwfPyJOyun96daXJ3em8u/Wi5Otz768M71Hf+Kvz15M9/T76RZ/9WK6636nj3fvTPfuTPenW9N7aDTdvzO9//8AnICQO1YAAAA=
276B36196B07024EC7464C8429996BF2	1	cxsmiles	JChemExcelKgAAAB+LCAAAAAAABADtvQdgHEmWJSYvbcp7f0r1StfgdKEIgGATJNiQQBDswYjN5pLsHWlHIymrKoHKZVZlXWYWQMztnbz33nvvvffee++997o7nU4n99//P1xmZAFs9s5K2smeIYCqyB8/fnwfPyK+/OzF1mdf3pnuTremW/wr/pruTXdPtk5O9rZO7pzc4X9O/h+eJNFeKgAAAA==
10C72A4508F9C01EE7F81C3B0CA12197	1	cxsmiles	JChemExcelJgAAAB+LCAAAAAAABADtvQdgHEmWJSYvbcp7f0r1StfgdKEIgGATJNiQQBDswYjN5pLsHWlHIymrKoHKZVZlXWYWQMztnbz33nvvvffee++997o7nU4n99//P1xmZAFs9s5K2smeIYCqyB8/fnwfPyJOypOtz768M92dbp2Ud/Qf+bFL/5zgt8++/H8AReFkcyYAAAA=
DE9913873413B912D408EBB6BF71E43D	1	cxsmiles	JChemExcelHAAAAB+LCAAAAAAABADtvQdgHEmWJSYvbcp7f0r1StfgdKEIgGATJNiQQBDswYjN5pLsHWlHIymrKoHKZVZlXWYWQMztnbz33nvvvffee++997o7nU4n99//P1xmZAFs9s5K2smeIYCqyB8/fnwfPyKe1Ce7W0/qOyf4h3+hZ3frpLxzUv4/6iWItRwAAAA=
8B30D53D4992DA2F396602C245F4F2C7	1	cxsmiles	JChemExcelHgAAAB+LCAAAAAAABADtvQdgHEmWJSYvbcp7f0r1StfgdKEIgGATJNiQQBDswYjN5pLsHWlHIymrKoHKZVZlXWYWQMztnbz33nvvvffee++997o7nU4n99//P1xmZAFs9s5K2smeIYCqyB8/fnwfPyJOyunudOukvDPdMj926cfJj7/A//8fS0jlzB4AAAA=
AF71E50B857E8EBFC6DB7CEBFDCC30EF	1	cxsmiles	JChemExcelNgAAAB+LCAAAAAAABADtvQdgHEmWJSYvbcp7f0r1StfgdKEIgGATJNiQQBDswYjN5pLsHWlHIymrKoHKZVZlXWYWQMztnbz33nvvvffee++997o7nU4n99//P1xmZAFs9s5K2smeIYCqyB8/fnwfPyKe1NO96daLz15Md+nHydZnX945uTOlX7dOTu6c4NfdO9OtJ7V8Rt/S/6Z7/w+v7wzwNgAAAA==
315FB7886D2F9881C75C32D919F90F90	1	cxsmiles	JChemExcelKQAAAB+LCAAAAAAABADtvQdgHEmWJSYvbcp7f0r1StfgdKEIgGATJNiQQBDswYjN5pLsHWlHIymrKoHKZVZlXWYWQMztnbz33nvvvffee++997o7nU4n99//P1xmZAFs9s5K2smeIYCqyB8/fnwfPyJOyunedOukvDOdbr3e+uzLO/j/dHc61Q9378gve/8P3O1lWikAAAA=
E0D428DD763F8C8318A41F4D40D875E8	1	cxsmiles	JChemExcelIAAAAB+LCAAAAAAABADtvQdgHEmWJSYvbcp7f0r1StfgdKEIgGATJNiQQBDswYjN5pLsHWlHIymrKoHKZVZlXWYWQMztnbz33nvvvffee++997o7nU4n99//P1xmZAFs9s5K2smeIYCqyB8/fnwfPyJOypOtk/IO/n/Cv9E/J1uffXnnyxP68M7J/wM1J+fAIAAAAA==
F36D3595AEADA725F55C452BD6E6D959	1	cxsmiles	JChemExcelMgAAAB+LCAAAAAAABADtvQdgHEmWJSYvbcp7f0r1StfgdKEIgGATJNiQQBDswYjN5pLsHWlHIymrKoHKZVZlXWYWQMztnbz33nvvvffee++997o7nU4n99//P1xmZAFs9s5K2smeIYCqyB8/fnwfPyK+/OzF1mdf3pnuTadbJz/+4s5068VnL6a70y36+8XWyckd+t90unuH/pXv9/4fmxHHCzIAAAA=
2D456598ADB77A3C382251D132DF1E86	1	cxsmiles	JChemExcelOwAAAB+LCAAAAAAABADtvQdgHEmWJSYvbcp7f0r1StfgdKEIgGATJNiQQBDswYjN5pLsHWlHIymrKoHKZVZlXWYWQMztnbz33nvvvffee++997o7nU4n99//P1xmZAFs9s5K2smeIYCqyB8/fnwfPyK+/Oxk68uTrenudLo13XpxcnJnOt29c3Jna7rnfbJHn0zvTemTF1sn+H16787J/wOeRB2YOwAAAA==
646BD7EBC98DB170320C0264F893EDEF	1	cxsmiles	JChemExcelMQAAAB+LCAAAAAAABADtvQdgHEmWJSYvbcp7f0r1StfgdKEIgGATJNiQQBDswYjN5pLsHWlHIymrKoHKZVZlXWYWQMztnbz33nvvvffee++997o7nU4n99//P1xmZAFs9s5K2smeIYCqyB8/fnwfPyJOyunedOvL6e6U/j3Z+uzLOyd3plsv8Av9bzrdpf9Pt062nt2h/z27M937fwAH7nghMQAAAA==
3170BF3407C063064025ADC0149A3162	1	cxsmiles	JChemExcelOAAAAB+LCAAAAAAABADtvQdgHEmWJSYvbcp7f0r1StfgdKEIgGATJNiQQBDswYjN5pLsHWlHIymrKoHKZVZlXWYWQMztnbz33nvvvffee++997o7nU4n99//P1xmZAFs9s5K2smeIYCqyB8/fnwfPyKe1NO96daLz15Md+nHydZnX945Obkzpd+36Cf/untnunXy4y/kQ/qe/jfd+38A6RBFrzgAAAA=
0CD8427129C96FE25CFFFD08B247B93E	1	cxsmiles	JChemExcelQgAAAB+LCAAAAAAABADtvQdgHEmWJSYvbcp7f0r1StfgdKEIgGATJNiQQBDswYjN5pLsHWlHIymrKoHKZVZlXWYWQMztnbz33nvvvffee++997o7nU4n99//P1xmZAFs9s5K2smeIYCqyB8/fnwfPyJOyun+dLr15cmd6daLk63Pvrwz3aM/8ddnL6a78g014K9e3Jnu3pnem25N9/Dh9B79u///AI+VUJVCAAAA
0D81DB6BAC04572502DAC390207EC4F4	1	cxsmiles	JChemExcelMwAAAB+LCAAAAAAABADtvQdgHEmWJSYvbcp7f0r1StfgdKEIgGATJNiQQBDswYjN5pLsHWlHIymrKoHKZVZlXWYWQMztnbz33nvvvffee++997o7nU4n99//P1xmZAFs9s5K2smeIYCqyB8/fnwfPyJOyunedOvFZy+mu9Mp/bJ1cnLy4y/uyL/T6e6d6dZJeYe/+ezLO/S/6d7/AzIyPywzAAAA
214E70AC2EB3834847CC8F338C90F70D	1	cxsmiles	JChemExcelOgAAAB+LCAAAAAAABADtvQdgHEmWJSYvbcp7f0r1StfgdKEIgGATJNiQQBDswYjN5pLsHWlHIymrKoHKZVZlXWYWQMztnbz33nvvvffee++997o7nU4n99//P1xmZAFs9s5K2smeIYCqyB8/fnwfPyK+/Oxk68uTrenudLo13XpxcnJnOt29c3Jna7o3pY9ebJ3cwUd7d6b3/L/v3Tn5fwApzabnOgAAAA==
BED94173E84177822FCFCD959688BC06	1	cxsmiles	JChemExcelPAAAAB+LCAAAAAAABADtvQdgHEmWJSYvbcp7f0r1StfgdKEIgGATJNiQQBDswYjN5pLsHWlHIymrKoHKZVZlXWYWQMztnbz33nvvvffee++997o7nU4n99//P1xmZAFs9s5K2smeIYCqyB8/fnwfPyKe1NO96daLz15Md+nHydZnX945uTOlX7dOTr7k/905wQe7d6ZbT2r5htrQ/6Z7/w9hYBa5PAAAAA==
0EBCF8F67D0BCDC198944AD0446E4DC5	1	cxsmiles	JChemExcelMwAAAB+LCAAAAAAABADtvQdgHEmWJSYvbcp7f0r1StfgdKEIgGATJNiQQBDswYjN5pLsHWlHIymrKoHKZVZlXWYWQMztnbz33nvvvffee++997o7nU4n99//P1xmZAFs9s5K2smeIYCqyB8/fnwfPyKe1NO96daLz15Md6dbJ+WdKf2xdXLy5R38fzrdveM+/ezLO/S/6d7/A0DpTbkzAAAA
1A7B6C127F3C800E4EDB7E1D42DB3A60	1	cxsmiles	JChemExcelOAAAAB+LCAAAAAAABADtvQdgHEmWJSYvbcp7f0r1StfgdKEIgGATJNiQQBDswYjN5pLsHWlHIymrKoHKZVZlXWYWQMztnbz33nvvvffee++997o7nU4n99//P1xmZAFs9s5K2smeIYCqyB8/fnwfPyJeb3325R3+/4vp3nTrxWcvprvTrZMff3FnOt2aTnfx2wn9Tl9tnZyc3MH/p3t3Tv4fhOFE2TgAAAA=
D27BE23FDA5388225C66B3FE9EC34980	1	cxsmiles	JChemExcelJAAAAB+LCAAAAAAABADtvQdgHEmWJSYvbcp7f0r1StfgdKEIgGATJNiQQBDswYjN5pLsHWlHIymrKoHKZVZlXWYWQMztnbz33nvvvffee++997o7nU4n99//P1xmZAFs9s5K2smeIYCqyB8/fnwfPyKe1NPd6daT+o7+Iz926Z+TL0+2PvvyzslnJ/8PbVe9USQAAAA=
719A0D45A63797A2C7820557260C69EC	1	cxsmiles	JChemExcelPQAAAB+LCAAAAAAABADtvQdgHEmWJSYvbcp7f0r1StfgdKEIgGATJNiQQBDswYjN5pLsHWlHIymrKoHKZVZlXWYWQMztnbz33nvvvffee++997o7nU4n99//P1xmZAFs9s5K2smeIYCqyB8/fnwfPyK+/OzF1mdf3pnuT7deTO9Np/TjsxfTXfo53aKPp7t3pntTPHv0x7073AAv8Dv/D05w4r09AAAA
6E1567CFE514F419D2E80A4CE2135C20	1	cxsmiles	JChemExcelPgAAAB+LCAAAAAAABADtvQdgHEmWJSYvbcp7f0r1StfgdKEIgGATJNiQQBDswYjN5pLsHWlHIymrKoHKZVZlXWYWQMztnbz33nvvvffee++997o7nU4n99//P1xmZAFs9s5K2smeIYCqyB8/fnwfPyJOyum96daLz15M96ZT+mXr5OTLk63Pvrwz3Z3i2b1zcnLy4y/uTKd7d6ZbJ+UdbkTfo8m9/wfxZy1bPgAAAA==
AD1B740B88D5F353B75AF810FB62B8A4	1	cxsmiles	JChemExcelUgAAAB+LCAAAAAAABADtvQdgHEmWJSYvbcp7f0r1StfgdKEIgGATJNiQQBDswYjN5pLsHWlHIymrKoHKZVZlXWYWQMztnbz33nvvvffee++997o7nU4n99//P1xmZAFs9s5K2smeIYCqyB8/fnwfPyK+/OzF1mdf3pnuT7deTO9Nt748uTOdbk33pvIrfbhL/6AJWvm/7tL/9+j/9+j/3uf7/w9gq1zMUgAAAA==
4A70196C4087880CD7D571F805CC06C2	1	cxsmiles	JChemExcelHQAAAB+LCAAAAAAABADtvQdgHEmWJSYvbcp7f0r1StfgdKEIgGATJNiQQBDswYjN5pLsHWlHIymrKoHKZVZlXWYWQMztnbz33nvvvffee++997o7nU4n99//P1xmZAFs9s5K2smeIYCqyB8/fnwfPyJOypOtk/IO/v/lydZnX+Jf/fuk/H8AJpzy/h0AAAA=
937F8D896376091164A7B4CF44AA49A7	1	cxsmiles	JChemExcelNgAAAB+LCAAAAAAABADtvQdgHEmWJSYvbcp7f0r1StfgdKEIgGATJNiQQBDswYjN5pLsHWlHIymrKoHKZVZlXWYWQMztnbz33nvvvffee++997o7nU4n99//P1xmZAFs9s5K2smeIYCqyB8/fnwfPyK+vH9yb+vLk60T+me6O8Wze+fkHv2xx3/s3Tmh3/f59338fn/r5M7J/wM98xyBNgAAAA==
CA92342B39FEF6459EEA1E1D86772451	1	cxsmiles	JChemExcelMAAAAB+LCAAAAAAABADtvQdgHEmWJSYvbcp7f0r1StfgdKEIgGATJNiQQBDswYjN5pLsHWlHIymrKoHKZVZlXWYWQMztnbz33nvvvffee++997o7nU4n99//P1xmZAFs9s5K2smeIYCqyB8/fnwfPyK+/Oxk68V0dzqdbn15cmc63b0z3adf6bd7073l9P50a7o3xR/79NF0ev//AZczTjgwAAAA
176C722075B169A33B8FCDA5A65B5221	1	cxsmiles	JChemExcelMgAAAB+LCAAAAAAABADtvQdgHEmWJSYvbcp7f0r1StfgdKEIgGATJNiQQBDswYjN5pLsHWlHIymrKoHKZVZlXWYWQMztnbz33nvvvffee++997o7nU4n99//P1xmZAFs9s5K2smeIYCqyB8/fnwfPyK+/Oxk68V0dzqdbn15cmc63b0z3adf6bfpvene95bfn96fbk338Oc+Ppze/38A7jwhzjIAAAA=
9BE70B7F9219347A2EC6514F80629F69	1	cxsmiles	JChemExcelNgAAAB+LCAAAAAAABADtvQdgHEmWJSYvbcp7f0r1StfgdKEIgGATJNiQQBDswYjN5pLsHWlHIymrKoHKZVZlXWYWQMztnbz33nvvvffee++997o7nU4n99//P1xmZAFs9s5K2smeIYCqyB8/fnwfPyK+/OzF1mdf3pnem06nWy8+ezHd41+2Tk6+POEvdqd4du+cnJz8+Is70+ke/f/e/wNKcJMLNgAAAA==
002D274999E1C8A399999378DE4999BA	1	cxsmiles	JChemExcelKwAAAB+LCAAAAAAABADtvQdgHEmWJSYvbcp7f0r1StfgdKEIgGATJNiQQBDswYjN5pLsHWlHIymrKoHKZVZlXWYWQMztnbz33nvvvffee++997o7nU4n99//P1xmZAFs9s5K2smeIYCqyB8/fnwfPyJOyunedOukvDOd7i6nW810d7p358VnL6b3ptPp1outk5OTH39x54S+vvf/ALubFbYrAAAA
BA8CDA600C63744B4D29A6CB85DD7F56	1	cxsmiles	JChemExcelMwAAAB+LCAAAAAAABADtvQdgHEmWJSYvbcp7f0r1StfgdKEIgGATJNiQQBDswYjN5pLsHWlHIymrKoHKZVZlXWYWQMztnbz33nvvvffee++997o7nU4n99//P1xmZAFs9s5K2smeIYCqyB8/fnwfPyJOyunedOvFZy+mu9Otk/LOlP7YOjn58g7+P53u3nGffvblHfrfdO//ASQqtQkzAAAA
052CA3EBC170B8D3846F67E85CAE7D9D	1	cxsmiles	JChemExcelPwAAAB+LCAAAAAAABADtvQdgHEmWJSYvbcp7f0r1StfgdKEIgGATJNiQQBDswYjN5pLsHWlHIymrKoHKZVZlXWYWQMztnbz33nvvvffee++997o7nU4n99//P1xmZAFs9s5K2smeIYCqyB8/fnwfPyJOypO9k3snW9/78vt3PjvZevHZi5Pdz+TPE/r5euuzL+/g/y/w5y7+OfmMmp+Ud/Db3v8D63lavz8AAAA=
AABA18E0F2CCCCFE984518618C71CCCD	1	cxsmiles	JChemExcelNwAAAB+LCAAAAAAABADtvQdgHEmWJSYvbcp7f0r1StfgdKEIgGATJNiQQBDswYjN5pLsHWlHIymrKoHKZVZlXWYWQMztnbz33nvvvffee++997o7nU4n99//P1xmZAFs9s5K2smeIYCqyB8/fnwfPyJOyunedOvFZy+mu9Mp/bJ1cvLlydZnX945uXNycvLjL+5Mp7t3plsn5R3+lr6g/033/h9bbx27NwAAAA==
E49BB5E936FB912DF8BD3F3703FB54E8	1	cxsmiles	JChemExcelVQAAAB+LCAAAAAAABADtvQdgHEmWJSYvbcp7f0r1StfgdKEIgGATJNiQQBDswYjN5pLsHWlHIymrKoHKZVZlXWYWQMztnbz33nvvvffee++997o7nU4n99//P1xmZAFs9s5K2smeIYCqyB8/fnwfPyK+3DrZ/ezk5LOTLfr/7h36sSd/fnmC/2+d2J93Tsx/n53s3dni37yv8dM0+H8A6YRZoFUAAAA=
7F34BA93A42777C1ABC6DF21E7EAA1BA	1	cxsmiles	JChemExcelKwAAAB+LCAAAAAAABADtvQdgHEmWJSYvbcp7f0r1StfgdKEIgGATJNiQQBDswYjN5pLsHWlHIymrKoHKZVZlXWYWQMztnbz33nvvvffee++997o7nU4n99//P1xmZAFs9s5K2smeIYCqyB8/fnwfPyJOyunedOvL6e6U/r0z3Xqx9dmXd+h/0+ku/X+6dbL17A7979md6d7/AyLmwQQrAAAA
52998C1AEA139B164D96447C7E988BCD	1	cxsmiles	JChemExcelOwAAAB+LCAAAAAAABADtvQdgHEmWJSYvbcp7f0r1StfgdKEIgGATJNiQQBDswYjN5pLsHWlHIymrKoHKZVZlXWYWQMztnbz33nvvvffee++997o7nU4n99//P1xmZAFs9s5K2smeIYCqyB8/fnwfPyKe1NO96daLz15Md+nHydZnX945uTOlX7dOTu6c4NfdO/iLPqf/Tb1f9/4ffJq/xjsAAAA=
E667F0C01915E9C20BEC9CF53BAFE291	1	cxsmiles	JChemExcelNwAAAB+LCAAAAAAABADtvQdgHEmWJSYvbcp7f0r1StfgdKEIgGATJNiQQBDswYjN5pLsHWlHIymrKoHKZVZlXWYWQMztnbz33nvvvffee++997o7nU4n99//P1xmZAFs9s5K2smeIYCqyB8/fnwfPyK+/Oxk68V0d4pn987JyYt7073p1nS6dUJfnPz4izv4P32wd+fkDn1wcm/rBL/9P5qkqJ43AAAA
F8B9668526A6FD153CBFEDC5654185BE	1	cxsmiles	JChemExcelRwAAAB+LCAAAAAAABADtvQdgHEmWJSYvbcp7f0r1StfgdKEIgGATJNiQQBDswYjN5pLsHWlHIymrKoHKZVZlXWYWQMztnbz33nvvvffee++997o7nU4n99//P1xmZAFs9s5K2smeIYCqyB8/fnwfPyJeb3325R3+/5fT3el0ujWd7t452Zrew+9f2m+ne9OtF3fos+ke/XvvztbJnZM7033z4f7/AxaLpyxHAAAA
F0622A55CC61523BF07E0657C9CBB2B9	1	cxsmiles	JChemExcelNwAAAB+LCAAAAAAABADtvQdgHEmWJSYvbcp7f0r1StfgdKEIgGATJNiQQBDswYjN5pLsHWlHIymrKoHKZVZlXWYWQMztnbz33nvvvffee++997o7nU4n99//P1xmZAFs9s5K2smeIYCqyB8/fnwfPyJOyunedOvFZy+mu/TjZOuzL++c3JnSr1snJ5+d3Dk5OfnxF/T3Lv0fH9LX9L/p3v8DqbD0GzcAAAA=
C388840A6B4D54EB6843903B079951EC	1	cxsmiles	JChemExcelNQAAAB+LCAAAAAAABADtvQdgHEmWJSYvbcp7f0r1StfgdKEIgGATJNiQQBDswYjN5pLsHWlHIymrKoHKZVZlXWYWQMztnbz33nvvvffee++997o7nU4n99//P1xmZAFs9s5K2smeIYCqyB8/fnwfPyK+/Oxk68V0d7o1nW59eXJnOt29Q//u0x/0+73p3veW35/ep2/3pvhznz6cTu//PxSey3c1AAAA
54C5E11F6FF6DEEB5F9B76D643DE604E	1	cxsmiles	JChemExcelGQAAAB+LCAAAAAAABADtvQdgHEmWJSYvbcp7f0r1StfgdKEIgGATJNiQQBDswYjN5pLsHWlHIymrKoHKZVZlXWYWQMztnbz33nvvvffee++997o7nU4n99//P1xmZAFs9s5K2smeIYCqyB8/fnwfPyJOyunucro13Top78g/u/TPyY+/+H8AV3Ep+BkAAAA=
EC3649C61E6528BC2BC2B1501621E1BB	1	cxsmiles	JChemExcelMwAAAB+LCAAAAAAABADtvQdgHEmWJSYvbcp7f0r1StfgdKEIgGATJNiQQBDswYjN5pLsHWlHIymrKoHKZVZlXWYWQMztnbz33nvvvffee++997o7nU4n99//P1xmZAFs9s5K2smeIYCqyB8/fnwfPyK+PNma7k6n060XWyd3Tu5Mp7t3tqZ7/gd7d6b3/L/v/T/gGoLQMwAAAA==
93122DF46CF1017F6A0D154915345FED	1	cxsmiles	JChemExcelPQAAAB+LCAAAAAAABADtvQdgHEmWJSYvbcp7f0r1StfgdKEIgGATJNiQQBDswYjN5pLsHWlHIymrKoHKZVZlXWYWQMztnbz33nvvvffee++997o7nU4n99//P1xmZAFs9s5K2smeIYCqyB8/fnwfPyK+/Ozk/pcnW9Pd6daXJyd3ptOtF1v0k3/dvbM13ZtuLbem9+gnPffwOX2zP72/pD/3/x8TyDWTPQAAAA==
D143DC979C68A42A2ACDA19678840CD3	1	cxsmiles	JChemExcelPQAAAB+LCAAAAAAABADtvQdgHEmWJSYvbcp7f0r1StfgdKEIgGATJNiQQBDswYjN5pLsHWlHIymrKoHKZVZlXWYWQMztnbz33nvvvffee++997o7nU4n99//P1xmZAFs9s5K2smeIYCqyB8/fnwfPyK+/Oxk98uTreneckrP7t6drem96daXJyd3ptOtF1v0k3+9d2e6P91abk3v00967uPjk/8HvsNSkj0AAAA=
08B063F071BB78F6FB3BCA7542DA616D	1	cxsmiles	JChemExcelPwAAAB+LCAAAAAAABADtvQdgHEmWJSYvbcp7f0r1StfgdKEIgGATJNiQQBDswYjN5pLsHWlHIymrKoHKZVZlXWYWQMztnbz33nvvvffee++997o7nU4n99//P1xmZAFs9s5K2smeIYCqyB8/fnwfPyKe1NO96daLz15Md+nHydZnX945uTOlX7dOTu7Q/6ZbX9I/u3fwCX1H/5t6v+79P/UAQQE/AAAA
F71B72CDF3B75EF0FB5346E89E75227F	1	cxsmiles	JChemExcelFQAAAB+LCAAAAAAABADtvQdgHEmWJSYvbcp7f0r1StfgdKEIgGATJNiQQBDswYjN5pLsHWlHIymrKoHKZVZlXWYWQMztnbz33nvvvffee++997o7nU4n99//P1xmZAFs9s5K2smeIYCqyB8/fnwfPyJOyunudOvZnSX+mW6dlHemu8/+H/BIxToVAAAA
185FFCDF41503974D89308ABE96FE652	1	cxsmiles	JChemExcelQwAAAB+LCAAAAAAABADtvQdgHEmWJSYvbcp7f0r1StfgdKEIgGATJNiQQBDswYjN5pLsHWlHIymrKoHKZVZlXWYWQMztnbz33nvvvffee++997o7nU4n99//P1xmZAFs9s5K2smeIYCqyB8/fnwfPyKe1NO96daLz15Md+nHydZnX945uTOlX7dOTj47ucP/TLe+pH927+BT+p7+N/V+3ft/ACB/q0xDAAAA
4062D8DD3CC5C44CAFDA453CD44E844D	1	cxsmiles	JChemExcelMAAAAB+LCAAAAAAABADtvQdgHEmWJSYvbcp7f0r1StfgdKEIgGATJNiQQBDswYjN5pLsHWlHIymrKoHKZVZlXWYWQMztnbz33nvvvffee++997o7nU4n99//P1xmZAFs9s5K2smeIYCqyB8/fnwfPyJOyum96daLvRefnWy9mO5Ot07KO9MpfXJnunvn5GTvsy/v6Gf8773/B4ppA1kwAAAA
D1EE27F6857A6DEEA03D30856731C5F7	1	cxsmiles	JChemExcelKAAAAB+LCAAAAAAABADtvQdgHEmWJSYvbcp7f0r1StfgdKEIgGATJNiQQBDswYjN5pLsHWlHIymrKoHKZVZlXWYWQMztnbz33nvvvffee++997o7nU4n99//P1xmZAFs9s5K2smeIYCqyB8/fnwfPyK+/OzF1mdf3pnuTafTrRefvZju8i9bJycnP/7izsnJnel0l/6/9/8AB3yxuCgAAAA=
E7C1643589263BA90FAD07FF089D5694	1	cxsmiles	JChemExcelNwAAAB+LCAAAAAAABADtvQdgHEmWJSYvbcp7f0r1StfgdKEIgGATJNiQQBDswYjN5pLsHWlHIymrKoHKZVZlXWYWQMztnbz33nvvvffee++997o7nU4n99//P1xmZAFs9s5K2smeIYCqyB8/fnwfPyJOyum96daLz15Md6d70y369eTkyzvT6S79fzrdu0MfbH325Z3P8Jn79d7/AwDJKH83AAAA
4F117177A223F63D7601308378631A10	1	cxsmiles	JChemExcelKgAAAB+LCAAAAAAABADtvQdgHEmWJSYvbcp7f0r1StfgdKEIgGATJNiQQBDswYjN5pLsHWlHIymrKoHKZVZlXWYWQMztnbz33nvvvffee++997o7nU4n99//P1xmZAFs9s5K2smeIYCqyB8/fnwfPyJOyunucrqF/+3eme5Nt6b4396dE/pvek//vIc//x8JVYBDKgAAAA==
F09BEC09E550538CE3237A146636C29F	1	cxsmiles	JChemExcelQQAAAB+LCAAAAAAABADtvQdgHEmWJSYvbcp7f0r1StfgdKEIgGATJNiQQBDswYjN5pLsHWlHIymrKoHKZVZlXWYWQMztnbz33nvvvffee++997o7nU4n99//P1xmZAFs9s5K2smeIYCqyB8/fnwfPyJOyun+dOvFZy+me9OtL+9Mt062Pvvyzovp7nRKH/MfJ3em0136/z1qQs89+lVb0W/7/w9IvXzjQQAAAA==
BD4853518891DE7F8817DCC062AC65A3	1	cxsmiles	JChemExcelOQAAAB+LCAAAAAAABADtvQdgHEmWJSYvbcp7f0r1StfgdKEIgGATJNiQQBDswYjN5pLsHWlHIymrKoHKZVZlXWYWQMztnbz33nvvvffee++997o7nU4n99//P1xmZAFs9s5K2smeIYCqyB8/fnwfPyJOypOtk61nd+h/z+58dnJyj/6k/3/25Z0v6bcff3Fnujedbn053Z3i2b1D/+zd2Tq5c/L/ABjoeRw5AAAA
BBB8A0999076560B66B742730F2E17A2	1	cxsmiles	JChemExcelNQAAAB+LCAAAAAAABADtvQdgHEmWJSYvbcp7f0r1StfgdKEIgGATJNiQQBDswYjN5pLsHWlHIymrKoHKZVZlXWYWQMztnbz33nvvvffee++997o7nU4n99//P1xmZAFs9s5K2smeIYCqyB8/fnwfPyK+/Oxk62TrxdbJnZM7Wycnu5+dnOCTz0526YMT+t89+eTF3snJlycne3foj3v/DwZ1JWI1AAAA
5C8C784C1DF6BEF640AED81BE1C02172	1	cxsmiles	JChemExcelKAAAAB+LCAAAAAAABADtvQdgHEmWJSYvbcp7f0r1StfgdKEIgGATJNiQQBDswYjN5pLsHWlHIymrKoHKZVZlXWYWQMztnbz33nvvvffee++997o7nU4n99//P1xmZAFs9s5K2smeIYCqyB8/fnwfPyJOypOtk/IO/v/6xdbrrc++vIP/T3eneHbvTPf4l73/B4A8X48oAAAA
78245EA09275A5C8F2110E30EB813ABC	1	cxsmiles	JChemExcelJwAAAB+LCAAAAAAABADtvQdgHEmWJSYvbcp7f0r1StfgdKEIgGATJNiQQBDswYjN5pLsHWlHIymrKoHKZVZlXWYWQMztnbz33nvvvffee++997o7nU4n99//P1xmZAFs9s5K2smeIYCqyB8/fnwfPyKe1CcnW599eefFdG+6xb9Nd6dbz+5M6dmlf7dOSvp37/8BneaeoScAAAA=
147275D810AB442F4839A17792762726	1	cxsmiles	JChemExcelKwAAAB+LCAAAAAAABADtvQdgHEmWJSYvbcp7f0r1StfgdKEIgGATJNiQQBDswYjN5pLsHWlHIymrKoHKZVZlXWYWQMztnbz33nvvvffee++997o7nU4n99//P1xmZAFs9s5K2smeIYCqyB8/fnwfPyKenWw9u0P/O9nSX+if6e50Ot368s50untnumd+3/t/AIO2J9orAAAA
504AAD7AD8CF16C5C6D5601AB1ACEE9C	1	cxsmiles	JChemExcelLgAAAB+LCAAAAAAABADtvQdgHEmWJSYvbcp7f0r1StfgdKEIgGATJNiQQBDswYjN5pLsHWlHIymrKoHKZVZlXWYWQMztnbz33nvvvffee++997o7nU4n99//P1xmZAFs9s5K2smeIYCqyB8/fnwfPyK+3Jrem06nWy+2Xnx2crK39eWdF1vT3ekWfTbdvUMfnNyR/6bTe3dO/h+2bBDVLgAAAA==
3D51B195FC4A4DC15DCEE933D10570F5	1	cxsmiles	JChemExcelKwAAAB+LCAAAAAAABADtvQdgHEmWJSYvbcp7f0r1StfgdKEIgGATJNiQQBDswYjN5pLsHWlHIymrKoHKZVZlXWYWQMztnbz33nvvvffee++997o7nU4n99//P1xmZAFs9s5K2smeIYCqyB8/fnwfPyJOyunedOtk67Mv77yQf6e70+l068uTrWd36H/P7kynu/T/6XTv/wH0rkBOKwAAAA==
3C8AE5C39DF148C94F62034806D1D249	1	cxsmiles	JChemExcelIgAAAB+LCAAAAAAABADtvQdgHEmWJSYvbcp7f0r1StfgdKEIgGATJNiQQBDswYjN5pLsHWlHIymrKoHKZVZlXWYWQMztnbz33nvvvffee++997o7nU4n99//P1xmZAFs9s5K2smeIYCqyB8/fnwfPyJOyunedDrd+nK6O916cYd+O9l6dof+94x+36X/7/0/wm/SCiIAAAA=
80DADEB529D1AC980B44AF46655325CD	1	cxsmiles	JChemExcelQAAAAB+LCAAAAAAABADtvQdgHEmWJSYvbcp7f0r1StfgdKEIgGATJNiQQBDswYjN5pLsHWlHIymrKoHKZVZlXWYWQMztnbz33nvvvffee++997o7nU4n99//P1xmZAFs9s5K2smeIYCqyB8/fnwfPyK+fLF3snVysvXlydZnX945MQ/++PJkl355sUUfb53s3tk6uXMi/5yc7Nk//h8fexYwQAAAAA==
1CA6B96ADC0AABBE509DC7FCCD956054	1	cxsmiles	JChemExcelGAAAAB+LCAAAAAAABADtvQdgHEmWJSYvbcp7f0r1StfgdKEIgGATJNiQQBDswYjN5pLsHWlHIymrKoHKZVZlXWYWQMztnbz33nvvvffee++997o7nU4n99//P1xmZAFs9s5K2smeIYCqyB8/fnwfPyJOypOtk/IO/n+y+9mL1/zXZy92/x8oMBJjGAAAAA==
045921C5E49217FED45029158F45D239	1	cxsmiles	JChemExcelIQAAAB+LCAAAAAAABADtvQdgHEmWJSYvbcp7f0r1StfgdKEIgGATJNiQQBDswYjN5pLsHWlHIymrKoHKZVZlXWYWQMztnbz33nvvvffee++997o7nU4n99//P1xmZAFs9s5K2smeIYCqyB8/fnwfPyJOyunudOukvCP/7J1sffblnRf873RvuntS/j/DUXHAIQAAAA==
6C2E294F264986E21FF78D62E1E10B89	1	cxsmiles	JChemExcelOQAAAB+LCAAAAAAABADtvQdgHEmWJSYvbcp7f0r1StfgdKEIgGATJNiQQBDswYjN5pLsHWlHIymrKoHKZVZlXWYWQMztnbz33nvvvffee++997o7nU4n99//P1xmZAFs9s5K2smeIYCqyB8/fnwfPyJOyum96daLvRefnWydbL347MV0d7r15Z3pdLr1euuzL+/g/y/uTHfvnOzRbyf0xdZJSf/e+38ANZ0X/jkAAAA=
DC329B3530B326FB6085ADBDF1D3719F	1	cxsmiles	JChemExcelNgAAAB+LCAAAAAAABADtvQdgHEmWJSYvbcp7f0r1StfgdKEIgGATJNiQQBDswYjN5pLsHWlHIymrKoHKZVZlXWYWQMztnbz33nvvvffee++997o7nU4n99//P1xmZAFs9s5K2smeIYCqyB8/fnwfPyK+/Oxk68uTkzsn+1vT3Sme3TsnJy+2Tk5Otk5+/MWdrekef7p3Z3qPf7lHX+//P9slcd02AAAA
C825F24A2525F163026B3CD758FA30AE	1	cxsmiles	JChemExcelJAAAAB+LCAAAAAAABADtvQdgHEmWJSYvbcp7f0r1StfgdKEIgGATJNiQQBDswYjN5pLsHWlHIymrKoHKZVZlXWYWQMztnbz33nvvvffee++997o7nU4n99//P1xmZAFs9s5K2smeIYCqyB8/fnwfPyJOyunudOvF1mdf3qH/TadbJ1vP7tD/ntHvu/rx/wOCP1AqJAAAAA==
2D08C685738B8B70B97D597E112E86CD	1	cxsmiles	JChemExcelOwAAAB+LCAAAAAAABADtvQdgHEmWJSYvbcp7f0r1StfgdKEIgGATJNiQQBDswYjN5pLsHWlHIymrKoHKZVZlXWYWQMztnbz33nvvvffee++997o7nU4n99//P1xmZAFs9s5K2smeIYCqyB8/fnwfPyKe1NO96daLz15Md6dT+mXr5ORk67Mv73x5csf9Np3u3plunZR3uAV9Rv+b7v0/dTMIYzsAAAA=
015C8CE317249647B3768E952D7C5282	1	cxsmiles	JChemExcelJwAAAB+LCAAAAAAABADtvQdgHEmWJSYvbcp7f0r1StfgdKEIgGATJNiQQBDswYjN5pLsHWlHIymrKoHKZVZlXWYWQMztnbz33nvvvffee++997o7nU4n99//P1xmZAFs9s5K2smeIYCqyB8/fnwfPyK+PNk6+ezkztbJycnuydaX/MveyS5+nOxtndzR//4ffmsB/CcAAAA=
4DD3A6CD483123D611D919846EC654F3	1	cxsmiles	JChemExcelNgAAAB+LCAAAAAAABADtvQdgHEmWJSYvbcp7f0r1StfgdKEIgGATJNiQQBDswYjN5pLsHWlHIymrKoHKZVZlXWYWQMztnbz33nvvvffee++997o7nU4n99//P1xmZAFs9s5K2smeIYCqyB8/fnwfPyJOyum96daLz15M96ZT+mX35OT11mdf3sH/T05270yne3emWyflHXyJD+l/03v/D1XYXBk2AAAA
D093960AB55DA2C6B284EBCBD8B51E85	1	cxsmiles	JChemExcelOwAAAB+LCAAAAAAABADtvQdgHEmWJSYvbcp7f0r1StfgdKEIgGATJNiQQBDswYjN5pLsHWlHIymrKoHKZVZlXWYWQMztnbz33nvvvffee++997o7nU4n99//P1xmZAFs9s5K2smeIYCqyB8/fnwfPyK+/OzF1mdf3pnuTadbJz/+4s5068VnL6a70y36+8XWycmXJ/j65M4JPXem0136VRvu/T+g+yYOOwAAAA==
ECE5AB75F779DE51164F0A72542B81D6	1	cxsmiles	JChemExcelNgAAAB+LCAAAAAAABADtvQdgHEmWJSYvbcp7f0r1StfgdKEIgGATJNiQQBDswYjN5pLsHWlHIymrKoHKZVZlXWYWQMztnbz33nvvvffee++997o7nU4n99//P1xmZAFs9s5K2smeIYCqyB8/fnwfPyK+/Oxk/8uT3a3pvenWl9O96e50ujXdenFycme6d4f+0d/pe/x1f7o/pef+/wOrpG+BNgAAAA==
ADEA5BA44902AC93C6FFFB009D9E7B60	1	cxsmiles	JChemExcelKgAAAB+LCAAAAAAABADtvQdgHEmWJSYvbcp7f0r1StfgdKEIgGATJNiQQBDswYjN5pLsHWlHIymrKoHKZVZlXWYWQMztnbz33nvvvffee++997o7nU4n99//P1xmZAFs9s5K2smeIYCqyB8/fnwfPyJOyunedOvFZy+mu9Mp/bJ1cvLlnZOTO9Pp7h354LMv79D/pnv/D15g8XEqAAAA
53A9A09E274B90AC86C4EB20553D9CA1	1	cxsmiles	JChemExcelRAAAAB+LCAAAAAAABADtvQdgHEmWJSYvbcp7f0r1StfgdKEIgGATJNiQQBDswYjN5pLsHWlHIymrKoHKZVZlXWYWQMztnbz33nvvvffee++997o7nU4n99//P1xmZAFs9s5K2smeIYCqyB8/fnwfPyKe1NO96daLz15Md+nHydZnX945uTOlX7dOTj47uXNycvLjL+5Mt76kD3fv4GNqQP+ber/u/T+HleZkRAAAAA==
08B17104FCABBE4B57FABF893EB99368	1	cxsmiles	JChemExcelOwAAAB+LCAAAAAAABADtvQdgHEmWJSYvbcp7f0r1StfgdKEIgGATJNiQQBDswYjN5pLsHWlHIymrKoHKZVZlXWYWQMztnbz33nvvvffee++997o7nU4n99//P1xmZAFs9s5K2smeIYCqyB8/fnwfPyKe1NO96daLz15Md6dT+mXr5OTLk63Pvrxzcsf9Np3u3pluPanvcAv6iP433ft/AE5EpkI7AAAA
CBFC1EB689CDC578511DFEE5C3492AF7	1	cxsmiles	JChemExcelLwAAAB+LCAAAAAAABADtvQdgHEmWJSYvbcp7f0r1StfgdKEIgGATJNiQQBDswYjN5pLsHWlHIymrKoHKZVZlXWYWQMztnbz33nvvvffee++997o7nU4n99//P1xmZAFs9s5K2smeIYCqyB8/fnwfPyJOyunedOvFZy+mu9Mp/bJ1cnLy4y/uyL/T6e4d+fSzL+/Q/6Z7/w+x0fWfLwAAAA==
0BF61D539F0BA9D28ACC006E1D30BFC7	1	cxsmiles	JChemExcelHwAAAB+LCAAAAAAABADtvQdgHEmWJSYvbcp7f0r1StfgdKEIgGATJNiQQBDswYjN5pLsHWlHIymrKoHKZVZlXWYWQMztnbz33nvvvffee++997o7nU4n99//P1xmZAFs9s5K2smeIYCqyB8/fnwfPyJOypOtk/IO/v9667Mv7+D/9pOT8v8BGGzHoB8AAAA=
1C10524C1B690C2B49F8DA599002041D	1	cxsmiles	JChemExcelOgAAAB+LCAAAAAAABADtvQdgHEmWJSYvbcp7f0r1StfgdKEIgGATJNiQQBDswYjN5pLsHWlHIymrKoHKZVZlXWYWQMztnbz33nvvvffee++997o7nU4n99//P1xmZAFs9s5K2smeIYCqyB8/fnwfPyJOyunudOukvCP/7J3c2/ryZOuzL+nX6S4+uT/d+nK6P703ndIvd6b7d+Tn9P7/A6+5+fw6AAAA
1A3E839BE1C04B527E7C7BD998C17691	1	cxsmiles	JChemExcelOQAAAB+LCAAAAAAABADtvQdgHEmWJSYvbcp7f0r1StfgdKEIgGATJNiQQBDswYjN5pLsHWlHIymrKoHKZVZlXWYWQMztnbz33nvvvffee++997o7nU4n99//P1xmZAFs9s5K2smeIYCqyB8/fnwfPyK+/OzksxcneycnWycvTrY++/LOi5OT3S368wV98eUdfL57Z+vkDv7Dxyd7+tf/A2i3dyE5AAAA
237DCCB9FB55A3B0B9DEBBF5EFF04B9D	1	cxsmiles	JChemExcelOAAAAB+LCAAAAAAABADtvQdgHEmWJSYvbcp7f0r1StfgdKEIgGATJNiQQBDswYjN5pLsHWlHIymrKoHKZVZlXWYWQMztnbz33nvvvffee++997o7nU4n99//P1xmZAFs9s5K2smeIYCqyB8/fnwfPyK+/Oxk/8uT3a3pvenWl9O96e50Ot16sXVycof+N9274/81vXdnen+6Ty2m9/8fwYPOJjgAAAA=
91AFEF0E493ECA5BB41F49B2E2C92409	1	cxsmiles	JChemExcelOgAAAB+LCAAAAAAABADtvQdgHEmWJSYvbcp7f0r1StfgdKEIgGATJNiQQBDswYjN5pLsHWlHIymrKoHKZVZlXWYWQMztnbz33nvvvffee++997o7nU4n99//P1xmZAFs9s5K2smeIYCqyB8/fnwfPyKae9OtF5+9mO5Np/TL1snJlydbn315Z7o7xbN75+TkznS6d2c53Z/e4xb0Jb6f7v8/SS6G5ToAAAA=
C65571B09D22464920BF5905A56F4BAA	1	cxsmiles	JChemExcelNwAAAB+LCAAAAAAABADtvQdgHEmWJSYvbcp7f0r1StfgdKEIgGATJNiQQBDswYjN5pLsHWlHIymrKoHKZVZlXWYWQMztnbz33nvvvffee++997o7nU4n99//P1xmZAFs9s5K2smeIYCqyB8/fnwfPyK+/OzF1mdf3pnuTbdefPZiuks/TvDByZ0p/bp1cnLnBL/u0v/xN33Drf8fRAtAojcAAAA=
BB54FD72CA89368DA5F186D429DB6F87	1	cxsmiles	JChemExcelOAAAAB+LCAAAAAAABADtvQdgHEmWJSYvbcp7f0r1StfgdKEIgGATJNiQQBDswYjN5pLsHWlHIymrKoHKZVZlXWYWQMztnbz33nvvvffee++997o7nU4n99//P1xmZAFs9s5K2smeIYCqyB8/fnwfPyK+/Oxk98uTrenedHc63XqxdXLn5M50undna3pv6n1w78503/97//8B/5/lBTgAAAA=
9266382DA3C5B75ABB7D599AD694EE59	1	cxsmiles	JChemExcelIAAAAB+LCAAAAAAABADtvQdgHEmWJSYvbcp7f0r1StfgdKEIgGATJNiQQBDswYjN5pLsHWlHIymrKoHKZVZlXWYWQMztnbz33nvvvffee++997o7nU4n99//P1xmZAFs9s5K2smeIYCqyB8/fnwfPyJOyunedOvL6e5068Wd6XTrpKR/d+n/8uve/wNjQrFyIAAAAA==
931302041712A18051C7A53F81C4DC43	1	cxsmiles	JChemExcelOgAAAB+LCAAAAAAABADtvQdgHEmWJSYvbcp7f0r1StfgdKEIgGATJNiQQBDswYjN5pLsHWlHIymrKoHKZVZlXWYWQMztnbz33nvvvffee++997o7nU4n99//P1xmZAFs9s5K2smeIYCqyB8/fnwfPyK+/OzkwfT+9NPp1nK6P92VX/bol62Trc++vDO9R3/Qc+/OdLpP/79/Z3owfYBPDv4fTpPElToAAAA=
29482832F0E6C40C8F7958BF4E56951D	1	cxsmiles	JChemExcelQgAAAB+LCAAAAAAABADtvQdgHEmWJSYvbcp7f0r1StfgdKEIgGATJNiQQBDswYjN5pLsHWlHIymrKoHKZVZlXWYWQMztnbz33nvvvffee++997o7nU4n99//P1xmZAFs9s5K2smeIYCqyB8/fnwfPyJOyunedHe69eWd6f50i3/uTqfTvTvTe8vpp9Ot5fTedLp/Z3r/ZOsz+u7BdEt+uT+dfnqHGk4f/D+KKwR/QgAAAA==
F342F146C0FBB2974AA8FE9810BC11D3	1	cxsmiles	JChemExcelLgAAAB+LCAAAAAAABADtvQdgHEmWJSYvbcp7f0r1StfgdKEIgGATJNiQQBDswYjN5pLsHWlHIymrKoHKZVZlXWYWQMztnbz33nvvvffee++997o7nU4n99//P1xmZAFs9s5K2smeIYCqyB8/fnwfPyJOypO9z062vjw5ebF1svXZl3de7J589uLks5PdOycnJ3dOtk7KO5+d6I+9/wfaVkIjLgAAAA==
DDAEFC31EDCEC019671EE00C2D5CFE36	1	cxsmiles	JChemExcelKQAAAB+LCAAAAAAABADtvQdgHEmWJSYvbcp7f0r1StfgdKEIgGATJNiQQBDswYjN5pLsHWlHIymrKoHKZVZlXWYWQMztnbz33nvvvffee++997o7nU4n99//P1xmZAFs9s5K2smeIYCqyB8/fnwfPyJOyunedOvLk5MXWydbn315Z7k7XU6nu3dOTk7uTLdOyjtT+Xfv/wF3ZYWpKQAAAA==
A96BCD512358024FAEFFE905DECA8C23	1	cxsmiles	JChemExcelJAAAAB+LCAAAAAAABADtvQdgHEmWJSYvbcp7f0r1StfgdKEIgGATJNiQQBDswYjN5pLsHWlHIymrKoHKZVZlXWYWQMztnbz33nvvvffee++997o7nU4n99//P1xmZAFs9s5K2smeIYCqyB8/fnwfPyJOypO9k63PvrzzYmu6O51unWw9u0P/e3ZnOp3u3jmhL0/K/wcxA/yGJAAAAA==
40F921B9112EFF45154421019D2928E8	1	cxsmiles	JChemExcelOwAAAB+LCAAAAAAABADtvQdgHEmWJSYvbcp7f0r1StfgdKEIgGATJNiQQBDswYjN5pLsHWlHIymrKoHKZVZlXWYWQMztnbz33nvvvffee++997o7nU4n99//P1xmZAFs9s5K2smeIYCqyB8/fnwfPyKe1NO96daLz15Md+nHydZnX945uTPFr/Rj60v6Z5d+vsDn9L+p9+ve/wPK7EHsOwAAAA==
657A2CE64B6129B17AF997CFA3000F32	1	cxsmiles	JChemExcelNAAAAB+LCAAAAAAABADtvQdgHEmWJSYvbcp7f0r1StfgdKEIgGATJNiQQBDswYjN5pLsHWlHIymrKoHKZVZlXWYWQMztnbz33nvvvffee++997o7nU4n99//P1xmZAFs9s5K2smeIYCqyB8/fnwfPyJOyunedOukvDOd7r747GTr9XR3unfnxWcvpvem0+nWi62Tky9Ptj778s7JnZOTkx9/Qe3u/T9VKU8kNAAAAA==
45F5D6808237928C2B7E4FAA8678C77E	1	cxsmiles	JChemExcelNAAAAB+LCAAAAAAABADtvQdgHEmWJSYvbcp7f0r1StfgdKEIgGATJNiQQBDswYjN5pLsHWlHIymrKoHKZVZlXWYWQMztnbz33nvvvffee++997o7nU4n99//P1xmZAFs9s5K2smeIYCqyB8/fnwfPyJOyunudOukvDOdTvdefHay9Xq6u3fnxWcvpvfok60XWycnX55sffblnZM7JycnP/6C2t37fwCUmmPcNAAAAA==
DC0C6DDF15FDBF49C960681855C08123	1	cxsmiles	JChemExcelSQAAAB+LCAAAAAAABADtvQdgHEmWJSYvbcp7f0r1StfgdKEIgGATJNiQQBDswYjN5pLsHWlHIymrKoHKZVZlXWYWQMztnbz33nvvvffee++997o7nU4n99//P1xmZAFs9s5K2smeIYCqyB8/fnwfPyKe1NP7060XJ1uffXlnuke/3Znuyh/3plvyy+50undnSs89+ndfPvvUfLk/vc/fffr/AMUACJRJAAAA
B307CA21851497669049F31291642D1B	1	cxsmiles	JChemExcelMwAAAB+LCAAAAAAABADtvQdgHEmWJSYvbcp7f0r1StfgdKEIgGATJNiQQBDswYjN5pLsHWlHIymrKoHKZVZlXWYWQMztnbz33nvvvffee++997o7nU4n99//P1xmZAFs9s5K2smeIYCqyB8/fnwfPyJOyunedOvFZy+mu9Mp/bJ1cvLlydZnX945uXNycvLjL+5Mp7t35Bv6kP433ft/AAUe+GQzAAAA
86BE8BB8F971D0049F103A982DC86125	1	cxsmiles	JChemExcelMwAAAB+LCAAAAAAABADtvQdgHEmWJSYvbcp7f0r1StfgdKEIgGATJNiQQBDswYjN5pLsHWlHIymrKoHKZVZlXWYWQMztnbz33nvvvffee++997o7nU4n99//P1xmZAFs9s5K2smeIYCqyB8/fnwfPyJOyunedOvFZy+mu9Mp/bJ1cnKy9dmXd748uUO//fiLO9Pp7h35hj6l/033/h8ObxM7MwAAAA==
FBB2C7223DEFB2FF5F7BB1A9EC342056	1	cxsmiles	JChemExcelLAAAAB+LCAAAAAAABADtvQdgHEmWJSYvbcp7f0r1StfgdKEIgGATJNiQQBDswYjN5pLsHWlHIymrKoHKZVZlXWYWQMztnbz33nvvvffee++997o7nU4n99//P1xmZAFs9s5K2smeIYCqyB8/fnwfPyJeTHenW1P8b/fkzsl0b7r14g7+mu7dwd/37N/37pz8PzgQy3gsAAAA
DF5891FF0CBE14BE4617902C773A3888	1	cxsmiles	JChemExcelPQAAAB+LCAAAAAAABADtvQdgHEmWJSYvbcp7f0r1StfgdKEIgGATJNiQQBDswYjN5pLsHWlHIymrKoHKZVZlXWYWQMztnbz33nvvvffee++997o7nU4n99//P1xmZAFs9s5K2smeIYCqyB8/fnwfPyJeb3325R3+/4utk5Mv75zcOdl6dof+d4sfz/4fYgqrsT0AAAA=
8A58F439CE868DA0000519836F61E930	1	cxsmiles	JChemExcelJwAAAB+LCAAAAAAABADtvQdgHEmWJSYvbcp7f0r1StfgdKEIgGATJNiQQBDswYjN5pLsHWlHIymrKoHKZVZlXWYWQMztnbz33nvvvffee++997o7nU4n99//P1xmZAFs9s5K2smeIYCqyB8/fnwfPyK+/OzF1mdf3pnuTafTrRefvZju8i9bJycnP/7izsmd6XSX/r/3/wDIZPwUJwAAAA==
D6EF2EA6092D413C5A8E3A821D703F0A	1	cxsmiles	JChemExcelPQAAAB+LCAAAAAAABADtvQdgHEmWJSYvbcp7f0r1StfgdKEIgGATJNiQQBDswYjN5pLsHWlHIymrKoHKZVZlXWYWQMztnbz33nvvvffee++997o7nU4n99//P1xmZAFs9s5K2smeIYCqyB8/fnwfPyK+/OzF1mdf3pnuTadbJz/+4s5068VnL6a70y36+8XWycmXJ/j6y5M73q/T6e4d/Lv3/wAkwrhrPQAAAA==
5CC19C34B2A76A5DFB5C06A6762DBEC7	1	cxsmiles	JChemExcelPwAAAB+LCAAAAAAABADtvQdgHEmWJSYvbcp7f0r1StfgdKEIgGATJNiQQBDswYjN5pLsHWlHIymrKoHKZVZlXWYWQMztnbz33nvvvffee++997o7nU4n99//P1xmZAFs9s5K2smeIYCqyB8/fnwfPyJOyunedOvFZy+mu/TjZOuzL++cnNyZ4nf6sfXlycmX9HOXfn2B7+h/U+/Xvf8HP9/PJT8AAAA=
1D8B9F056EBF212537B53E3E4B89D361	1	cxsmiles	JChemExcelRgAAAB+LCAAAAAAABADtvQdgHEmWJSYvbcp7f0r1StfgdKEIgGATJNiQQBDswYjN5pLsHWlHIymrKoHKZVZlXWYWQMztnbz33nvvvffee++997o7nU4n99//P1xmZAFs9s5K2smeIYCqyB8/fnwfPyJOyum96e5yen+6tZzuTvemW1/eme5Pt/jn3vTenSk9+3emWycl/frpydZn9PkD+pN/uf8pf//g/wGfyQa/RgAAAA==
7D81EB6AA9CD9FE9A4C2B1263BB7DE04	1	cxsmiles	JChemExcelZwAAAB+LCAAAAAAABADtvQdgHEmWJSYvbcp7f0r1StfgdKEIgGATJNiQQBDswYjN5pLsHWlHIymrKoHKZVZlXWYWQMztnbz33nvvvffee++997o7nU4n99//P1xmZAFs9s5K2smeIYCqyB8/fnwfPyK+/Oxk68uTXfqXft7xfnx2csJ/ffblnRcn9/jndH9KX063pntf4iVqQf9S492TO9Jwujfd519OPrt358T/7/8BjKcdxmcAAAA=
81FAAA6098C4F4E5FAC9770AE42E6BFA	1	cxsmiles	JChemExcelSAAAAB+LCAAAAAAABADtvQdgHEmWJSYvbcp7f0r1StfgdKEIgGATJNiQQBDswYjN5pLsHWlHIymrKoHKZVZlXWYWQMztnbz33nvvvffee++997o7nU4n99//P1xmZAFs9s5K2smeIYCqyB8/fnwfPyKe1NN7060Xn72Y7tGPk63PvrxzcmdKv26dnHx2cudkujvFs3tnuvUlfbF3B19RI/rf1Pv13v8D4HXMG0gAAAA=
3C649DC4011214B42ACD5ED668CECAFE	1	cxsmiles	JChemExcelGwAAAB+LCAAAAAAABADtvQdgHEmWJSYvbcp7f0r1StfgdKEIgGATJNiQQBDswYjN5pLsHWlHIymrKoHKZVZlXWYWQMztnbz33nvvvffee++997o7nU4n99//P1xmZAFs9s5K2smeIYCqyB8/fnwfPyJOypOtk/IO/n+y9dmXd9xf5f8Dnn07/hsAAAA=
8F4F1FB76F5DA195AABE7D573A9DA522	1	cxsmiles	JChemExcelLQAAAB+LCAAAAAAABADtvQdgHEmWJSYvbcp7f0r1StfgdKEIgGATJNiQQBDswYjN5pLsHWlHIymrKoHKZVZlXWYWQMztnbz33nvvvffee++997o7nU4n99//P1xmZAFs9s5K2smeIYCqyB8/fnwfPyK+/OzF1mdf3pnuTadbJz/+4s5068VnL6a7U/rzxdbJCT46Obkzne7S//f+H1VINpQtAAAA
A1D57AD1AFA56BA14829251D80F75F2F	1	cxsmiles	JChemExcelPgAAAB+LCAAAAAAABADtvQdgHEmWJSYvbcp7f0r1StfgdKEIgGATJNiQQBDswYjN5pLsHWlHIymrKoHKZVZlXWYWQMztnbz33nvvvffee++997o7nU4n99//P1xmZAFs9s5K2smeIYCqyB8/fnwfPyJeb3325R3+/4utk5Mv75yc3DnZenaH/neLH8/+H/mDPZ4+AAAA
904FE6DE4BAA38F6C5E9C5702D8A46D1	1	cxsmiles	JChemExcelLwAAAB+LCAAAAAAABADtvQdgHEmWJSYvbcp7f0r1StfgdKEIgGATJNiQQBDswYjN5pLsHWlHIymrKoHKZVZlXWYWQMztnbz33nvvvffee++997o7nU4n99//P1xmZAFs9s5K2smeIYCqyB8/fnwfPyJOyunedOvFZy+mu9Mp/bJ1cvLlHfx/Ot29M906Ke/wp599eYf+N937fwC6jAngLwAAAA==
2646B0C757DDED22FBDEF9204A26F458	1	cxsmiles	JChemExcelKAAAAB+LCAAAAAAABADtvQdgHEmWJSYvbcp7f0r1StfgdKEIgGATJNiQQBDswYjN5pLsHWlHIymrKoHKZVZlXWYWQMztnbz33nvvvffee++997o7nU4n99//P1xmZAFs9s5K2smeIYCqyB8/fnwfPyJOyum95XTrxe4Jnt07033666S8g8/2+LM9fHbv/wFbJshRKAAAAA==
8248E5FCAAC76956FB4BD29CDCD00E39	1	cxsmiles	JChemExcelOgAAAB+LCAAAAAAABADtvQdgHEmWJSYvbcp7f0r1StfgdKEIgGATJNiQQBDswYjN5pLsHWlHIymrKoHKZVZlXWYWQMztnbz33nvvvffee++997o7nU4n99//P1xmZAFs9s5K2smeIYCqyB8/fnwfPyKavenWi89eTHenW1P6bevk5MuTrc++vHNyx/02ne7Sv8vpveketXl98uMv6KN7/w/0ub8BOgAAAA==
3234A4CD3105205472C125FAF06931BB	1	cxsmiles	JChemExcelTgAAAB+LCAAAAAAABADtvQdgHEmWJSYvbcp7f0r1StfgdKEIgGATJNiQQBDswYjN5pLsHWlHIymrKoHKZVZlXWYWQMztnbz33nvvvffee++997o7nU4n99//P1xmZAFs9s5K2smeIYCqyB8/fnwfPyKe1NO96daLz15Md+nHydZnX945uUO/bZ2cfKl/ud+m060vT+jHLregj+h/U+/Xvf8HIwVfTU4AAAA=
1D499AD6702A6DC7167375AE6D30AF2B	1	cxsmiles	JChemExcelKwAAAB+LCAAAAAAABADtvQdgHEmWJSYvbcp7f0r1StfgdKEIgGATJNiQQBDswYjN5pLsHWlHIymrKoHKZVZlXWYWQMztnbz33nvvvffee++997o7nU4n99//P1xmZAFs9s5K2smeIYCqyB8/fnwfPyK+3DrZOjnZevHZC/r54y/u4I8vT+jHHfzHH5m//h/gyLC4KwAAAA==
D96D416D5C7F482F91078FB4EBFE4A82	1	cxsmiles	JChemExcelHQAAAB+LCAAAAAAABADtvQdgHEmWJSYvbcp7f0r1StfgdKEIgGATJNiQQBDswYjN5pLsHWlHIymrKoHKZVZlXWYWQMztnbz33nvvvffee++997o7nU4n99//P1xmZAFs9s5K2smeIYCqyB8/fnwfPyJOyunucrp1Ut6hf5e7d15M9/ivKT17/w85uRTCHQAAAA==
E0D7764900ACE9EEB84C0C84D60DDB06	1	cxsmiles	JChemExcelIwAAAB+LCAAAAAAABADtvQdgHEmWJSYvbcp7f0r1StfgdKEIgGATJNiQQBDswYjN5pLsHWlHIymrKoHKZVZlXWYWQMztnbz33nvvvffee++997o7nU4n99//P1xmZAFs9s5K2smeIYCqyB8/fnwfPyKenWw9u0P/m+4up3vTrenWl/TrnSk9e/rNs/8HT7j7LSMAAAA=
1071A926D75C9D3CB796F623A8FB92D5	1	cxsmiles	JChemExcelQgAAAB+LCAAAAAAABADtvQdgHEmWJSYvbcp7f0r1StfgdKEIgGATJNiQQBDswYjN5pLsHWlHIymrKoHKZVZlXWYWQMztnbz33nvvvffee++997o7nU4n99//P1xmZAFs9s5K2smeIYCqyB8/fnwfPyK+/Ozk0xdbJ1uffXlnujd9MN2dbk3vT+/Rv7vT6d6d6XS6z1+aNlvTe/v06f07J/ju0wd3Tv4fp2MUl0IAAAA=
DABE899C2D6D980716889D22AEAC3B7D	1	cxsmiles	JChemExcelMAAAAB+LCAAAAAAABADtvQdgHEmWJSYvbcp7f0r1StfgdKEIgGATJNiQQBDswYjN5pLsHWlHIymrKoHKZVZlXWYWQMztnbz33nvvvffee++997o7nU4n99//P1xmZAFs9s5K2smeIYCqyB8/fnwfPyKenWw9u0P/6/747Ms7L6a7060v70ynWy/w52f4dff/ASErgjEwAAAA
71D6C3DB4C28F556672328DDDF619506	1	cxsmiles	JChemExcelKAAAAB+LCAAAAAAABADtvQdgHEmWJSYvbcp7f0r1StfgdKEIgGATJNiQQBDswYjN5pLsHWlHIymrKoHKZVZlXWYWQMztnbz33nvvvffee++997o7nU4n99//P1xmZAFs9s5K2smeIYCqyB8/fnwfPyK+3D3Z3/ry5GT33snWyd7WCf47Odm7s3Vyh/47ucf/7t85+X8AEkCcZCgAAAA=
E1BBA438063E6F66D515D2B30E8ADE3C	1	cxsmiles	JChemExcelPQAAAB+LCAAAAAAABADtvQdgHEmWJSYvbcp7f0r1StfgdKEIgGATJNiQQBDswYjN5pLsHWlHIymrKoHKZVZlXWYWQMztnbz33nvvvffee++997o7nU4n99//P1xmZAFs9s5K2smeIYCqyB8/fnwfPyK+/Ozk/pcnu1vT/enWl9O96e50Ot16sXVycof+N927Q3/R39N7Uzz37kz379DHn07v489P/x8zjYjtPQAAAA==
E3244CACDFF83DFAF8CE29C8E79CD4E9	1	cxsmiles	JChemExcelPgAAAB+LCAAAAAAABADtvQdgHEmWJSYvbcp7f0r1StfgdKEIgGATJNiQQBDswYjN5pLsHWlHIymrKoHKZVZlXWYWQMztnbz33nvvvffee++997o7nU4n99//P1xmZAFs9s5K2smeIYCqyB8/fnwfPyKe1NO96daLz15Md6dbU/pt6+Tky5Otz768c3LH/Tad7uLfrSf1HW5DH9L/pnv/D6S7kW8+AAAA
E917399CD04FF8293B4C4866A10F51E7	1	cxsmiles	JChemExcelLwAAAB+LCAAAAAAABADtvQdgHEmWJSYvbcp7f0r1StfgdKEIgGATJNiQQBDswYjN5pLsHWlHIymrKoHKZVZlXWYWQMztnbz33nvvvffee++997o7nU4n99//P1xmZAFs9s5K2smeIYCqyB8/fnwfPyKae9OtF5+9mO5Np/TL1snJyY+/uHNyMt2d4tm9M53u3VlOp/debH325Z3Pvvx/AD2rmEsvAAAA
7402220D0B546DF92394C009583B9C71	1	cxsmiles	JChemExcelJAAAAB+LCAAAAAAABADtvQdgHEmWJSYvbcp7f0r1StfgdKEIgGATJNiQQBDswYjN5pLsHWlHIymrKoHKZVZlXWYWQMztnbz33nvvvffee++997o7nU4n99//P1xmZAFs9s5K2smeIYCqyB8/fnwfPyJOyunedDrdenGy9dmXd+Tf6e5069kd+nS6ix97/w9mZsS8JAAAAA==
E1F6372D67B36B7B55C6E20CB99A34A7	1	cxsmiles	JChemExcelPQAAAB+LCAAAAAAABADtvQdgHEmWJSYvbcp7f0r1StfgdKEIgGATJNiQQBDswYjN5pLsHWlHIymrKoHKZVZlXWYWQMztnbz33nvvvffee++997o7nU4n99//P1xmZAFs9s5K2smeIYCqyB8/fnwfPyK+/Ozk0y9Pdrem96dbX07vTXen0+nWi70TevbuTO/dob/o7+n+FM/+nen9Oyd3pg+mn+LPB/8P93THhD0AAAA=
F37DDD8D3C61516CD99AB4557772FEE4	1	cxsmiles	JChemExcelQgAAAB+LCAAAAAAABADtvQdgHEmWJSYvbcp7f0r1StfgdKEIgGATJNiQQBDswYjN5pLsHWlHIymrKoHKZVZlXWYWQMztnbz33nvvvffee++997o7nU4n99//P1xmZAFs9s5K2smeIYCqyB8/fnwfPyKe1NO96daLz15Md+nHydZnX945uTOlX7dOTk5+/MWdE/pr60v6Z/cOPqSv6X9T79e9/wf6OKc5QgAAAA==
420AC4279B5A2ED56DE38D2E6E25F578	1	cxsmiles	JChemExcelPwAAAB+LCAAAAAAABADtvQdgHEmWJSYvbcp7f0r1StfgdKEIgGATJNiQQBDswYjN5pLsHWlHIymrKoHKZVZlXWYWQMztnbz33nvvvffee++997o7nU4n99//P1xmZAFs9s5K2smeIYCqyB8/fnwfPyK+/Oxk78uTrenudOvF1smdkztT98vuna3pveme98m9O9P9qff3/v8Dkt59VT8AAAA=
9053031D2BDA64A3FA613D833BAEC700	1	cxsmiles	JChemExcelLwAAAB+LCAAAAAAABADtvQdgHEmWJSYvbcp7f0r1StfgdKEIgGATJNiQQBDswYjN5pLsHWlHIymrKoHKZVZlXWYWQMztnbz33nvvvffee++997o7nU4n99//P1xmZAFs9s5K2smeIYCqyB8/fnwfPyK+/OzF1mdf3pnuTremW/wr/vJ/3z25Q/9tndyh/538P+ye40kvAAAA
A2C4F37725B1A6C70BC0D13E7A416CE5	1	cxsmiles	JChemExcelKQAAAB+LCAAAAAAABADtvQdgHEmWJSYvbcp7f0r1StfgdKEIgGATJNiQQBDswYjN5pLsHWlHIymrKoHKZVZlXWYWQMztnbz33nvvvffee++997o7nU4n99//P1xmZAFs9s5K2smeIYCqyB8/fnwfPyJe751svfjsxXR3ujWdbr3YOjm5Q/+bTnfvnNz57MXJZyd7L7Y++/LOZ1/+P2Uc8M0pAAAA
116AB29A810A199F0A14E2AF312A6FB3	1	cxsmiles	JChemExcelNwAAAB+LCAAAAAAABADtvQdgHEmWJSYvbcp7f0r1StfgdKEIgGATJNiQQBDswYjN5pLsHWlHIymrKoHKZVZlXWYWQMztnbz33nvvvffee++997o7nU4n99//P1xmZAFs9s5K2smeIYCqyB8/fnwfPyJeb3325R3+/4utk5Mv75yc3DnZenaH/rfpx7P/BySwzCg3AAAA
BA89AE809506476EF2D218329926175E	1	cxsmiles	JChemExcelNgAAAB+LCAAAAAAABADtvQdgHEmWJSYvbcp7f0r1StfgdKEIgGATJNiQQBDswYjN5pLsHWlHIymrKoHKZVZlXWYWQMztnbz33nvvvffee++997o7nU4n99//P1xmZAFs9s5K2smeIYCqyB8/fnwfPyJeb3325R3+/4vp3nTrxWcvprvTrZMff3FnOt2aTnfx2wn9Tl9tnZzcof9N9+6c/D80lo8sNgAAAA==
57BC8952116BE0FCAF1175B642908C97	1	cxsmiles	JChemExcelMgAAAB+LCAAAAAAABADtvQdgHEmWJSYvbcp7f0r1StfgdKEIgGATJNiQQBDswYjN5pLsHWlHIymrKoHKZVZlXWYWQMztnbz33nvvvffee++997o7nU4n99//P1xmZAFs9s5K2smeIYCqyB8/fnwfPyKavenWi89eTHenW1P6bevk5OTHX9w5Obkzne7eObmznN6b7vEXn315h/43nd77fwAw0EQ1MgAAAA==
D9AFDB913171AF911EF98CA7E9D1B0CC	1	cxsmiles	JChemExcelNgAAAB+LCAAAAAAABADtvQdgHEmWJSYvbcp7f0r1StfgdKEIgGATJNiQQBDswYjN5pLsHWlHIymrKoHKZVZlXWYWQMztnbz33nvvvffee++997o7nU4n99//P1xmZAFs9s5K2smeIYCqyB8/fnwfPyJeb3325R3+/4utk5Mv75zcOdl6dof+t+nHs/8H8HM7mDYAAAA=
AC70C2CD2C0CBA72D4AC40C3169ADB4E	1	cxsmiles	JChemExcelRwAAAB+LCAAAAAAABADtvQdgHEmWJSYvbcp7f0r1StfgdKEIgGATJNiQQBDswYjN5pLsHWlHIymrKoHKZVZlXWYWQMztnbz33nvvvffee++997o7nU4n99//P1xmZAFs9s5K2smeIYCqyB8/fnwfPyK+/OzF1mdf3pnem06nWy8+ezHdox8n/NHuFM/uHXyxdbL1JX96gv+836fTPfr/vf8HOWECo0cAAAA=
6FA882832BE04824BD1B647807D054D2	1	cxsmiles	JChemExcelJQAAAB+LCAAAAAAABADtvQdgHEmWJSYvbcp7f0r1StfgdKEIgGATJNiQQBDswYjN5pLsHWlHIymrKoHKZVZlXWYWQMztnbz33nvvvffee++997o7nU4n99//P1xmZAFs9s5K2smeIYCqyB8/fnwfPyJOypOTrS9fbn325Z2tL0+2Tk7KO/i/9+vJSfn/ANSCIjElAAAA
F6C044DE667ABC14BA8C9367224B6290	1	cxsmiles	JChemExcelOwAAAB+LCAAAAAAABADtvQdgHEmWJSYvbcp7f0r1StfgdKEIgGATJNiQQBDswYjN5pLsHWlHIymrKoHKZVZlXWYWQMztnbz33nvvvffee++997o7nU4n99//P1xmZAFs9s5K2smeIYCqyB8/fnwfPyJOyum96daLz15Md6d70y369eRk68s7J1/emU536f/T6d4d+nDrsy/vfIbP3K/3/h/qStUJOwAAAA==
F9B5BB569CB990693E82D6159F44E0E1	1	cxsmiles	JChemExcelJQAAAB+LCAAAAAAABADtvQdgHEmWJSYvbcp7f0r1StfgdKEIgGATJNiQQBDswYjN5pLsHWlHIymrKoHKZVZlXWYWQMztnbz33nvvvffee++997o7nU4n99//P1xmZAFs9s5K2smeIYCqyB8/fnwfPyJOypOtk/LOydZnX955sTXdnU63Trae3aH/PbsznU5375ycfHby/wA+yNgdJQAAAA==
4B62AD164514861B12CD5BB3B895139E	1	cxsmiles	JChemExcelPAAAAB+LCAAAAAAABADtvQdgHEmWJSYvbcp7f0r1StfgdKEIgGATJNiQQBDswYjN5pLsHWlHIymrKoHKZVZlXWYWQMztnbz33nvvvffee++997o7nU4n99//P1xmZAFs9s5K2smeIYCqyB8/fnwfPyK+/Oxkb7o/3V1OP51uLae70+l0/2Trsy/vTO9N9+iP6b070/vTLfr7wXSLf96fTj+9g28e/D9T3vLEPAAAAA==
5D096E757B00BC2437E8FE6C08926094	1	cxsmiles	JChemExcelLAAAAB+LCAAAAAAABADtvQdgHEmWJSYvbcp7f0r1StfgdKEIgGATJNiQQBDswYjN5pLsHWlHIymrKoHKZVZlXWYWQMztnbz33nvvvffee++997o7nU4n99//P1xmZAFs9s5K2smeIYCqyB8/fnwfPyJOyunudOukvGP++fEX9O90l/442frsyzsvpnvT6XSLPpzu/T98/vQeLAAAAA==
1037745CAF684AF874F64FD76664EFC9	1	cxsmiles	JChemExcelLgAAAB+LCAAAAAAABADtvQdgHEmWJSYvbcp7f0r1StfgdKEIgGATJNiQQBDswYjN5pLsHWlHIymrKoHKZVZlXWYWQMztnbz33nvvvffee++997o7nU4n99//P1xmZAFs9s5K2smeIYCqyB8/fnwfPyJOyunedOvFZy+mu9OtKf22dXLy5R38fzrdvXNC/+Kzz768Q/+b7v0/uKC9ai4AAAA=
47D9512642D151B3948B01B944D6E9E4	1	cxsmiles	JChemExcelQwAAAB+LCAAAAAAABADtvQdgHEmWJSYvbcp7f0r1StfgdKEIgGATJNiQQBDswYjN5pLsHWlHIymrKoHKZVZlXWYWQMztnbz33nvvvffee++997o7nU4n99//P1xmZAFs9s5K2smeIYCqyB8/fnwfPyJebn325Z2tE/x7svvZydaXJ3dOPjuh/+3Sb/r5nv/5Hn472cL/6Ps7J3dO/h+M/h0MQwAAAA==
6A8918F1A48DAF0FCEFE812CDDC6C808	1	cxsmiles	JChemExcelOgAAAB+LCAAAAAAABADtvQdgHEmWJSYvbcp7f0r1StfgdKEIgGATJNiQQBDswYjN5pLsHWlHIymrKoHKZVZlXWYWQMztnbz33nvvvffee++997o7nU4n99//P1xmZAFs9s5K2smeIYCqyB8/fnwfPyJOyum96XTrZOuzL++8ODmZ7k3pr9f4Sz6Rf3dP8OzemU737ky3vjyhX+79P95bgCE6AAAA
461B56DCA4AEA611111D646EFDA55482	1	cxsmiles	JChemExcelLQAAAB+LCAAAAAAABADtvQdgHEmWJSYvbcp7f0r1StfgdKEIgGATJNiQQBDswYjN5pLsHWlHIymrKoHKZVZlXWYWQMztnbz33nvvvffee++997o7nU4n99//P1xmZAFs9s5K2smeIYCqyB8/fnwfPyJOyunedOvFZy+mu9Mp/bJ1cvLlnZOTkx9/cWc63b0jn3325R3633Tv/wHWsJvYLQAAAA==
714EFE10D9DD787DE5119D36DC0F5ADC	1	cxsmiles	JChemExcelKAAAAB+LCAAAAAAABADtvQdgHEmWJSYvbcp7f0r1StfgdKEIgGATJNiQQBDswYjN5pLsHWlHIymrKoHKZVZlXWYWQMztnbz33nvvvffee++997o7nU4n99//P1xmZAFs9s5K2smeIYCqyB8/fnwfPyJOypPdrZPyzske/4t/PuN/9eOtky/pu5Mv/x8KldVaKAAAAA==
94ED6019201224CE032ABEABD4E2685F	1	cxsmiles	JChemExcelQAAAAB+LCAAAAAAABADtvQdgHEmWJSYvbcp7f0r1StfgdKEIgGATJNiQQBDswYjN5pLsHWlHIymrKoHKZVZlXWYWQMztnbz33nvvvffee++997o7nU4n99//P1xmZAFs9s5K2smeIYCqyB8/fnwfPyJOyunedOvFZy+mu/TjZOuzL++c3JnSr1snJ1/qn+636XSX/o9v6U/633Tv/wHQK9mDQAAAAA==
3BD8B3B7760A8FFF8A18B5A213ED0165	1	cxsmiles	JChemExcelJgAAAB+LCAAAAAAABADtvQdgHEmWJSYvbcp7f0r1StfgdKEIgGATJNiQQBDswYjN5pLsHWlHIymrKoHKZVZlXWYWQMztnbz33nvvvffee++997o7nU4n99//P1xmZAFs9s5K2smeIYCqyB8/fnwfPyJOyunudOvZneV068uTk63Pvrzz5cnWCT93Tu5Mt07KO9PdF/8PnVtZSyYAAAA=
4F69C38ABBC496F6756D40FCA7400AD7	1	cxsmiles	JChemExcelPQAAAB+LCAAAAAAABADtvQdgHEmWJSYvbcp7f0r1StfgdKEIgGATJNiQQBDswYjN5pLsHWlHIymrKoHKZVZlXWYWQMztnbz33nvvvffee++997o7nU4n99//P1xmZAFs9s5K2smeIYCqyB8/fnwfPyK+/Ozk0+nB9P5yujfdn+5Ot6ZbX96Z3qOfu9Pp3p0pPffw7/70Pv17cLL1GX39YPopvnjw/wAGVOwlPQAAAA==
86C7FF3CCB965B8D30B2C3D3C2385F22	1	cxsmiles	JChemExcelKwAAAB+LCAAAAAAABADtvQdgHEmWJSYvbcp7f0r1StfgdKEIgGATJNiQQBDswYjN5pLsHWlHIymrKoHKZVZlXWYWQMztnbz33nvvvffee++997o7nU4n99//P1xmZAFs9s5K2smeIYCqyB8/fnwfPyKa3enW65OTO8vldPfFZy+me9OtFydbn3155+TOlH7dOqHv8P/pdO//Ac9UHrcrAAAA
50A5151E244F73AADE4045D4B15E0A1A	1	cxsmiles	JChemExcelPQAAAB+LCAAAAAAABADtvQdgHEmWJSYvbcp7f0r1StfgdKEIgGATJNiQQBDswYjN5pLsHWlHIymrKoHKZVZlXWYWQMztnbz33nvvvffee++997o7nU4n99//P1xmZAFs9s5K2smeIYCqyB8/fnwfPyKavenWi89eTHenW1P6bevk5MuTrc++vHNyx/02ne7Sv8vpveket6EP6X/T6b3/B7dmGHE9AAAA
8721A9B280A5EC5372F6DA3C9A3C1D6E	1	cxsmiles	JChemExcelPwAAAB+LCAAAAAAABADtvQdgHEmWJSYvbcp7f0r1StfgdKEIgGATJNiQQBDswYjN5pLsHWlHIymrKoHKZVZlXWYWQMztnbz33nvvvffee++997o7nU4n99//P1xmZAFs9s5K2smeIYCqyB8/fnwfPyK+/OzF1mdf3pnem063Tn78xZ3p1ovPXkz3pltL+u3k5ORL+t90d4pn94422Tu5Q1/RS9N7/w+lLctlPwAAAA==
8B8FD74FBC0A4D1F52D1422C89C48BC5	1	cxsmiles	JChemExcelIAAAAB+LCAAAAAAABADtvQdgHEmWJSYvbcp7f0r1StfgdKEIgGATJNiQQBDswYjN5pLsHWlHIymrKoHKZVZlXWYWQMztnbz33nvvvffee++997o7nU4n99//P1xmZAFs9s5K2smeIYCqyB8/fnwfPyJOyunucrr15cutz17f2fry5OQO/j/dOinvTKe7J+X/A6mfrAAgAAAA
1553AF5CF4C9B898206E19509EDC552A	1	cxsmiles	JChemExcelJwAAAB+LCAAAAAAABADtvQdgHEmWJSYvbcp7f0r1StfgdKEIgGATJNiQQBDswYjN5pLsHWlHIymrKoHKZVZlXWYWQMztnbz33nvvvffee++997o7nU4n99//P1xmZAFs9s5K2smeIYCqyB8/fnwfPyJOypO9rZPyzsnWdHc6nW59ebJ1svXZl3e+PDm5s3Vy5+TOdLp752Tv/wFgU5zOJwAAAA==
0D0EF8D1A50352C0359C5468E7AD803F	1	cxsmiles	JChemExcelNwAAAB+LCAAAAAAABADtvQdgHEmWJSYvbcp7f0r1StfgdKEIgGATJNiQQBDswYjN5pLsHWlHIymrKoHKZVZlXWYWQMztnbz33nvvvffee++997o7nU4n99//P1xmZAFs9s5K2smeIYCqyB8/fnwfPyJeb3325R3+/4utk5MvT/DryWcnd+i/rWd36H/RH8/+HwWhttU3AAAA
4F5B151DE48BD28FD60F992263B522C9	1	cxsmiles	JChemExcelPwAAAB+LCAAAAAAABADtvQdgHEmWJSYvbcp7f0r1StfgdKEIgGATJNiQQBDswYjN5pLsHWlHIymrKoHKZVZlXWYWQMztnbz33nvvvffee++997o7nU4n99//P1xmZAFs9s5K2smeIYCqyB8/fnwfPyJOyum96daLz15M9+jHydZnX945uTOlX7dOTl7syt8nJ7v8gz7fo//jS/qb/je99/8Ae4dfAz8AAAA=
658DAFC875BC83F4A9877348FC856E90	1	cxsmiles	JChemExcelMAAAAB+LCAAAAAAABADtvQdgHEmWJSYvbcp7f0r1StfgdKEIgGATJNiQQBDswYjN5pLsHWlHIymrKoHKZVZlXWYWQMztnbz33nvvvffee++997o7nU4n99//P1xmZAFs9s5K2smeIYCqyB8/fnwfPyJeb3325R3+/4utk5Mv75yc3DnZenaH/hf98ez/AVwF8ygwAAAA
C7B2B159F5C5A0B969D6DD6B798DE1E2	1	cxsmiles	JChemExcelPgAAAB+LCAAAAAAABADtvQdgHEmWJSYvbcp7f0r1StfgdKEIgGATJNiQQBDswYjN5pLsHWlHIymrKoHKZVZlXWYWQMztnbz33nvvvffee++997o7nU4n99//P1xmZAFs9s5K2smeIYCqyB8/fnwfPyJOyunedOvFZy+mu/TjZOuzL++c3JniV/qx9eXJyZf0c5d+fYGv6H9T79e9/wfiyV4bPgAAAA==
0A60A7B97FC60FECBF6AC00265156A1E	1	cxsmiles	JChemExcelOwAAAB+LCAAAAAAABADtvQdgHEmWJSYvbcp7f0r1StfgdKEIgGATJNiQQBDswYjN5pLsHWlHIymrKoHKZVZlXWYWQMztnbz33nvvvffee++997o7nU4n99//P1xmZAFs9s5K2smeIYCqyB8/fnwfPyK+/OzF1mdf3pnuTbdOfvzFnenWi89eTHenW1P6bevk5MsTfHtyx/02ne7yv9O9/wfeCd5uOwAAAA==
A643E5CC8970B61C03609C47A3AE9DBD	1	cxsmiles	JChemExcelLwAAAB+LCAAAAAAABADtvQdgHEmWJSYvbcp7f0r1StfgdKEIgGATJNiQQBDswYjN5pLsHWlHIymrKoHKZVZlXWYWQMztnbz33nvvvffee++997o7nU4n99//P1xmZAFs9s5K2smeIYCqyB8/fnwfPyJOyunudOukvGP++fEX9O90l/442frsyzsvpnv05xZ9OJ3u3Tn5fwBd+uGYLwAAAA==
C489109D59B47809644308DED6E034FE	1	cxsmiles	JChemExcelPAAAAB+LCAAAAAAABADtvQdgHEmWJSYvbcp7f0r1StfgdKEIgGATJNiQQBDswYjN5pLsHWlHIymrKoHKZVZlXWYWQMztnbz33nvvvffee++997o7nU4n99//P1xmZAFs9s5K2smeIYCqyB8/fnwfPyK+/OzF1mdf3pnuTbdefPZiuks/TvDByZ0p/bp1cnLnBL/u3plunfz4C/mQvuZX/h85ONNGPAAAAA==
3559026601E48115C6489B47BA74692C	1	cxsmiles	JChemExcelMwAAAB+LCAAAAAAABADtvQdgHEmWJSYvbcp7f0r1StfgdKEIgGATJNiQQBDswYjN5pLsHWlHIymrKoHKZVZlXWYWQMztnbz33nvvvffee++997o7nU4n99//P1xmZAFs9s5K2smeIYCqyB8/fnwfPyKa3eX03nRruvvisxfTvel0uvVi6+TkZOuzL+98eXLn5OTOdLp3hz+lT+h/0+m9/wfucnkVMwAAAA==
F968B38CCE434641539FB02116D462C2	1	cxsmiles	JChemExcelTQAAAB+LCAAAAAAABADtvQdgHEmWJSYvbcp7f0r1StfgdKEIgGATJNiQQBDswYjN5pLsHWlHIymrKoHKZVZlXWYWQMztnbz33nvvvffee++997o7nU4n99//P1xmZAFs9s5K2smeIYCqyB8/fnwfPyJOyunedOvFZy+mu/TjZOuzL++c3JnSr1snJ1/qn+636daX9M/uHXxPH9D/pt6ve/8Pz13vL00AAAA=
614349A45E4409234601C79965712FD2	1	cxsmiles	JChemExcelTQAAAB+LCAAAAAAABADtvQdgHEmWJSYvbcp7f0r1StfgdKEIgGATJNiQQBDswYjN5pLsHWlHIymrKoHKZVZlXWYWQMztnbz33nvvvffee++997o7nU4n99//P1xmZAFs9s5K2smeIYCqyB8/fnwfPyKe1NO96daLz15Md+nHydZnX945uTOlX7dOTr7UP91v060v6Z/dO/iePqD/Tb1f9/4fCApIXU0AAAA=
3FBE12E551091FB8D2B488F9793E6F63	1	cxsmiles	JChemExcelLAAAAB+LCAAAAAAABADtvQdgHEmWJSYvbcp7f0r1StfgdKEIgGATJNiQQBDswYjN5pLsHWlHIymrKoHKZVZlXWYWQMztnbz33nvvvffee++997o7nU4n99//P1xmZAFs9s5K2smeIYCqyB8/fnwfPyK+/Oxk62TrxdbJnZM7WyfT3Sme3TsnJ3em9+i3rRd7Jydfnpzs3ZlO7/0/qL6ArywAAAA=
E39083A8D0B2BD08433255C3E5B4A858	1	cxsmiles	JChemExcelLwAAAB+LCAAAAAAABADtvQdgHEmWJSYvbcp7f0r1StfgdKEIgGATJNiQQBDswYjN5pLsHWlHIymrKoHKZVZlXWYWQMztnbz33nvvvffee++997o7nU4n99//P1xmZAFs9s5K2smeIYCqyB8/fnwfPyK+/OzF1mdf3pnuTafTrRefvZju8i9bJydfnuCLkzsnJyc//uLOdLpL/9/7fwCHVTlILwAAAA==
4C45B28F2CEB645EE2DA0AFF0932C7F0	1	cxsmiles	JChemExcelLwAAAB+LCAAAAAAABADtvQdgHEmWJSYvbcp7f0r1StfgdKEIgGATJNiQQBDswYjN5pLsHWlHIymrKoHKZVZlXWYWQMztnbz33nvvvffee++997o7nU4n99//P1xmZAFs9s5K2smeIYCqyB8/fnwfPyKavenWi89eTHenU/pl6+Tk5Mdf3Dk5uTOd7t5ZTu9N9/jjz768Q/+bTu/9P7A3WXovAAAA
EA604D34D7632A63521D9746249B8E65	1	cxsmiles	JChemExcelPQAAAB+LCAAAAAAABADtvQdgHEmWJSYvbcp7f0r1StfgdKEIgGATJNiQQBDswYjN5pLsHWlHIymrKoHKZVZlXWYWQMztnbz33nvvvffee++997o7nU4n99//P1xmZAFs9s5K2smeIYCqyB8/fnwfPyK+/OzF1mdf3pnuTafTrRefvZju0o8TfHRycgcfbZ2cfCl/33G/Tae79P+9/wdwY/siPQAAAA==
8512BBE1E7402E6AF9CD66ACB58E9C90	1	cxsmiles	JChemExcelNgAAAB+LCAAAAAAABADtvQdgHEmWJSYvbcp7f0r1StfgdKEIgGATJNiQQBDswYjN5pLsHWlHIymrKoHKZVZlXWYWQMztnbz33nvvvffee++997o7nU4n99//P1xmZAFs9s5K2smeIYCqyB8/fnwfPyJOyunedOvFZy+mu/TjZOuzL++c3Jni15Mt/nXrpLwz3aWP6DN8S/+b7v0/BrQPQjYAAAA=
17B0C4235D6EF5DCFB9B8E53972C085F	1	cxsmiles	JChemExcelOQAAAB+LCAAAAAAABADtvQdgHEmWJSYvbcp7f0r1StfgdKEIgGATJNiQQBDswYjN5pLsHWlHIymrKoHKZVZlXWYWQMztnbz33nvvvffee++997o7nU4n99//P1xmZAFs9s5K2smeIYCqyB8/fnwfPyKavenWi89eTHenW0v67eTk5MuTO9Otkx9/cWe6e3In/GBruney9dmXd+iTk/8HUAx6ljkAAAA=
9BBA368D2392F15CF0D859252C70251E	1	cxsmiles	JChemExcelZgAAAB+LCAAAAAAABADtvQdgHEmWJSYvbcp7f0r1StfgdKEIgGATJNiQQBDswYjN5pLsHWlHIymrKoHKZVZlXWYWQMztnbz33nvvvffee++997o7nU4n99//P1xmZAFs9s5K2smeIYCqyB8/fnwfPyK+/OzF1mdf3pnen259Od2b3jvhv/anW/wxfp/im13/A+/XXWorr9zzP97j1+zf9/8fnXKowGYAAAA=
C6C8375C6501E3C6A33C64D3820EEAA3	1	cxsmiles	JChemExcelZgAAAB+LCAAAAAAABADtvQdgHEmWJSYvbcp7f0r1StfgdKEIgGATJNiQQBDswYjN5pLsHWlHIymrKoHKZVZlXWYWQMztnbz33nvvvffee++997o7nU4n99//P1xmZAFs9s5K2smeIYCqyB8/fnwfPyK+/OzF1mdf3pnen259Od2b3jvhv/bx1+50i7/DB/6vu/R/7+99eeWe32QvbHL//wEa1eanZgAAAA==
CCA3B77CCC6E5840F1B2AFA04BFBA5AE	1	cxsmiles	JChemExcelOAAAAB+LCAAAAAAABADtvQdgHEmWJSYvbcp7f0r1StfgdKEIgGATJNiQQBDswYjN5pLsHWlHIymrKoHKZVZlXWYWQMztnbz33nvvvffee++997o7nU4n99//P1xmZAFs9s5K2smeIYCqyB8/fnwfPyK+/OzF1mdf3pnuTadbJz/+4s5068VnL6a79OMEn5/coc9fbJ2c3DnBr7t3tNXe/wOxvVO5OAAAAA==
C984B85487FC77A62828B92450B2C2D4	1	cxsmiles	JChemExcelLwAAAB+LCAAAAAAABADtvQdgHEmWJSYvbcp7f0r1StfgdKEIgGATJNiQQBDswYjN5pLsHWlHIymrKoHKZVZlXWYWQMztnbz33nvvvffee++997o7nU4n99//P1xmZAFs9s5K2smeIYCqyB8/fnwfPyJeb3325R3+/4utk5Mv75zcOdl6dof+F/3x7P8BOCyWbi8AAAA=
00E7DB2FA804DE329DF266AD04372409	1	cxsmiles	JChemExcelMAAAAB+LCAAAAAAABADtvQdgHEmWJSYvbcp7f0r1StfgdKEIgGATJNiQQBDswYjN5pLsHWlHIymrKoHKZVZlXWYWQMztnbz33nvvvffee++997o7nU4n99//P1xmZAFs9s5K2smeIYCqyB8/fnwfPyKa3eX03nRruvvisxfTPfpluvVi6+TkyzsnJ3em0707+Jc++ezLO/S/6fTe/wNDpiD0MAAAAA==
9556A3E1DA6469D5190945AB49845295	1	cxsmiles	JChemExcelMAAAAB+LCAAAAAAABADtvQdgHEmWJSYvbcp7f0r1StfgdKEIgGATJNiQQBDswYjN5pLsHWlHIymrKoHKZVZlXWYWQMztnbz33nvvvffee++997o7nU4n99//P1xmZAFs9s5K2smeIYCqyB8/fnwfPyKa3enW65OTO8vldPfFZy+m96ZbL062PvvyzsmdKf26dTLdm+LZu3OCT+79PyYPpIcwAAAA
35159048235324634D14E26A176579EB	1	cxsmiles	JChemExcelPAAAAB+LCAAAAAAABADtvQdgHEmWJSYvbcp7f0r1StfgdKEIgGATJNiQQBDswYjN5pLsHWlHIymrKoHKZVZlXWYWQMztnbz33nvvvffee++997o7nU4n99//P1xmZAFs9s5K2smeIYCqyB8/fnwfPyJOyunedOvFZy+mu/TjZOuzL++c3JnSr1snJ1/qnycnJz/+gj7cpf/jG/qQ/jfd+38AGYe7KjwAAAA=
B4704CC4220C43BA5EBA85BDB64DB2B7	1	cxsmiles	JChemExcelOAAAAB+LCAAAAAAABADtvQdgHEmWJSYvbcp7f0r1StfgdKEIgGATJNiQQBDswYjN5pLsHWlHIymrKoHKZVZlXWYWQMztnbz33nvvvffee++997o7nU4n99//P1xmZAFs9s5K2smeIYCqyB8/fnwfPyK+/OzF1mdf3pnuTadbJz/+4s5068VnL6a7U/rzxdbJyZcn+PbkjvttOt2l/+/9P/u3fkU4AAAA
ABBA5607D6D40CED2F3B4AF39FD3B190	1	cxsmiles	JChemExcelLgAAAB+LCAAAAAAABADtvQdgHEmWJSYvbcp7f0r1StfgdKEIgGATJNiQQBDswYjN5pLsHWlHIymrKoHKZVZlXWYWQMztnbz33nvvvffee++997o7nU4n99//P1xmZAFs9s5K2smeIYCqyB8/fnwfPyKavenWi89eTHenW1P6bevk5MuTrc++vHNy5+TkznS6S78sp9O9F/jssy//H2C+T44uAAAA
C085CBCE7DD840E36A3F7E0F84C98E63	1	cxsmiles	JChemExcelNgAAAB+LCAAAAAAABADtvQdgHEmWJSYvbcp7f0r1StfgdKEIgGATJNiQQBDswYjN5pLsHWlHIymrKoHKZVZlXWYWQMztnbz33nvvvffee++997o7nU4n99//P1xmZAFs9s5K2smeIYCqyB8/fnwfPyKa3enWi63PvrxD/5t6v+6++OzFdI8+OMEnJ/LdycmdE/y69/8Ae3sQwDYAAAA=
8155599723135D7FF2E5323E2BC895DF	1	cxsmiles	JChemExcelPAAAAB+LCAAAAAAABADtvQdgHEmWJSYvbcp7f0r1StfgdKEIgGATJNiQQBDswYjN5pLsHWlHIymrKoHKZVZlXWYWQMztnbz33nvvvffee++997o7nU4n99//P1xmZAFs9s5K2smeIYCqyB8/fnwfPyK+/OzF1mdf3pnuTafTrRefvZju0o8TfHRyB59snZx8qX+636bTXfr/3v8DOb8wCDwAAAA=
B97D9BCB3892D950F34FC0A0BB5264D9	1	cxsmiles	JChemExcelPAAAAB+LCAAAAAAABADtvQdgHEmWJSYvbcp7f0r1StfgdKEIgGATJNiQQBDswYjN5pLsHWlHIymrKoHKZVZlXWYWQMztnbz33nvvvffee++997o7nU4n99//P1xmZAFs9s5K2smeIYCqyB8/fnwfPyK+/OzF1mdf3pnuTafTrRefvZju0o8TfHRyB59snZzwX1+e3HG/Tae79P+9/wcLN1ZvPAAAAA==
FBD76D21BC9453B7440AAAE27C7D116F	1	cxsmiles	JChemExcelRQAAAB+LCAAAAAAABADtvQdgHEmWJSYvbcp7f0r1StfgdKEIgGATJNiQQBDswYjN5pLsHWlHIymrKoHKZVZlXWYWQMztnbz33nvvvffee++997o7nU4n99//P1xmZAFs9s5K2smeIYCqyB8/fnwfPyKe1NO96daLz15Md+nHydZnX945uTPFryf8x5cnJ1/SB1v4Z5d+vsCH9L+p9+ve/wPri3kVRQAAAA==
66E0ED11E99C4ECB0786B2BA4A0F29B8	1	cxsmiles	JChemExcelPAAAAB+LCAAAAAAABADtvQdgHEmWJSYvbcp7f0r1StfgdKEIgGATJNiQQBDswYjN5pLsHWlHIymrKoHKZVZlXWYWQMztnbz33nvvvffee++997o7nU4n99//P1xmZAFs9s5K2smeIYCqyB8/fnwfPyK+/Oxk78XJ1mdf3pk+mN6b7k63pp9O9+nf3el0unfvDv17n7/WRlvT/fv04af0/wf/D39a4tc8AAAA
F19464BE41CCF518007909A79A6C3BB6	1	cxsmiles	JChemExcelPgAAAB+LCAAAAAAABADtvQdgHEmWJSYvbcp7f0r1StfgdKEIgGATJNiQQBDswYjN5pLsHWlHIymrKoHKZVZlXWYWQMztnbz33nvvvffee++997o7nU4n99//P1xmZAFs9s5K2smeIYCqyB8/fnwfPyKe1NO96daLz15Md+nHydZnX945uTPFrycnP/7iznTrS/pzl36+wFf0v6n3697/A0XmY3s+AAAA
E283C3BA14902A79ED6450D3DFA75B82	1	cxsmiles	JChemExcelQgAAAB+LCAAAAAAABADtvQdgHEmWJSYvbcp7f0r1StfgdKEIgGATJNiQQBDswYjN5pLsHWlHIymrKoHKZVZlXWYWQMztnbz33nvvvffee++997o7nU4n99//P1xmZAFs9s5K2smeIYCqyB8/fnwfPyJOyunedOvFZy+mu/TjZOuzL++cnNyZ4veTL09OTn78xZ3p1pf0yS79fIGv6X9T79e9/wdOarsuQgAAAA==
D8413C940DF959552A359B4A22CA9CB2	1	cxsmiles	JChemExcelNgAAAB+LCAAAAAAABADtvQdgHEmWJSYvbcp7f0r1StfgdKEIgGATJNiQQBDswYjN5pLsHWlHIymrKoHKZVZlXWYWQMztnbz33nvvvffee++997o7nU4n99//P1xmZAFs9s5K2smeIYCqyB8/fnwfPyKavenWi89eTHenU/pl6+Tky5Otz768c3Ln5OTkx1/cmU537yyn96Z7/C19Qf+bTu/9P3czJNU2AAAA
FC0CD43EDE4EF5F326539AF6A70924C8	1	cxsmiles	JChemExcelRQAAAB+LCAAAAAAABADtvQdgHEmWJSYvbcp7f0r1StfgdKEIgGATJNiQQBDswYjN5pLsHWlHIymrKoHKZVZlXWYWQMztnbz33nvvvffee++997o7nU4n99//P1xmZAFs9s5K2smeIYCqyB8/fnwfPyK+/OzF1mdf3pnuTbdefPZiuks/TvDByZ0p/bp1cvKl/ul+m0536f/4lv7kd/8f/RQK6EUAAAA=
D4FA617EC59BBC92413A143C96275593	1	cxsmiles	JChemExcelRQAAAB+LCAAAAAAABADtvQdgHEmWJSYvbcp7f0r1StfgdKEIgGATJNiQQBDswYjN5pLsHWlHIymrKoHKZVZlXWYWQMztnbz33nvvvffee++997o7nU4n99//P1xmZAFs9s5K2smeIYCqyB8/fnwfPyK+/OzF1mdf3pnuTbdefPZiuks/TvDByZ0p/bp1csJ/fXlyx/02ne7S//Et/c3v/j9Z/omYRQAAAA==
22373C7084C98C1C80CE08DC172D9315	1	cxsmiles	JChemExcelMAAAAB+LCAAAAAAABADtvQdgHEmWJSYvbcp7f0r1StfgdKEIgGATJNiQQBDswYjN5pLsHWlHIymrKoHKZVZlXWYWQMztnbz33nvvvffee++997o7nU4n99//P1xmZAFs9s5K2smeIYCqyB8/fnwfPyKenWw9u0P/m+5Ot17cof9vffblHfoffjs5ObmD/3uf7v4/bL99BDAAAAA=
5C23A7DAE1E07FF5FCC1543D61B85516	1	cxsmiles	JChemExcelMQAAAB+LCAAAAAAABADtvQdgHEmWJSYvbcp7f0r1StfgdKEIgGATJNiQQBDswYjN5pLsHWlHIymrKoHKZVZlXWYWQMztnbz33nvvvffee++997o7nU4n99//P1xmZAFs9s5K2smeIYCqyB8/fnwfPyJOyum96daLvRefnWy9ONn67Ms7090pfXBnOp3u3jk52cMnWycl/c3/3vt/ADB7zmgxAAAA
803F4B1E7B899D91F641D01C06CFADB8	1	cxsmiles	JChemExcelFwAAAB+LCAAAAAAABADtvQdgHEmWJSYvbcp7f0r1StfgdKEIgGATJNiQQBDswYjN5pLsHWlHIymrKoHKZVZlXWYWQMztnbz33nvvvffee++997o7nU4n99//P1xmZAFs9s5K2smeIYCqyB8/fnwfPyJOypPdrZPyzpcnW599Sf/yHyfl/wNOhZxWFwAAAA==
714FE2CAF5C50E9127E27F45845BDC03	1	cxsmiles	JChemExcelNAAAAB+LCAAAAAAABADtvQdgHEmWJSYvbcp7f0r1StfgdKEIgGATJNiQQBDswYjN5pLsHWlHIymrKoHKZVZlXWYWQMztnbz33nvvvffee++997o7nU4n99//P1xmZAFs9s5K2smeIYCqyB8/fnwfPyK+/OzF1mdf3pnuTbdOfvzFnenWi89eTHenU/pl6+TkyxN8eXLn5IS/nO7S/6d7/w/TAvJ/NAAAAA==
723B265A92321E048A58A0782584698B	1	cxsmiles	JChemExcelNwAAAB+LCAAAAAAABADtvQdgHEmWJSYvbcp7f0r1StfgdKEIgGATJNiQQBDswYjN5pLsHWlHIymrKoHKZVZlXWYWQMztnbz33nvvvffee++997o7nU4n99//P1xmZAFs9s5K2smeIYCqyB8/fnwfPyJebH32Yro33ZpOp1sv6Ndd+nFnyv9sTXfvnNyZ7uGfe/7H9+6c/D+5GoWaNwAAAA==
46B2E0A7DC6E3E19E0B418E683A8207F	1	cxsmiles	JChemExcelLgAAAB+LCAAAAAAABADtvQdgHEmWJSYvbcp7f0r1StfgdKEIgGATJNiQQBDswYjN5pLsHWlHIymrKoHKZVZlXWYWQMztnbz33nvvvffee++997o7nU4n99//P1xmZAFs9s5K2smeIYCqyB8/fnwfPyK+/OzF1mdf3pnuTafTrRefvZju8i9bJydfnpyc/PiLO/LvdLpL/9/7fwCtpx5mLgAAAA==
244A9AA3E638C6FB477E9AF1E4ADCD8E	1	cxsmiles	JChemExcelPgAAAB+LCAAAAAAABADtvQdgHEmWJSYvbcp7f0r1StfgdKEIgGATJNiQQBDswYjN5pLsHWlHIymrKoHKZVZlXWYWQMztnbz33nvvvffee++997o7nU4n99//P1xmZAFs9s5K2smeIYCqyB8/fnwfPyK+/OzF1mdf3pnuTadbJz/+4s5068VnL6a79OMEn5/coc9fbJ2cfMn/u3OCD3bvaNu9/wcMyT5BPgAAAA==
2FB2DCC0BC55625077374E844D9A044F	1	cxsmiles	JChemExcelRAAAAB+LCAAAAAAABADtvQdgHEmWJSYvbcp7f0r1StfgdKEIgGATJNiQQBDswYjN5pLsHWlHIymrKoHKZVZlXWYWQMztnbz33nvvvffee++997o7nU4n99//P1xmZAFs9s5K2smeIYCqyB8/fnwfPyJeb3325R3+/3RvuvXisxfT3enWlH7bOjn58gRfnNxxv02nu/wvvqcP6H/TvTsn/w8I8BlxRAAAAA==
86B2F20E80264315D3E73C9EC0740C21	1	cxsmiles	JChemExcelNQAAAB+LCAAAAAAABADtvQdgHEmWJSYvbcp7f0r1StfgdKEIgGATJNiQQBDswYjN5pLsHWlHIymrKoHKZVZlXWYWQMztnbz33nvvvffee++997o7nU4n99//P1xmZAFs9s5K2smeIYCqyB8/fnwfPyJeb3325R3+//TedLrXTLdefPZiujvdmtJvWycnJz/+4s7JyZ3pdPfOyZ3ldG86vXfn5P8B9ZgVUDUAAAA=
2DB8F385E023F4320A7AC2AF420DE839	1	cxsmiles	JChemExcelOwAAAB+LCAAAAAAABADtvQdgHEmWJSYvbcp7f0r1StfgdKEIgGATJNiQQBDswYjN5pLsHWlHIymrKoHKZVZlXWYWQMztnbz33nvvvffee++997o7nU4n99//P1xmZAFs9s5K2smeIYCqyB8/fnwfPyKa3enWi63PvrxD/5t6v+6++OzFdG/KH52cfHmCz0/uuN+m073/B/Db/n47AAAA
6AF02348D6819B1654899AEC1E78172F	1	cxsmiles	JChemExcelTAAAAB+LCAAAAAAABADtvQdgHEmWJSYvbcp7f0r1StfgdKEIgGATJNiQQBDswYjN5pLsHWlHIymrKoHKZVZlXWYWQMztnbz33nvvvffee++997o7nU4n99//P1xmZAFs9s5K2smeIYCqyB8/fnwfPyJOyunedOvFZy+mu/TjZOuzL++cnNyZ0u9bJydfnpyc/PiLO/aX6daX9N3uHXxLDel/U+/Xvf8HZjh8TkwAAAA=
1AB1F451B26FCF8A464182F5A82BD199	1	cxsmiles	JChemExcelWAAAAB+LCAAAAAAABADtvQdgHEmWJSYvbcp7f0r1StfgdKEIgGATJNiQQBDswYjN5pLsHWlHIymrKoHKZVZlXWYWQMztnbz33nvvvffee++997o7nU4n99//P1xmZAFs9s5K2smeIYCqyB8/fnwfPyJeb70+2frsZOvF1slnX945me5Ot5b43+6dkzsv6P8nJ1/S9/TN1gn+8pvuadO9WNP/B52wwzNYAAAA
5CE7ED39E02742BBDA44D1CEFCDFC08D	1	cxsmiles	JChemExcelRwAAAB+LCAAAAAAABADtvQdgHEmWJSYvbcp7f0r1StfgdKEIgGATJNiQQBDswYjN5pLsHWlHIymrKoHKZVZlXWYWQMztnbz33nvvvffee++997o7nU4n99//P1xmZAFs9s5K2smeIYCqyB8/fnwfPyK+/OzF1mdf3pnuTremW/wr/vJ+3b1z8tnJdC/+5XRPf/1/ADRk+ktHAAAA
D4D07479D3C6E85BBFB2D4B09CBFDDF5	1	cxsmiles	JChemExcelLgAAAB+LCAAAAAAABADtvQdgHEmWJSYvbcp7f0r1StfgdKEIgGATJNiQQBDswYjN5pLsHWlHIymrKoHKZVZlXWYWQMztnbz33nvvvffee++997o7nU4n99//P1xmZAFs9s5K2smeIYCqyB8/fnwfPyJebH32Yro3nW69oJ+79OMO/3863cU/e3em97zP7v0/UnAsDS4AAAA=
7A44E5C15E2EA55A0D2D0FB03FFC00CF	1	cxsmiles	JChemExcelMQAAAB+LCAAAAAAABADtvQdgHEmWJSYvbcp7f0r1StfgdKEIgGATJNiQQBDswYjN5pLsHWlHIymrKoHKZVZlXWYWQMztnbz33nvvvffee++997o7nU4n99//P1xmZAFs9s5K2smeIYCqyB8/fnwfPyJOypOTL19uffblna0vT05Oyjv07xZ+8j+9r07K/wdCkK4/MQAAAA==
43D6234B914F8C9B7BE40B2923AB24ED	1	cxsmiles	JChemExcelMQAAAB+LCAAAAAAABADtvQdgHEmWJSYvbcp7f0r1StfgdKEIgGATJNiQQBDswYjN5pLsHWlHIymrKoHKZVZlXWYWQMztnbz33nvvvffee++997o7nU4n99//P1xmZAFs9s5K2smeIYCqyB8/fnwfPyKe1NO96daXd6ZbT+o70+nWyWcvvpzuTrdebH325R3639T/dffOdO//AZMQzc0xAAAA
3152B4DCB7050C2E6608BA9ADBEA2CFC	1	cxsmiles	JChemExcelPwAAAB+LCAAAAAAABADtvQdgHEmWJSYvbcp7f0r1StfgdKEIgGATJNiQQBDswYjN5pLsHWlHIymrKoHKZVZlXWYWQMztnbz33nvvvffee++997o7nU4n99//P1xmZAFs9s5K2smeIYCqyB8/fnwfPyK+/OzF1mdf3pnuTadbX57cmW69+OzFdHe6dYJPX9yhT19snZx8yX+e3HG/Tae79P+9/wf+QSVRPwAAAA==
F00EEF1D0EED2B400F5EA29183A98534	1	cxsmiles	JChemExcelKAAAAB+LCAAAAAAABADtvQdgHEmWJSYvbcp7f0r1StfgdKEIgGATJNiQQBDswYjN5pLsHWlHIymrKoHKZVZlXWYWQMztnbz33nvvvffee++997o7nU4n99//P1xmZAFs9s5K2smeIYCqyB8/fnwfPyJOypOtk/LOydZnX955sXeyu/Vii38/Odml/2+d7N3ZOrlzcufk/wEciEpMKAAAAA==
75B62D39A3A3FA93569C64EF6B55CE4B	1	cxsmiles	JChemExcelMgAAAB+LCAAAAAAABADtvQdgHEmWJSYvbcp7f0r1StfgdKEIgGATJNiQQBDswYjN5pLsHWlHIymrKoHKZVZlXWYWQMztnbz33nvvvffee++997o7nU4n99//P1xmZAFs9s5K2smeIYCqyB8/fnwfPyJOypOTrS9fbn325Z2tL0+2Tk7KOyd3vjw56X+kv5z8P7teod4yAAAA
4BA863BB87E9CCA146AE7E3E0481F323	1	cxsmiles	JChemExcelLgAAAB+LCAAAAAAABADtvQdgHEmWJSYvbcp7f0r1StfgdKEIgGATJNiQQBDswYjN5pLsHWlHIymrKoHKZVZlXWYWQMztnbz33nvvvffee++997o7nU4n99//P1xmZAFs9s5K2smeIYCqyB8/fnwfPyJOypOtk/IO/n+y9WL35OTFFv08+ezLO+5z+t/J7h18+P8AFR3GkC4AAAA=
CB57C5582F526403855B2EF845768F66	1	cxsmiles	JChemExcelQwAAAB+LCAAAAAAABADtvQdgHEmWJSYvbcp7f0r1StfgdKEIgGATJNiQQBDswYjN5pLsHWlHIymrKoHKZVZlXWYWQMztnbz33nvvvffee++997o7nU4n99//P1xmZAFs9s5K2smeIYCqyB8/fnwfPyJOyunedOvFZy+mu/TjZOuzL++c3JnSr1snJ/TrycmPv7gz3fqSPtu9g0/pe/rf1Pt17/8BN8UYo0MAAAA=
C96AA3CB906340B3373151A92DF848A6	1	cxsmiles	JChemExcelLQAAAB+LCAAAAAAABADtvQdgHEmWJSYvbcp7f0r1StfgdKEIgGATJNiQQBDswYjN5pLsHWlHIymrKoHKZVZlXWYWQMztnbz33nvvvffee++997o7nU4n99//P1xmZAFs9s5K2smeIYCqyB8/fnwfPyJOyun+dLr1Yvfk5MXWycnunRP6Ze/FZyf36M+9z768c/LZCf3v3p3pdLr//wCFn3+KLQAAAA==
7931E64079F703983EB4A847B106AF65	1	cxsmiles	JChemExcelQAAAAB+LCAAAAAAABADtvQdgHEmWJSYvbcp7f0r1StfgdKEIgGATJNiQQBDswYjN5pLsHWlHIymrKoHKZVZlXWYWQMztnbz33nvvvffee++997o7nU4n99//P1xmZAFs9s5K2smeIYCqyB8/fnwfPyJe77747OTeydZnJ/TLi5O9z062XtBfX945uXOC37dOTr6kX/mfz0729EP6Hk0+O7n3/wD+MepyQAAAAA==
B0FA449195DCC9816450C3028743F3A1	1	cxsmiles	JChemExcelGAAAAB+LCAAAAAAABADtvQdgHEmWJSYvbcp7f0r1StfgdKEIgGATJNiQQBDswYjN5pLsHWlHIymrKoHKZVZlXWYWQMztnbz33nvvvffee++997o7nU4n99//P1xmZAFs9s5K2smeIYCqyB8/fnwfPyJOyunucro13Top70y3XtyZ7tIvJz/+4v8BUiFWkxgAAAA=
59296542F044C7FE0E0331EE4171CAA6	1	cxsmiles	JChemExcelHAAAAB+LCAAAAAAABADtvQdgHEmWJSYvbcp7f0r1StfgdKEIgGATJNiQQBDswYjN5pLsHWlHIymrKoHKZVZlXWYWQMztnbz33nvvvffee++997o7nU4n99//P1xmZAFs9s5K2smeIYCqyB8/fnwfPyJOyunucrqF/+3eeXFyQv/fOvnxF3e2Tu6c/D8Owx6CHAAAAA==
2E5A8C89C9ED7C6DAA87807409DA3580	1	cxsmiles	JChemExcelKgAAAB+LCAAAAAAABADtvQdgHEmWJSYvbcp7f0r1StfgdKEIgGATJNiQQBDswYjN5pLsHWlHIymrKoHKZVZlXWYWQMztnbz33nvvvffee++997o7nU4n99//P1xmZAFs9s5K2smeIYCqyB8/fnwfPyKenWw9u0P/6/747Ms7L6a7060v70ynWy/on93/By9nzDAqAAAA
22629DA43B04A389F02552A24A0FA558	1	cxsmiles	JChemExcelNgAAAB+LCAAAAAAABADtvQdgHEmWJSYvbcp7f0r1StfgdKEIgGATJNiQQBDswYjN5pLsHWlHIymrKoHKZVZlXWYWQMztnbz33nvvvffee++997o7nU4n99//P1xmZAFs9s5K2smeIYCqyB8/fnwfPyK+PDl5sTW9t5xuvdg9wbN7Z7pPf+GDPf5gDx/cu/Ni6+Tkyzv6//8H4YHhuzYAAAA=
828B0EBBD1D22EE05D1EBEF0F94136A3	1	cxsmiles	JChemExcelNQAAAB+LCAAAAAAABADtvQdgHEmWJSYvbcp7f0r1StfgdKEIgGATJNiQQBDswYjN5pLsHWlHIymrKoHKZVZlXWYWQMztnbz33nvvvffee++997o7nU4n99//P1xmZAFs9s5K2smeIYCqyB8/fnwfPyK+3D3ZOtm9c/Jia7o3nU63ptO9OyfT+/j1xdbJyb0vT+7dOTnZ//Jk/850ep9+/fTLk0//H0Rw4W81AAAA
57DAE51B7760394A5F706E1D7461E7AE	1	cxsmiles	JChemExcelKQAAAB+LCAAAAAAABADtvQdgHEmWJSYvbcp7f0r1StfgdKEIgGATJNiQQBDswYjN5pLsHWlHIymrKoHKZVZlXWYWQMztnbz33nvvvffee++997o7nU4n99//P1xmZAFs9s5K2smeIYCqyB8/fnwfPyJebn15crK7dfLlye6dk5M7+GsPf+3hL/rjHv64d+fk5P8B4plLCCkAAAA=
E7C1F0951DF2EB6447753EB4A9C03AB7	1	cxsmiles	JChemExcelLgAAAB+LCAAAAAAABADtvQdgHEmWJSYvbcp7f0r1StfgdKEIgGATJNiQQBDswYjN5pLsHWlHIymrKoHKZVZlXWYWQMztnbz33nvvvffee++997o7nU4n99//P1xmZAFs9s5K2smeIYCqyB8/fnwfPyJebH32Yro3nW69oJ+79OPOVP7Zpf9P9+5M73mf3ft/AGTX6wUuAAAA
5793832814F861FEFA142C668B9D29E7	1	cxsmiles	JChemExcelNwAAAB+LCAAAAAAABADtvQdgHEmWJSYvbcp7f0r1StfgdKEIgGATJNiQQBDswYjN5pLsHWlHIymrKoHKZVZlXWYWQMztnbz33nvvvffee++997o7nU4n99//P1xmZAFs9s5K2smeIYCqyB8/fnwfPyJebH324mTvs5OTrRf0y+5n9PPOifl39w598dnJ3p2Te+EX9/4fqasAQDcAAAA=
B40099AA6C74AC7A965C35D3243E2562	1	cxsmiles	JChemExcelKQAAAB+LCAAAAAAABADtvQdgHEmWJSYvbcp7f0r1StfgdKEIgGATJNiQQBDswYjN5pLsHWlHIymrKoHKZVZlXWYWQMztnbz33nvvvffee++997o7nU4n99//P1xmZAFs9s5K2smeIYCqyB8/fnwfPyLOprvTrRcnW599eefk5M5064z+z//unmydlHfwMb57cfL/AHjyieUpAAAA
9524B8BB75C84F2C767C82C2D6A0BD27	1	cxsmiles	JChemExcelOQAAAB+LCAAAAAAABADtvQdgHEmWJSYvbcp7f0r1StfgdKEIgGATJNiQQBDswYjN5pLsHWlHIymrKoHKZVZlXWYWQMztnbz33nvvvffee++997o7nU4n99//P1xmZAFs9s5K2smeIYCqyB8/fnwfPyJeb3325R3+//TedLrXTLdefPZiujud0i9bJydfnuC7kzsnJyc//uLOdLp7Zzndm07v3Tn5fwAUrz3BOQAAAA==
8791258D8C1438977D1A830C6C920628	1	cxsmiles	JChemExcelZgAAAB+LCAAAAAAABADtvQdgHEmWJSYvbcp7f0r1StfgdKEIgGATJNiQQBDswYjN5pLsHWlHIymrKoHKZVZlXWYWQMztnbz33nvvvffee++997o7nU4n99//P1xmZAFs9s5K2smeIYCqyB8/fnwfPyK+/Oxk68V0d7r15cmd6XS69YJ+7N6hzz57Md3Xv6dbJ1uffXnnxfSe+Zu+PTEf7gXv7t3hj/HBvTvTff3r/wErTuv2ZgAAAA==
5ABF76AEA445EA790FB52474157CCE43	1	cxsmiles	JChemExcelNgAAAB+LCAAAAAAABADtvQdgHEmWJSYvbcp7f0r1StfgdKEIgGATJNiQQBDswYjN5pLsHWlHIymrKoHKZVZlXWYWQMztnbz33nvvvffee++997o7nU4n99//P1xmZAFs9s5K2smeIYCqyB8/fnwfPyJOyunedOvFydZnX9452Xrx2Yvp7nTryzvT6XTrNT7D/1+c3Jnu3pEm+Ga69/8AHICZBzYAAAA=
18F6E10CA8ED6597FC83D1FCE989CF7D	1	cxsmiles	JChemExcelQwAAAB+LCAAAAAAABADtvQdgHEmWJSYvbcp7f0r1StfgdKEIgGATJNiQQBDswYjN5pLsHWlHIymrKoHKZVZlXWYWQMztnbz33nvvvffee++997o7nU4n99//P1xmZAFs9s5K2smeIYCqyB8/fnwfPyJe39v67Ms7J3svtk70F/n55XR3imf3zsnWyb2tkzv0H7748mS6Tx9vvcAf9L/pdP//AcuEaY9DAAAA
F57EA7884E25B9F50DAAE91B84B96262	1	cxsmiles	JChemExcelYAAAAB+LCAAAAAAABADtvQdgHEmWJSYvbcp7f0r1StfgdKEIgGATJNiQQBDswYjN5pLsHWlHIymrKoHKZVZlXWYWQMztnbz33nvvvffee++997o7nU4n99//P1xmZAFs9s5K2smeIYCqyB8/fnwfPyK+/Oxk68V0b7r15cnJnel098VnJ/snW19Od6d7d/DVydZnX945uXNy77MX00/R6h41MJ9Op9pgen+K5/4dhfPpnekD/uTB/wP1mrj1YAAAAA==
82009A1EAEC3955B62243EA25E095EAB	1	cxsmiles	JChemExcelJAAAAB+LCAAAAAAABADtvQdgHEmWJSYvbcp7f0r1StfgdKEIgGATJNiQQBDswYjN5pLsHWlHIymrKoHKZVZlXWYWQMztnbz33nvvvffee++997o7nU4n99//P1xmZAFs9s5K2smeIYCqyB8/fnwfPyJOypOTl1uffXln68uTk5Pyzpe9P0/K/wcNLfBRJAAAAA==
4187E54B4AC2759F890985DB02859714	1	cxsmiles	JChemExcelHQAAAB+LCAAAAAAABADtvQdgHEmWJSYvbcp7f0r1StfgdKEIgGATJNiQQBDswYjN5pLsHWlHIymrKoHKZVZlXWYWQMztnbz33nvvvffee++997o7nU4n99//P1xmZAFs9s5K2smeIYCqyB8/fnwfPyK+3Do5OXmxe/JiC//bvUN/fXli/v1/ABUWVDcdAAAA
C3509F9D864A656FA7A5AB913CCD2C1C	1	cxsmiles	JChemExcelQQAAAB+LCAAAAAAABADtvQdgHEmWJSYvbcp7f0r1StfgdKEIgGATJNiQQBDswYjN5pLsHWlHIymrKoHKZVZlXWYWQMztnbz33nvvvffee++997o7nU4n99//P1xmZAFs9s5K2smeIYCqyB8/fnwfPyK+/Oxk68uTk62TL0+2PvvyznR3upxOp7t37Ad7/MHeHfP3Pf773p3pPv+y//8ANPs6oUEAAAA=
8C1F4B44C9DAFC0D6010ACC75498E82A	1	cxsmiles	JChemExcelMgAAAB+LCAAAAAAABADtvQdgHEmWJSYvbcp7f0r1StfgdKEIgGATJNiQQBDswYjN5pLsHWlHIymrKoHKZVZlXWYWQMztnbz33nvvvffee++997o7nU4n99//P1xmZAFs9s5K2smeIYCqyB8/fnwfPyK+3DrZOjnZ+vLJ7pfyy+6dkztbJ3fwH/94sqdf7Okn/w+NMjMSMgAAAA==
170AE4EA31F193244C2AC9E9971F662C	1	cxsmiles	JChemExcelKQAAAB+LCAAAAAAABADtvQdgHEmWJSYvbcp7f0r1StfgdKEIgGATJNiQQBDswYjN5pLsHWlHIymrKoHKZVZlXWYWQMztnbz33nvvvffee++997o7nU4n99//P1xmZAFs9s5K2smeIYCqyB8/fnwfPyK+3Dp5sXXy5cmd6e5yuoX/7d6RD/B/99vJ/wPAITkpKQAAAA==
F718D1B6AE8EB8594B410A8DCECCCC85	1	cxsmiles	JChemExcelZAAAAB+LCAAAAAAABADtvQdgHEmWJSYvbcp7f0r1StfgdKEIgGATJNiQQBDswYjN5pLsHWlHIymrKoHKZVZlXWYWQMztnbz33nvvvffee++997o7nU4n99//P1xmZAFs9s5K2smeIYCqyB8/fnwfPyK+/Oxk68uTT/HP1mdf3pnuTpfT6XT3jv1gjz/Ycx/c4w/uuQ/2+YP9Oyef6gf3+YP7d6YP+JcH/w9lIqJRZAAAAA==
E12310F2BB241E895FEDF32371FAEDA9	1	cxsmiles	JChemExcelaQAAAB+LCAAAAAAABADtvQdgHEmWJSYvbcp7f0r1StfgdKEIgGATJNiQQBDswYjN5pLsHWlHIymrKoHKZVZlXWYWQMztnbz33nvvvffee++997o7nU4n99//P1xmZAFs9s5K2smeIYCqyB8/fnwfPyK+3DrZOvny5GTrS/y8cyL/mY/4F+/7bjv6L/ItfnotTvif/wf9lCeYaQAAAA==
079DDDFCA8EBC36A24BF9363D3A5AF5F	1	cxsmiles	JChemExcelpQAAAB+LCAAAAAAABADtvQdgHEmWJSYvbcp7f0r1StfgdKEIgGATJNiQQBDswYjN5pLsHWlHIymrKoHKZVZlXWYWQMztnbz33nvvvffee++997o7nU4n99//P1xmZAFs9s5K2smeIYCqyB8/fnwfPyK+/Oxk68uTk62TL0+2PvvyzsnJdHc63ZpufXmH/t29Q1/cof+duF+8lnuu5V6kpWt4zzW8F2t4Mt13Lfb7Lf4f20uQI6UAAAA=
A6290DCCF83BE75FF15CB795ED22AE19	1	cxsmiles	JChemExcelKQAAAB+LCAAAAAAABADtvQdgHEmWJSYvbcp7f0r1StfgdKEIgGATJNiQQBDswYjN5pLsHWlHIymrKoHKZVZlXWYWQMztnbz33nvvvffee++997o7nU4n99//P1xmZAFs9s5K2smeIYCqyB8/fnwfPyJOypOTL19uffblna0vT05Oyjv075f9j07K/weGxaYkKQAAAA==
BEC8B9E09A563E3E6E2590D61C0A90FB	1	cxsmiles	JChemExceldQAAAB+LCAAAAAAABADtvQdgHEmWJSYvbcp7f0r1StfgdKEIgGATJNiQQBDswYjN5pLsHWlHIymrKoHKZVZlXWYWQMztnbz33nvvvffee++997o7nU4n99//P1xmZAFs9s5K2smeIYCqyB8/fnwfPyK+/Oxk/8uTLfrvy5Nd/uXLO/T/kzv46w799xl99tnJydZn+PyEG5zck4Yne+6FO1sne3f4ha0XW/zz3pf8F3+/j19PPuNP7pyc/D9SESsJdQAAAA==
8DA1FE3D3387A7E26AACC39B61C74B4E	1	cxsmiles	JChemExcelOQAAAB+LCAAAAAAABADtvQdgHEmWJSYvbcp7f0r1StfgdKEIgGATJNiQQBDswYjN5pLsHWlHIymrKoHKZVZlXWYWQMztnbz33nvvvffee++997o7nU4n99//P1xmZAFs9s5K2smeIYCqyB8/fnwfPyK+/Oxk68uTk62TL0+2PvvyzsnJi136Y/fOyZ2tE/PJHn2yR5+c4H8v7tFf9+6c/D86kLCvOQAAAA==
1D2FAFF7572382146F02FE1FE05922E0	1	cxsmiles	JChemExcelVAAAAB+LCAAAAAAABADtvQdgHEmWJSYvbcp7f0r1StfgdKEIgGATJNiQQBDswYjN5pLsHWlHIymrKoHKZVZlXWYWQMztnbz33nvvvffee++997o7nU4n99//P1xmZAFs9s5K2smeIYCqyB8/fnwfPyK+/Oxk68sT/n/wvzsnu8Mfdz7qPv8Px+LURlQAAAA=
1DED12BC49B3B48045FE5B73C500B39D	1	cxsmiles	JChemExcelVQAAAB+LCAAAAAAABADtvQdgHEmWJSYvbcp7f0r1StfgdKEIgGATJNiQQBDswYjN5pLsHWlHIymrKoHKZVZlXWYWQMztnbz33nvvvffee++997o7nU4n99//P1xmZAFs9s5K2smeIYCqyB8/fnwfPyK+/Oxk68sT/n/wvzsnu8Mfdz7S5zPzy8n/A33JEdBVAAAA
F4159AA87A51E847D0262016C7578ADB	1	cxsmiles	JChemExcelMAAAAB+LCAAAAAAABADtvQdgHEmWJSYvbcp7f0r1StfgdKEIgGATJNiQQBDswYjN5pLsHWlHIymrKoHKZVZlXWYWQMztnbz33nvvvffee++997o7nU4n99//P1xmZAFs9s5K2smeIYCqyB8/fnwfPyK+/Oxk68uTk62TL0+2PvvyzsnJi92Tk907Wyfmz72Tkz36iV/vnZzc+38A/8vFhjAAAAA=
E246D2180354EA8079040991B12F95FD	1	cxsmiles	JChemExcelPQAAAB+LCAAAAAAABADtvQdgHEmWJSYvbcp7f0r1StfgdKEIgGATJNiQQBDswYjN5pLsHWlHIymrKoHKZVZlXWYWQMztnbz33nvvvffee++997o7nU4n99//P1xmZAFs9s5K2smeIYCqyB8/fnwfPyK+/Ozk3outF1snW/zLCf1vl37/8g5/+NnuyZ2TO9O9KZ69O/iDP9jnD/b/H7kainU9AAAA
E9C95D1B263C2AF48FF02BAA2F17F80B	1	cxsmiles	JChemExcelRAAAAB+LCAAAAAAABADtvQdgHEmWJSYvbcp7f0r1StfgdKEIgGATJNiQQBDswYjN5pLsHWlHIymrKoHKZVZlXWYWQMztnbz33nvvvffee++997o7nU4n99//P1xmZAFs9s5K2smeIYCqyB8/fnwfPyJeb70+2frsZOvF1slnX945me5Ot5b43+6dkzsv6P8nJ/Sp32BPG+y5Bv8PEB5HjUQAAAA=
A70DF38DB04F24452B33BA86FF3E73CD	1	cxsmiles	JChemExcelUgAAAB+LCAAAAAAABADtvQdgHEmWJSYvbcp7f0r1StfgdKEIgGATJNiQQBDswYjN5pLsHWlHIymrKoHKZVZlXWYWQMztnbz33nvvvffee++997o7nU4n99//P1xmZAFs9s5K2smeIYCqyB8/fnwfPyK+/Oxk68sT/n/wvzsnu8Mfdz4Kn/8H3JKvhFIAAAA=
D2C82E8451AD079F569C5B2A308FE813	1	cxsmiles	JChemExcelLwAAAB+LCAAAAAAABADtvQdgHEmWJSYvbcp7f0r1StfgdKEIgGATJNiQQBDswYjN5pLsHWlHIymrKoHKZVZlXWYWQMztnbz33nvvvffee++997o7nU4n99//P1xmZAFs9s5K2smeIYCqyB8/fnwfPyK+3Do5+RL/uyM/n2x9qR/ox+Gf/w/7HqKtLwAAAA==
0E8F7A4CA42BD82CED0896CC9B84E035	1	cxsmiles	JChemExcelPAAAAB+LCAAAAAAABADtvQdgHEmWJSYvbcp7f0r1StfgdKEIgGATJNiQQBDswYjN5pLsHWlHIymrKoHKZVZlXWYWQMztnbz33nvvvffee++997o7nU4n99//P1xmZAFs9s5K2smeIYCqyB8/fnwfPyK+3Do5+VL+d8f8tmU+cV9FPjo5+X8Ap2u1SzwAAAA=
9767CAD3EE58933CAE48E7B983E3C627	1	cxsmiles	JChemExcelOwAAAB+LCAAAAAAABADtvQdgHEmWJSYvbcp7f0r1StfgdKEIgGATJNiQQBDswYjN5pLsHWlHIymrKoHKZVZlXWYWQMztnbz33nvvvffee++997o7nU4n99//P1xmZAFs9s5K2smeIYCqyB8/fnwfPyK+3Do5+VL+d8f89sJ91v/S/e//AeBnAuQ7AAAA
F8E1B59AD921A453373D5AD15F5EA0B0	1	cxsmiles	JChemExcelVwAAAB+LCAAAAAAABADtvQdgHEmWJSYvbcp7f0r1StfgdKEIgGATJNiQQBDswYjN5pLsHWlHIymrKoHKZVZlXWYWQMztnbz33nvvvffee++997o7nU4n99//P1xmZAFs9s5K2smeIYCqyB8/fnwfPyK+3DrZOvkS/79zgv9Otr48MZ+E39zBX/I1/18/jX/4/wDdiD04VwAAAA==
812EB76D7AE77B0C96AE785C87D34ABA	1	cxsmiles	JChemExcelUwAAAB+LCAAAAAAABADtvQdgHEmWJSYvbcp7f0r1StfgdKEIgGATJNiQQBDswYjN5pLsHWlHIymrKoHKZVZlXWYWQMztnbz33nvvvffee++997o7nU4n99//P1xmZAFs9s5K2smeIYCqyB8/fnwfPyK+3D3Z+vLkDv45Cf532492ww9OTr78fwBoqBzeUwAAAA==
A05ADDFEE1790F047BA41DA71F86499F	1	cxsmiles	JChemExcelggAAAB+LCAAAAAAABADtvQdgHEmWJSYvbcp7f0r1StfgdKEIgGATJNiQQBDswYjN5pLsHWlHIymrKoHKZVZlXWYWQMztnbz33nvvvffee++997o7nU4n99//P1xmZAFs9s5K2smeIYCqyB8/fnwfPyK+3Dqh/748wf+3Tvj/d07kP/1UvzGf2mb4wmuqn/ifRt/vvf3/APqAjT6CAAAA
4F5AD9A75C00F2186034EA2A1D855149	1	cxsmiles	JChemExcelFgAAAB+LCAAAAAAABADtvQdgHEmWJSYvbcp7f0r1StfgdKEIgGATJNiQQBDswYjN5pLsHWlHIymrKoHKZVZlXWYWQMztnbz33nvvvffee++997o7nU4n99//P1xmZAFs9s5K2smeIYCqyB8/fnwfPyJOypOtk/LOydazO/Q//fHs/wFU1eF+FgAAAA==
2020B90CF20E3BEEE2D800DB6EF9F944	1	cxsmiles	JChemExcelHwAAAB+LCAAAAAAABADtvQdgHEmWJSYvbcp7f0r1StfgdKEIgGATJNiQQBDswYjN5pLsHWlHIymrKoHKZVZlXWYWQMztnbz33nvvvffee++997o7nU4n99//P1xmZAFs9s5K2smeIYCqyB8/fnwfPyKenWw9u0P/4x/6u/717M6XJ/8PnKKN7B8AAAA=
3403B1FE34F013AB5455F231BBF89B33	1	cxsmiles	JChemExcelQAAAAB+LCAAAAAAABADtvQdgHEmWJSYvbcp7f0r1StfgdKEIgGATJNiQQBDswYjN5pLsHWlHIymrKoHKZVZlXWYWQMztnbz33nvvvffee++997o7nU4n99//P1xmZAFs9s5K2smeIYCqyB8/fnwfPyKenWw9u0P/4x9f+n/gx2df3vnyxPwp3+of0uizL/8fh2Z5gUAAAAA=
647E649A2C33F35547403E946624ABF7	1	cxsmiles	JChemExcelNAAAAB+LCAAAAAAABADtvQdgHEmWJSYvbcp7f0r1StfgdKEIgGATJNiQQBDswYjN5pLsHWlHIymrKoHKZVZlXWYWQMztnbz33nvvvffee++997o7nU4n99//P1xmZAFs9s5K2smeIYCqyB8/fnwfPyKe1NPd6daT+o7+Iz928c+e/7n9Z+9J/f8AHQd/6DQAAAA=
75BDA74C19B893BD626C8563BF34A0A8	1	cxsmiles	JChemExcelFgAAAB+LCAAAAAAABADtvQdgHEmWJSYvbcp7f0r1StfgdKEIgGATJNiQQBDswYjN5pLsHWlHIymrKoHKZVZlXWYWQMztnbz33nvvvffee++997o7nU4n99//P1xmZAFs9s5K2smeIYCqyB8/fnwfPyJOyunudOukvDOVf/mf3f8Hd0TcJRYAAAA=
D2319C3A9BA978CA83F9B60101285835	1	cxsmiles	JChemExcelFgAAAB+LCAAAAAAABADtvQdgHEmWJSYvbcp7f0r1StfgdKEIgGATJNiQQBDswYjN5pLsHWlHIymrKoHKZVZlXWYWQMztnbz33nvvvffee++997o7nU4n99//P1xmZAFs9s5K2smeIYCqyB8/fnwfPyJOypOtk/IO/j/dnU63nt2ZTqe7/w/8XL1NFgAAAA==
59C331DF706A7B56B2AE352DFC48E18E	1	cxsmiles	JChemExcelFAAAAB+LCAAAAAAABADtvQdgHEmWJSYvbcp7f0r1StfgdKEIgGATJNiQQBDswYjN5pLsHWlHIymrKoHKZVZlXWYWQMztnbz33nvvvffee++997o7nU4n99//P1xmZAFs9s5K2smeIYCqyB8/fnwfPyJOyunucrp1Ut6Zyr+7J+X/A6SmaOkUAAAA
0C37B4E9F7239FA307A871281748885E	1	cxsmiles	JChemExcelDgAAAB+LCAAAAAAABADtvQdgHEmWJSYvbcp7f0r1StfgdKEIgGATJNiQQBDswYjN5pLsHWlHIymrKoHKZVZlXWYWQMztnbz33nvvvffee++997o7nU4n99//P1xmZAFs9s5K2smeIYCqyB8/fnwfPyJOypOtk/IO/n9yUv4/WQOBMw4AAAA=
47D406D0C7677690438EB5E4295F2F72	1	cxsmiles	JChemExcelGgAAAB+LCAAAAAAABADtvQdgHEmWJSYvbcp7f0r1StfgdKEIgGATJNiQQBDswYjN5pLsHWlHIymrKoHKZVZlXWYWQMztnbz33nvvvffee++997o7nU4n99//P1xmZAFs9s5K2smeIYCqyB8/fnwfPyKenWw9u0P/m+5Op1v6O/01ne7+P1EiIrsaAAAA
673F72BB30585E9A1A93CF14DE451973	1	cxsmiles	JChemExcelEwAAAB+LCAAAAAAABADtvQdgHEmWJSYvbcp7f0r1StfgdKEIgGATJNiQQBDswYjN5pLsHWlHIymrKoHKZVZlXWYWQMztnbz33nvvvffee++997o7nU4n99//P1xmZAFs9s5K2smeIYCqyB8/fnwfPyJOypOtL0+2nt15dgf/4pf/B+XBw/QTAAAA
8DE63660D122E0EB834AAB1A518D2F92	1	cxsmiles	JChemExcelEwAAAB+LCAAAAAAABADtvQdgHEmWJSYvbcp7f0r1StfgdKEIgGATJNiQQBDswYjN5pLsHWlHIymrKoHKZVZlXWYWQMztnbz33nvvvffee++997o7nU4n99//P1xmZAFs9s5K2smeIYCqyB8/fnwfPyJOypOtZ3fwf/rfl/j57P8BZ0ujGhMAAAA=
70CE0816F1DF792A64D71CB3C34DB10C	1	cxsmiles	JChemExcelFAAAAB+LCAAAAAAABADtvQdgHEmWJSYvbcp7f0r1StfgdKEIgGATJNiQQBDswYjN5pLsHWlHIymrKoHKZVZlXWYWQMztnbz33nvvvffee++997o7nU4n99//P1xmZAFs9s5K2smeIYCqyB8/fnwfPyJOyunudOukvCP/TKe7J+X/A4TBTroUAAAA
A51BB92C4A76259C3D42E22D435E6EFE	1	cxsmiles	JChemExcelGAAAAB+LCAAAAAAABADtvQdgHEmWJSYvbcp7f0r1StfgdKEIgGATJNiQQBDswYjN5pLsHWlHIymrKoHKZVZlXWYWQMztnbz33nvvvffee++997o7nU4n99//P1xmZAFs9s5K2smeIYCqyB8/fnwfPyJOyunudOukvDOd0o+tZ3fof8/uTHf/Hx3HqRgYAAAA
1259D733DDCA867F3C28C7CBB635652F	1	cxsmiles	JChemExcelBwAAAB+LCAAAAAAABADtvQdgHEmWJSYvbcp7f0r1StfgdKEIgGATJNiQQBDswYjN5pLsHWlHIymrKoHKZVZlXWYWQMztnbz33nvvvffee++997o7nU4n99//P1xmZAFs9s5K2smeIYCqyB8/fnwfPyJOypOtZ3ee/T/PUIJCBwAAAA==
4718A4D264A646C34BE1DF972C01AAAB	1	cxsmiles	JChemExcelEwAAAB+LCAAAAAAABADtvQdgHEmWJSYvbcp7f0r1StfgdKEIgGATJNiQQBDswYjN5pLsHWlHIymrKoHKZVZlXWYWQMztnbz33nvvvffee++997o7nU4n99//P1xmZAFs9s5K2smeIYCqyB8/fnwfPyJOypOtk/LOFv+L/52U/w9I4Qo+EwAAAA==
4DA7964353D36AE7019B6B5C8715D2CC	1	cxsmiles	JChemExcelFgAAAB+LCAAAAAAABADtvQdgHEmWJSYvbcp7f0r1StfgdKEIgGATJNiQQBDswYjN5pLsHWlHIymrKoHKZVZlXWYWQMztnbz33nvvvffee++997o7nU4n99//P1xmZAFs9s5K2smeIYCqyB8/fnwfPyJOyunucrp1Ut5x/yx3/x8XsQp2FgAAAA==
3A971DC11BDA5D6A19A2ADAED1C6956C	1	cxsmiles	JChemExcelCgAAAB+LCAAAAAAABADtvQdgHEmWJSYvbcp7f0r1StfgdKEIgGATJNiQQBDswYjN5pLsHWlHIymrKoHKZVZlXWYWQMztnbz33nvvvffee++997o7nU4n99//P1xmZAFs9s5K2smeIYCqyB8/fnwfPyKenWw9u4P/P/t/AHli4W8KAAAA
8055B7FCF376FCAE37BD37068E288CFB	1	cxsmiles	JChemExcelFwAAAB+LCAAAAAAABADtvQdgHEmWJSYvbcp7f0r1StfgdKEIgGATJNiQQBDswYjN5pLsHWlHIymrKoHKZVZlXWYWQMztnbz33nvvvffee++997o7nU4n99//P1xmZAFs9s5K2smeIYCqyB8/fnwfPyKe1NPd6dazO8H/d5/9P5oHw8kXAAAA
3449E93EDEC424B5EF346AD8964D073C	1	cxsmiles	JChemExcelFwAAAB+LCAAAAAAABADtvQdgHEmWJSYvbcp7f0r1StfgdKEIgGATJNiQQBDswYjN5pLsHWlHIymrKoHKZVZlXWYWQMztnbz33nvvvffee++997o7nU4n99//P1xmZAFs9s5K2smeIYCqyB8/fnwfPyJOyunudOvZnel0unVCP+l/9Mfu/wPytyi6FwAAAA==
19D69939D0FE2307C4863DFD6A89584E	1	cxsmiles	JChemExcelCwAAAB+LCAAAAAAABADtvQdgHEmWJSYvbcp7f0r1StfgdKEIgGATJNiQQBDswYjN5pLsHWlHIymrKoHKZVZlXWYWQMztnbz33nvvvffee++997o7nU4n99//P1xmZAFs9s5K2smeIYCqyB8/fnwfPyJOypOTrWd36H/P/h8iDhGMCwAAAA==
C8BD3896ED6F4E38B2609DFECEB2255F	1	cxsmiles	JChemExcelGQAAAB+LCAAAAAAABADtvQdgHEmWJSYvbcp7f0r1StfgdKEIgGATJNiQQBDswYjN5pLsHWlHIymrKoHKZVZlXWYWQMztnbz33nvvvffee++997o7nU4n99//P1xmZAFs9s5K2smeIYCqyB8/fnwfPyKenWw9u0P/m+5Op1svtj778g79bzqd7v4/GKW2DxkAAAA=
0D61F8370CAD1D412F80B84D143E1257	1	cxsmiles	JChemExcelAQAAAB+LCAAAAAAABADtvQdgHEmWJSYvbcp7f0r1StfgdKEIgGATJNiQQBDswYjN5pLsHWlHIymrKoHKZVZlXWYWQMztnbz33nvvvffee++997o7nU4n99//P1xmZAFs9s5K2smeIYCqyB8/fnwfPyJO/h+n/9c9AQAAAA==
9DAE33DDD990F43E2F939C08B861284F	1	cxsmiles	JChemExcelHQAAAB+LCAAAAAAABADtvQdgHEmWJSYvbcp7f0r1StfgdKEIgGATJNiQQBDswYjN5pLsHWlHIymrKoHKZVZlXWYWQMztnbz33nvvvffee++997o7nU4n99//P1xmZAFs9s5K2smeIYCqyB8/fnwfPyJOyunudOvF1mdf3qH/TadbJ1vP7tD/ntHvu/8PX3r5xh0AAAA=
21388E630AEB94BFADF0E7DE15749A1E	1	cxsmiles	JChemExcelHQAAAB+LCAAAAAAABADtvQdgHEmWJSYvbcp7f0r1StfgdKEIgGATJNiQQBDswYjN5pLsHWlHIymrKoHKZVZlXWYWQMztnbz33nvvvffee++997o7nU4n99//P1xmZAFs9s5K2smeIYCqyB8/fnwfPyJOyunudOtk69kd+t+zO9Pp1outz768Q/+bTnf/H5Gv2hodAAAA
2A6D2B4D944DAB989185DC56E413475B	1	cxsmiles	JChemExcelDwAAAB+LCAAAAAAABADtvQdgHEmWJSYvbcp7f0r1StfgdKEIgGATJNiQQBDswYjN5pLsHWlHIymrKoHKZVZlXWYWQMztnbz33nvvvffee++997o7nU4n99//P1xmZAFs9s5K2smeIYCqyB8/fnwfPyKenWw9u0P/O/kSvzz7fwBl/RWADwAAAA==
9F0ABD3890068BA8C2D90096B1C4D82F	1	cxsmiles	JChemExcelEAAAAB+LCAAAAAAABADtvQdgHEmWJSYvbcp7f0r1StfgdKEIgGATJNiQQBDswYjN5pLsHWlHIymrKoHKZVZlXWYWQMztnbz33nvvvffee++997o7nU4n99//P1xmZAFs9s5K2smeIYCqyB8/fnwfPyJOypOtk/IO/7P17M6z/wdxQPhXEAAAAA==
29F560601DE9B8BE2D29F8ADF5D0E464	1	cxsmiles	JChemExcelDwAAAB+LCAAAAAAABADtvQdgHEmWJSYvbcp7f0r1StfgdKEIgGATJNiQQBDswYjN5pLsHWlHIymrKoHKZVZlXWYWQMztnbz33nvvvffee++997o7nU4n99//P1xmZAFs9s5K2smeIYCqyB8/fnwfPyJOypOtk/LOydazO/S/Z/8PcOjcmg8AAAA=
F85EBF3C2A7C0EF81415AAC71FC74D73	1	cxsmiles	JChemExcelFAAAAB+LCAAAAAAABADtvQdgHEmWJSYvbcp7f0r1StfgdKEIgGATJNiQQBDswYjN5pLsHWlHIymrKoHKZVZlXWYWQMztnbz33nvvvffee++997o7nU4n99//P1xmZAFs9s5K2smeIYCqyB8/fnwfPyJOyunucjrdOtl6dof+9+zOdLr7/wCJyjBKFAAAAA==
11338B21E878D776B9A872F25EFCCDE2	1	cxsmiles	JChemExcelDwAAAB+LCAAAAAAABADtvQdgHEmWJSYvbcp7f0r1StfgdKEIgGATJNiQQBDswYjN5pLsHWlHIymrKoHKZVZlXWYWQMztnbz33nvvvffee++997o7nU4n99//P1xmZAFs9s5K2smeIYCqyB8/fnwfPyKe1CdbJ+Wdk61nd+h/z/4fdFoOjg8AAAA=
6A52118C10A02A02593ABAB5B8279205	1	cxsmiles	JChemExcelGQAAAB+LCAAAAAAABADtvQdgHEmWJSYvbcp7f0r1StfgdKEIgGATJNiQQBDswYjN5pLsHWlHIymrKoHKZVZlXWYWQMztnbz33nvvvffee++997o7nU4n99//P1xmZAFs9s5K2smeIYCqyB8/fnwfPyKenWw9u0P/m+5Ot15sffblHfrflJ7d/wcRMsIlGQAAAA==
F7B1C9BB347371BDBA0FA67968B1472B	1	cxsmiles	JChemExcelEwAAAB+LCAAAAAAABADtvQdgHEmWJSYvbcp7f0r1StfgdKEIgGATJNiQQBDswYjN5pLsHWlHIymrKoHKZVZlXWYWQMztnbz33nvvvffee++997o7nU4n99//P1xmZAFs9s5K2smeIYCqyB8/fnwfPyJOypOtZ3e28M+zOyf84/8BZ9Cu6BMAAAA=
C4166ABE7BAB96733CA321E84EFE24F1	1	cxsmiles	JChemExcelCAAAAB+LCAAAAAAABADtvQdgHEmWJSYvbcp7f0r1StfgdKEIgGATJNiQQBDswYjN5pLsHWlHIymrKoHKZVZlXWYWQMztnbz33nvvvffee++997o7nU4n99//P1xmZAFs9s5K2smeIYCqyB8/fnwfPyJOypOtk/LOs/8HKJ7O5QgAAAA=
B81D3D7CD3A69004EC686B4006AB319E	1	cxsmiles	JChemExcelCQAAAB+LCAAAAAAABADtvQdgHEmWJSYvbcp7f0r1StfgdKEIgGATJNiQQBDswYjN5pLsHWlHIymrKoHKZVZlXWYWQMztnbz33nvvvffee++997o7nU4n99//P1xmZAFs9s5K2smeIYCqyB8/fnwfPyKe1CdbT+o7T+r/B7ti2c4JAAAA
3E3B743072CAB31DC32129A15E816B00	1	cxsmiles	JChemExcelAwAAAB+LCAAAAAAABADtvQdgHEmWJSYvbcp7f0r1StfgdKEIgGATJNiQQBDswYjN5pLsHWlHIymrKoHKZVZlXWYWQMztnbz33nvvvffee++997o7nU4n99//P1xmZAFs9s5K2smeIYCqyB8/fnwfPyKenTz7fwAD0L3PAwAAAA==
7F0DDFDD5C6B40E0FBEDDD906FF4C967	1	cxsmiles	JChemExcelEgAAAB+LCAAAAAAABADtvQdgHEmWJSYvbcp7f0r1StfgdKEIgGATJNiQQBDswYjN5pLsHWlHIymrKoHKZVZlXWYWQMztnbz33nvvvffee++997o7nU4n99//P1xmZAFs9s5K2smeIYCqyB8/fnwfPyJOypOtk/IO/s+/fPbl/wNWjwrjEgAAAA==
ACEDC76040ED5855E0CE3584D35A3E66	1	cxsmiles	JChemExcelDwAAAB+LCAAAAAAABADtvQdgHEmWJSYvbcp7f0r1StfgdKEIgGATJNiQQBDswYjN5pLsHWlHIymrKoHKZVZlXWYWQMztnbz33nvvvffee++997o7nU4n99//P1xmZAFs9s5K2smeIYCqyB8/fnwfPyJOypOtz768c7L17A7979n/A1Yp4pIPAAAA
E08E5DC7EEC5CA426B17C10BFD02CF2F	1	cxsmiles	JChemExcelDgAAAB+LCAAAAAAABADtvQdgHEmWJSYvbcp7f0r1StfgdKEIgGATJNiQQBDswYjN5pLsHWlHIymrKoHKZVZlXWYWQMztnbz33nvvvffee++997o7nU4n99//P1xmZAFs9s5K2smeIYCqyB8/fnwfPyKenWw9u0P/w4/Pvvx/AP2L5AoOAAAA
CEE70708117DAAEF5370232C2CBA9F02	1	cxsmiles	JChemExcelBwAAAB+LCAAAAAAABADtvQdgHEmWJSYvbcp7f0r1StfgdKEIgGATJNiQQBDswYjN5pLsHWlHIymrKoHKZVZlXWYWQMztnbz33nvvvffee++997o7nU4n99//P1xmZAFs9s5K2smeIYCqyB8/fnwfPyKe1Cdbz+48+38AkDgp3QcAAAA=
0B86CF45E488B6DF03797D84BA8D0935	1	cxsmiles	JChemExcelDgAAAB+LCAAAAAAABADtvQdgHEmWJSYvbcp7f0r1StfgdKEIgGATJNiQQBDswYjN5pLsHWlHIymrKoHKZVZlXWYWQMztnbz33nvvvffee++997o7nU4n99//P1xmZAFs9s5K2smeIYCqyB8/fnwfPyJeb3325R38/8VnJ599+f8AyysGsQ4AAAA=
1E041EAC23317AA5B5C7FE80831F695B	1	cxsmiles	JChemExcelCAAAAB+LCAAAAAAABADtvQdgHEmWJSYvbcp7f0r1StfgdKEIgGATJNiQQBDswYjN5pLsHWlHIymrKoHKZVZlXWYWQMztnbz33nvvvffee++997o7nU4n99//P1xmZAFs9s5K2smeIYCqyB8/fnwfPyKe1CcnW8/uPPt/AE2MmikIAAAA
79BF322023DECDD139B76EF1AFB30D07	1	cxsmiles	JChemExcelEgAAAB+LCAAAAAAABADtvQdgHEmWJSYvbcp7f0r1StfgdKEIgGATJNiQQBDswYjN5pLsHWlHIymrKoHKZVZlXWYWQMztnbz33nvvvffee++997o7nU4n99//P1xmZAFs9s5K2smeIYCqyB8/fnwfPyJOypOtk/IO/v9i67Mv73z25f8D6LC4dhIAAAA=
4C2DD7C479BFEDE73C0C23B80C637B24	1	cxsmiles	JChemExcelAwAAAB+LCAAAAAAABADtvQdgHEmWJSYvbcp7f0r1StfgdKEIgGATJNiQQBDswYjN5pLsHWlHIymrKoHKZVZlXWYWQMztnbz33nvvvffee++997o7nU4n99//P1xmZAFs9s5K2smeIYCqyB8/fnwfPyKe1Cf/D+KLg34DAAAA
75CA553539FD6888D34ED77FC5531342	1	cxsmiles	JChemExcelDgAAAB+LCAAAAAAABADtvQdgHEmWJSYvbcp7f0r1StfgdKEIgGATJNiQQBDswYjN5pLsHWlHIymrKoHKZVZlXWYWQMztnbz33nvvvffee++997o7nU4n99//P1xmZAFs9s5K2smeIYCqyB8/fnwfPyJOyunucjndOinvTKe7/w8nExBqDgAAAA==
9D2A25F412AD6715395494633FD4A7F8	1	cxsmiles	JChemExcelCQAAAB+LCAAAAAAABADtvQdgHEmWJSYvbcp7f0r1StfgdKEIgGATJNiQQBDswYjN5pLsHWlHIymrKoHKZVZlXWYWQMztnbz33nvvvffee++997o7nU4n99//P1xmZAFs9s5K2smeIYCqyB8/fnwfPyJOypOtk/LOSfn/AN9QId4JAAAA
ED7074BDDA72DAD5FF8575FBCBEE8584	1	cxsmiles	JChemExcelBgAAAB+LCAAAAAAABADtvQdgHEmWJSYvbcp7f0r1StfgdKEIgGATJNiQQBDswYjN5pLsHWlHIymrKoHKZVZlXWYWQMztnbz33nvvvffee++997o7nU4n99//P1xmZAFs9s5K2smeIYCqyB8/fnwfPyKenWw9u3Py/wApk5LNBgAAAA==
351591246795A0CB73891DDA5D529E45	1	cxsmiles	JChemExcelAwAAAB+LCAAAAAAABADtvQdgHEmWJSYvbcp7f0r1StfgdKEIgGATJNiQQBDswYjN5pLsHWlHIymrKoHKZVZlXWYWQMztnbz33nvvvffee++997o7nU4n99//P1xmZAFs9s5K2smeIYCqyB8/fnwfPyJOypP/BwreAKsDAAAA
573787493C9391FACD1E3274F6B95B8D	1	cxsmiles	JChemExcelEAAAAB+LCAAAAAAABADtvQdgHEmWJSYvbcp7f0r1StfgdKEIgGATJNiQQBDswYjN5pLsHWlHIymrKoHKZVZlXWYWQMztnbz33nvvvffee++997o7nU4n99//P1xmZAFs9s5K2smeIYCqyB8/fnwfPyJOypOtZ3fofydbn31558uT/wcSrqWmEAAAAA==
8F1BA727D5BD29121F3E5FFBC6A527B6	1	cxsmiles	JChemExcelEQAAAB+LCAAAAAAABADtvQdgHEmWJSYvbcp7f0r1StfgdKEIgGATJNiQQBDswYjN5pLsHWlHIymrKoHKZVZlXWYWQMztnbz33nvvvffee++997o7nU4n99//P1xmZAFs9s5K2smeIYCqyB8/fnwfPyJeb3325R38/2Tr2R3637P/B5G7+Z8RAAAA
2933E75679D823DB517CC821674A30A8	1	cxsmiles	JChemExcelDgAAAB+LCAAAAAAABADtvQdgHEmWJSYvbcp7f0r1StfgdKEIgGATJNiQQBDswYjN5pLsHWlHIymrKoHKZVZlXWYWQMztnbz33nvvvffee++997o7nU4n99//P1xmZAFs9s5K2smeIYCqyB8/fnwfPyJOyunucrp1Ut6ZLqe7/w8EeYH8DgAAAA==
DC3A6C32F5A8D1F8A8E264566F815ED7	1	cxsmiles	JChemExcelAgAAAB+LCAAAAAAABADtvQdgHEmWJSYvbcp7f0r1StfgdKEIgGATJNiQQBDswYjN5pLsHWlHIymrKoHKZVZlXWYWQMztnbz33nvvvffee++997o7nU4n99//P1xmZAFs9s5K2smeIYCqyB8/fnwfPyLOTv4fmfa3jwIAAAA=
AC8EA507F693B870B60A71C937BFE73A	1	cxsmiles	JChemExcelBwAAAB+LCAAAAAAABADtvQdgHEmWJSYvbcp7f0r1StfgdKEIgGATJNiQQBDswYjN5pLsHWlHIymrKoHKZVZlXWYWQMztnbz33nvvvffee++997o7nU4n99//P1xmZAFs9s5K2smeIYCqyB8/fnwfPyJe/PjJi5Mff/H/ADqD6TEHAAAA
B8B3E1D74F596A48AA31F03E5E1C35A1	1	cxsmiles	JChemExcelDgAAAB+LCAAAAAAABADtvQdgHEmWJSYvbcp7f0r1StfgdKEIgGATJNiQQBDswYjN5pLsHWlHIymrKoHKZVZlXWYWQMztnbz33nvvvffee++997o7nU4n99//P1xmZAFs9s5K2smeIYCqyB8/fnwfPyJOyunucrqcbp2Ud6a7/w93JzO2DgAAAA==
7A17AD43F8CCBB394BDE3C9F96343512	1	cxsmiles	JChemExcelBQAAAB+LCAAAAAAABADtvQdgHEmWJSYvbcp7f0r1StfgdKEIgGATJNiQQBDswYjN5pLsHWlHIymrKoHKZVZlXWYWQMztnbz33nvvvffee++997o7nU4n99//P1xmZAFs9s5K2smeIYCqyB8/fnwfPyKe1Ccn5f8DD5aryAUAAAA=
37F5FEC7227EB78FD153B5B997E219C8	1	cxsmiles	JChemExcelDAAAAB+LCAAAAAAABADtvQdgHEmWJSYvbcp7f0r1StfgdKEIgGATJNiQQBDswYjN5pLsHWlHIymrKoHKZVZlXWYWQMztnbz33nvvvffee++997o7nU4n99//P1xmZAFs9s5K2smeIYCqyB8/fnwfPyK+/Oxk63tffv97T75/5+T/AYrZTi0MAAAA
9211710761F3D3B97834AA4349804E16	1	cxsmiles	JChemExcelMwAAAB+LCAAAAAAABADtvQdgHEmWJSYvbcp7f0r1StfgdKEIgGATJNiQQBDswYjN5pLsHWlHIymrKoHKZVZlXWYWQMztnbz33nvvvffee++997o7nU4n99//P1xmZAFs9s5K2smeIYCqyB8/fnwfPyJOyun+dDrdmt5b0j+7+PWkvDOd7t7Bh3v4+8XWyZ0T+nPvzvQe/dj/fwAK6l7GMwAAAA==
798215F094249C862296FDCA28291BC4	1	cxsmiles	JChemExcelRQAAAB+LCAAAAAAABADtvQdgHEmWJSYvbcp7f0r1StfgdKEIgGATJNiQQBDswYjN5pLsHWlHIymrKoHKZVZlXWYWQMztnbz33nvvvffee++997o7nU4n99//P1xmZAFs9s5K2smeIYCqyB8/fnwfPyK+PLn32cnWi90Xn53snWx99mL3zslnJ/S/Pfzcov/fo3/3+SP63/6drZM79N/WCf1Pfsc//w/B8xF8RQAAAA==
F4DFF2253DBBECB4DB0852D0FBDB675E	1	cxsmiles	JChemExcelTwAAAB+LCAAAAAAABADtvQdgHEmWJSYvbcp7f0r1StfgdKEIgGATJNiQQBDswYjN5pLsHWlHIymrKoHKZVZlXWYWQMztnbz33nvvvffee++997o7nU4n99//P1xmZAFs9s5K2smeIYCqyB8/fnwfPyK+3DrZOvny5GTrS/y8cyL/mY/2Tk52Pzs5OblHn+xunZzs4cuTk/0t+oR+0Kf0bOlL+O//ATEYMW5PAAAA
B201A144CB231A3B40C9C22B9FAFC59E	1	cxsmiles	JChemExcelSAAAAB+LCAAAAAAABADtvQdgHEmWJSYvbcp7f0r1StfgdKEIgGATJNiQQBDswYjN5pLsHWlHIymrKoHKZVZlXWYWQMztnbz33nvvvffee++997o7nU4n99//P1xmZAFs9s5K2smeIYCqyB8/fnwfPyKe1NPd6daT+o78s3ey9dmXd15s8Y/p3nSXPjw5eXFP/t73Wrp/9k/uffbl/wPuRceFSAAAAA==
9BAB65DCC5DCDBF2EC53FFA2FF420AAD	1	cxsmiles	JChemExcelPQAAAB+LCAAAAAAABADtvQdgHEmWJSYvbcp7f0r1StfgdKEIgGATJNiQQBDswYjN5pLsHWlHIymrKoHKZVZlXWYWQMztnbz33nvvvffee++997o7nU4n99//P1xmZAFs9s5K2smeIYCqyB8/fnwfPyJebH32Yro3vTfdmm69oF93p3h270yne3fw270700+n96f79O3J1gv6OZ3ev7N1cueEvv30/wF0Hkv7PQAAAA==
66C5BA6689559F0FDA861ACBC81175A2	1	cxsmiles	JChemExcelOAAAAB+LCAAAAAAABADtvQdgHEmWJSYvbcp7f0r1StfgdKEIgGATJNiQQBDswYjN5pLsHWlHIymrKoHKZVZlXWYWQMztnbz33nvvvffee++997o7nU4n99//P1xmZAFs9s5K2smeIYCqyB8/fnwfPyJOyun+dOvFZy+me9OtL+9Mt062PvvyzovpLv11cmdKzy79e4++pece/bp1UtK/+/8PFMo3NzgAAAA=
3F94966F8962AE3E10B1DEC889EAB995	1	cxsmiles	JChemExcelQwAAAB+LCAAAAAAABADtvQdgHEmWJSYvbcp7f0r1StfgdKEIgGATJNiQQBDswYjN5pLsHWlHIymrKoHKZVZlXWYWQMztnbz33nvvvffee++997o7nU4n99//P1xmZAFs9s5K2smeIYCqyB8/fnwfPyJebH12sn9C/+D/W9Pd6dZ0uvXi5OTOdLp7h/69N6W/p3v6GX053cPH03t3TuhF+vXk5P8B8DMvwEMAAAA=
14D56C3D9C9100B3E7372A2BD9477E29	1	cxsmiles	JChemExcelQQAAAB+LCAAAAAAABADtvQdgHEmWJSYvbcp7f0r1StfgdKEIgGATJNiQQBDswYjN5pLsHWlHIymrKoHKZVZlXWYWQMztnbz33nvvvffee++997o7nU4n99//P1xmZAFs9s5K2smeIYCqyB8/fnwfPyJebE13p9Ot6XS6e+fkznRvyn/s3TnZmu7j9xfTe1M89+5Mp/t3pp/KZ/f5s/v02af/D/JxcOtBAAAA
CDE4589B785982B2F2B45E7352BA8AF5	1	cxsmiles	JChemExcelPwAAAB+LCAAAAAAABADtvQdgHEmWJSYvbcp7f0r1StfgdKEIgGATJNiQQBDswYjN5pLsHWlHIymrKoHKZVZlXWYWQMztnbz33nvvvffee++997o7nU4n99//P1xmZAFs9s5K2smeIYCqyB8/fnwfPyK+PNma7k2n060X090pnt070+nena3pvnx4jz+8Rx/u35l+Kp/d58/u02ef/j9hZS9SPwAAAA==
75265E4DDA1C89F8F3FE5A1CFF3FF0DB	1	cxsmiles	JChemExcelVQAAAB+LCAAAAAAABADtvQdgHEmWJSYvbcp7f0r1StfgdKEIgGATJNiQQBDswYjN5pLsHWlHIymrKoHKZVZlXWYWQMztnbz33nvvvffee++997o7nU4n99//P1xmZAFs9s5K2smeIYCqyB8/fnwfPyJebn053Z1Op1vT6e6dk63pPn7/kj49OdnbOvnyZO/Oyckd+uMe/riHP6bT/TtbJ3dO7qDNfXx8X9t8ij8+vXNy8v8AJ08PNlUAAAA=
3C617344A49DA966E0DA739161883E5C	1	cxsmiles	JChemExcelQgAAAB+LCAAAAAAABADtvQdgHEmWJSYvbcp7f0r1StfgdKEIgGATJNiQQBDswYjN5pLsHWlHIymrKoHKZVZlXWYWQMztnbz33nvvvffee++997o7nU4n99//P1xmZAFs9s5K2smeIYCqyB8/fnwfPyJebn325Z2tL6e70+l0azrdvXOydXKH/neCD/fkwz334ZfTe/LZPfvZ/wOnpy/mQgAAAA==
86751D56C71844B42F88244E35464E42	1	cxsmiles	JChemExcelNAAAAB+LCAAAAAAABADtvQdgHEmWJSYvbcp7f0r1StfgdKEIgGATJNiQQBDswYjN5pLsHWlHIymrKoHKZVZlXWYWQMztnbz33nvvvffee++997o7nU4n99//P1xmZAFs9s5K2smeIYCqyB8/fnwfPyK+nN6bbr347MV0b7o1ld928dt0unvn5A79tkc/6Jd9fHjvDr7Y/38A+s1i4jQAAAA=
E38D4EC207CDC0257BF6871CEC6FD523	1	cxsmiles	JChemExcelPAAAAB+LCAAAAAAABADtvQdgHEmWJSYvbcp7f0r1StfgdKEIgGATJNiQQBDswYjN5pLsHWlHIymrKoHKZVZlXWYWQMztnbz33nvvvffee++997o7nU4n99//P1xmZAFs9s5K2smeIYCqyB8/fnwfPyK+nN6bbi13l9M9/LgzpWeP/t2aTu+dbJ3Q/+7Q//Sf7gf/D3VEjKk8AAAA
4FEB3A5CA6712C099A85578DFFD5CE3C	1	cxsmiles	JChemExcelcgAAAB+LCAAAAAAABADtvQdgHEmWJSYvbcp7f0r1StfgdKEIgGATJNiQQBDswYjN5pLsHWlHIymrKoHKZVZlXWYWQMztnbz33nvvvffee++997o7nU4n99//P1xmZAFs9s5K2smeIYCqyB8/fnwfPyK+/Oxk78XWydZnX96ZPpzem+5Ot6afTvfp393pdLp37w79e5+/Nq22pvv36dNP70wP6LutF5+9mD6Y4nlAnx7Q/x/emf7uu7vmu999d4e/pZ938O/u/wNgvQAOcgAAAA==
2B5501D356135F4431A23B2640B9EF0F	1	cxsmiles	JChemExcelOQAAAB+LCAAAAAAABADtvQdgHEmWJSYvbcp7f0r1StfgdKEIgGATJNiQQBDswYjN5pLsHWlHIymrKoHKZVZlXWYWQMztnbz33nvvvffee++997o7nU4n99//P1xmZAFs9s5K2smeIYCqyB8/fnwfPyJebn325Z2tL092T7Y+OznB/3bvnJzgkz36Qz7bwydfntzjP7bo//funJz8P7md37A5AAAA
5B766705C9362D64554ED725A46EB3CC	1	cxsmiles	JChemExcelOQAAAB+LCAAAAAAABADtvQdgHEmWJSYvbcp7f0r1StfgdKEIgGATJNiQQBDswYjN5pLsHWlHIymrKoHKZVZlXWYWQMztnbz33nvvvffee++997o7nU4n99//P1xmZAFs9s5K2smeIYCqyB8/fnwfPyJebn325Z2tL6e70+nWdDrdvXOydXLnBJ/sySd7+smX03vywT354P8BFxD/ETkAAAA=
43B6F7C2105DE8811F4D3D74E07CEB9B	1	cxsmiles	JChemExcelLAAAAB+LCAAAAAAABADtvQdgHEmWJSYvbcp7f0r1StfgdKEIgGATJNiQQBDswYjN5pLsHWlHIymrKoHKZVZlXWYWQMztnbz33nvvvffee++997o7nU4n99//P1xmZAFs9s5K2smeIYCqyB8/fnwfPyKWu1vTvenWdLp7Z0rP3p2TreW96T4+ucef7N85md7HL9P7/w+n2BxpLAAAAA==
2B55C2D0134F0FA1F638872DCA37B65A	1	cxsmiles	JChemExcelMAAAAB+LCAAAAAAABADtvQdgHEmWJSYvbcp7f0r1StfgdKEIgGATJNiQQBDswYjN5pLsHWlHIymrKoHKZVZlXWYWQMztnbz33nvvvffee++997o7nU4n99//P1xmZAFs9s5K2smeIYCqyB8/fnwfPyK+/OzksxfT3el0ujWd7t452Zru4fcX9PGXd6bTvTvTe/7f9/4f9hnjfzAAAAA=
C7D7F592F1C0CDACD993D36CD40018EA	1	cxsmiles	JChemExcelKAAAAB+LCAAAAAAABADtvQdgHEmWJSYvbcp7f0r1StfgdKEIgGATJNiQQBDswYjN5pLsHWlHIymrKoHKZVZlXWYWQMztnbz33nvvvffee++997o7nU4n99//P1xmZAFs9s5K2smeIYCqyB8/fnwfPyJeb033pluvp7tTPLt38O/ena3pPf773p3pPv+y//8A2wK41igAAAA=
8817330F0052A193DC9669F7F500F23F	1	cxsmiles	JChemExcelLAAAAB+LCAAAAAAABADtvQdgHEmWJSYvbcp7f0r1StfgdKEIgGATJNiQQBDswYjN5pLsHWlHIymrKoHKZVZlXWYWQMztnbz33nvvvffee++997o7nU4n99//P1xmZAFs9s5K2smeIYCqyB8/fnwfPyKenWw9u0P/u8WPZ/8Pe85PoCwAAAA=
274803786E5D846C0D3A7A165667913C	1	cxsmiles	JChemExcelLAAAAB+LCAAAAAAABADtvQdgHEmWJSYvbcp7f0r1StfgdKEIgGATJNiQQBDswYjN5pLsHWlHIymrKoHKZVZlXWYWQMztnbz33nvvvffee++997o7nU4n99//P1xmZAFs9s5K2smeIYCqyB8/fnwfPyLOTrae3aH/3eLHs/8HBKKn/CwAAAA=
0EEC6E6DD841A39D7CB51695929005D3	1	cxsmiles	JChemExcelQgAAAB+LCAAAAAAABADtvQdgHEmWJSYvbcp7f0r1StfgdKEIgGATJNiQQBDswYjN5pLsHWlHIymrKoHKZVZlXWYWQMztnbz33nvvvffee++997o7nU4n99//P1xmZAFs9s5K2smeIYCqyB8/fnwfPyJeb3325R38/2Tr2R3633v/ePb/AB46R9VCAAAA
A012C56244A923F7AE1596413270E578	1	cxsmiles	JChemExcelQQAAAB+LCAAAAAAABADtvQdgHEmWJSYvbcp7f0r1StfgdKEIgGATJNiQQBDswYjN5pLsHWlHIymrKoHKZVZlXWYWQMztnbz33nvvvffee++997o7nU4n99//P1xmZAFs9s5K2smeIYCqyB8/fnwfPyKenWw9u0P/C398yT/1j02ffvbl/wPr8JecQQAAAA==
69D956DC08345BD85EF29F6C923CC939	1	cxsmiles	JChemExcelJQAAAB+LCAAAAAAABADtvQdgHEmWJSYvbcp7f0r1StfgdKEIgGATJNiQQBDswYjN5pLsHWlHIymrKoHKZVZlXWYWQMztnbz33nvvvffee++997o7nU4n99//P1xmZAFs9s5K2smeIYCqyB8/fnwfPyKenWw9u0P/2/Tj2f8DbTxSOSUAAAA=
C426E420553DF3809FC3F6FB8F6ECC3D	1	cxsmiles	JChemExcelKAAAAB+LCAAAAAAABADtvQdgHEmWJSYvbcp7f0r1StfgdKEIgGATJNiQQBDswYjN5pLsHWlHIymrKoHKZVZlXWYWQMztnbz33nvvvffee++997o7nU4n99//P1xmZAFs9s5K2smeIYCqyB8/fnwfPyKenWw9u0P/O9nFP/p7/6Nn/w/YVkunKAAAAA==
76E034293EF9ECC93D743361188289CA	1	cxsmiles	JChemExcelOwAAAB+LCAAAAAAABADtvQdgHEmWJSYvbcp7f0r1StfgdKEIgGATJNiQQBDswYjN5pLsHWlHIymrKoHKZVZlXWYWQMztnbz33nvvvffee++997o7nU4n99//P1xmZAFs9s5K2smeIYCqyB8/fnwfPyJeb3325R38/2Tr2R363+1/PPt/AOxVtW87AAAA
C569A0E4691E52FFCFBF93FD91808A8A	1	cxsmiles	JChemExcelhAAAAB+LCAAAAAAABADtvQdgHEmWJSYvbcp7f0r1StfgdKEIgGATJNiQQBDswYjN5pLsHWlHIymrKoHKZVZlXWYWQMztnbz33nvvvffee++997o7nU4n99//P1xmZAFs9s5K2smeIYCqyB8/fnwfPyKenWw9u0P/u8WPF1u3aKQ/btXItP1/ACcubDyEAAAA
77657343384CF0C8C6BE68AED2FFCF0E	1	cxsmiles	JChemExcelHgAAAB+LCAAAAAAABADtvQdgHEmWJSYvbcp7f0r1StfgdKEIgGATJNiQQBDswYjN5pLsHWlHIymrKoHKZVZlXWYWQMztnbz33nvvvffee++997o7nU4n99//P1xmZAFs9s5K2smeIYCqyB8/fnwfPyLOTrae3aH/RX88+38Ajh2hjh4AAAA=
B54034B1C7F47CFEED1B239FA504B406	1	cxsmiles	JChemExcelNAAAAB+LCAAAAAAABADtvQdgHEmWJSYvbcp7f0r1StfgdKEIgGATJNiQQBDswYjN5pLsHWlHIymrKoHKZVZlXWYWQMztnbz33nvvvffee++997o7nU4n99//P1xmZAFs9s5K2smeIYCqyB8/fnwfPyJeb3325R38/2Tr2R363y1+PPt/AAimzn80AAAA
F931A75C01E7A54BEA35EBACBC1DA149	1	cxsmiles	JChemExcelPgAAAB+LCAAAAAAABADtvQdgHEmWJSYvbcp7f0r1StfgdKEIgGATJNiQQBDswYjN5pLsHWlHIymrKoHKZVZlXWYWQMztnbz33nvvvffee++997o7nU4n99//P1xmZAFs9s5K2smeIYCqyB8/fnwfPyJeb3325R38/2R369mdE/r/4I9+g2f/D2wH6pk+AAAA
0DA469C8304A40ADDE4C57D85FF21E88	1	cxsmiles	JChemExcelFgAAAB+LCAAAAAAABADtvQdgHEmWJSYvbcp7f0r1StfgdKEIgGATJNiQQBDswYjN5pLsHWlHIymrKoHKZVZlXWYWQMztnbz33nvvvffee++997o7nU4n99//P1xmZAFs9s5K2smeIYCqyB8/fnwfPyJOypOtk/IO/u9+Kf8f3/JwqRYAAAA=
66DF5D1CFEEA517FD0F86E5CF8D77290	1	cxsmiles	JChemExcelHgAAAB+LCAAAAAAABADtvQdgHEmWJSYvbcp7f0r1StfgdKEIgGATJNiQQBDswYjN5pLsHWlHIymrKoHKZVZlXWYWQMztnbz33nvvvffee++997o7nU4n99//P1xmZAFs9s5K2smeIYCqyB8/fnwfPyKenWw9u0P/i/549v8At6r1Ax4AAAA=
D5B5BA75E0EB5A511F43E66AB23C6351	1	cxsmiles	JChemExcelFAAAAB+LCAAAAAAABADtvQdgHEmWJSYvbcp7f0r1StfgdKEIgGATJNiQQBDswYjN5pLsHWlHIymrKoHKZVZlXWYWQMztnbz33nvvvffee++997o7nU4n99//P1xmZAFs9s5K2smeIYCqyB8/fnwfPyJOypOtk/LO1rM78pP+/+z/AUTP40sUAAAA
6F6B35F0F8BD443AE3AD1A788EDCE34C	1	cxsmiles	JChemExcelFAAAAB+LCAAAAAAABADtvQdgHEmWJSYvbcp7f0r1StfgdKEIgGATJNiQQBDswYjN5pLsHWlHIymrKoHKZVZlXWYWQMztnbz33nvvvffee++997o7nU4n99//P1xmZAFs9s5K2smeIYCqyB8/fnwfPyJOypOtk/IO/i+/PLvz7P8B+nLQYxQAAAA=
C0F1B3282B8EE0C4C82A7C62470BB8FB	1	cxsmiles	JChemExcelIwAAAB+LCAAAAAAABADtvQdgHEmWJSYvbcp7f0r1StfgdKEIgGATJNiQQBDswYjN5pLsHWlHIymrKoHKZVZlXWYWQMztnbz33nvvvffee++997o7nU4n99//P1xmZAFs9s5K2smeIYCqyB8/fnwfPyKenWw9u0P/C398eeJ+f/b/ALX6UMAjAAAA
280643CF230E7111FE73E1C3B66AD8B6	1	cxsmiles	JChemExcelMQAAAB+LCAAAAAAABADtvQdgHEmWJSYvbcp7f0r1StfgdKEIgGATJNiQQBDswYjN5pLsHWlHIymrKoHKZVZlXWYWQMztnbz33nvvvffee++997o7nU4n99//P1xmZAFs9s5K2smeIYCqyB8/fnwfPyKenWw9u0P/u+WPz778fwClUmevMQAAAA==
96D433309077E52E3A1C19FE817A8084	1	cxsmiles	JChemExcelHwAAAB+LCAAAAAAABADtvQdgHEmWJSYvbcp7f0r1StfgdKEIgGATJNiQQBDswYjN5pLsHWlHIymrKoHKZVZlXWYWQMztnbz33nvvvffee++997o7nU4n99//P1xmZAFs9s5K2smeIYCqyB8/fnwfPyKenWw9u0P/836Y/9P/nv0/fZ2lQh8AAAA=
C2C020380FE1E925ADD48566FF5EDCB2	1	cxsmiles	JChemExcelEQAAAB+LCAAAAAAABADtvQdgHEmWJSYvbcp7f0r1StfgdKEIgGATJNiQQBDswYjN5pLsHWlHIymrKoHKZVZlXWYWQMztnbz33nvvvffee++997o7nU4n99//P1xmZAFs9s5K2smeIYCqyB8/fnwfPyKenWw9u0P/O9Gfz/4fZByYDhEAAAA=
07E41A5E3CCD15F73DE57549A2729288	1	cxsmiles	JChemExcelLQAAAB+LCAAAAAAABADtvQdgHEmWJSYvbcp7f0r1StfgdKEIgGATJNiQQBDswYjN5pLsHWlHIymrKoHKZVZlXWYWQMztnbz33nvvvffee++997o7nU4n99//P1xmZAFs9s5K2smeIYCqyB8/fnwfPyJeb3325R38/2Tr2R3636Yfz/4fSPOxLi0AAAA=
FAF3455359EAD8EE24BB83E7C6BA4CB7	1	cxsmiles	JChemExcelGwAAAB+LCAAAAAAABADtvQdgHEmWJSYvbcp7f0r1StfgdKEIgGATJNiQQBDswYjN5pLsHWlHIymrKoHKZVZlXWYWQMztnbz33nvvvffee++997o7nU4n99//P1xmZAFs9s5K2smeIYCqyB8/fnwfPyJOypOtk/IO/j/dnU75J/8z3f1/APn1ldQbAAAA
1D4937CFC183C8245038B950CCF2D4C0	1	cxsmiles	JChemExcelHQAAAB+LCAAAAAAABADtvQdgHEmWJSYvbcp7f0r1StfgdKEIgGATJNiQQBDswYjN5pLsHWlHIymrKoHKZVZlXWYWQMztnbz33nvvvffee++997o7nU4n99//P1xmZAFs9s5K2smeIYCqyB8/fnwfPyJOyunudOukvDOVf/mf3Rdbn31557Mv/x8GYJklHQAAAA==
EF2E0820B4B38CB0FD23E1257130A97F	1	cxsmiles	JChemExcelGwAAAB+LCAAAAAAABADtvQdgHEmWJSYvbcp7f0r1StfgdKEIgGATJNiQQBDswYjN5pLsHWlHIymrKoHKZVZlXWYWQMztnbz33nvvvffee++997o7nU4n99//P1xmZAFs9s5K2smeIYCqyB8/fnwfPyJOypOtk/IO/j/dnfIP/Xf3/wGbLVrxGwAAAA==
F1801476956770096CEC22163A615CDC	1	cxsmiles	JChemExcelGgAAAB+LCAAAAAAABADtvQdgHEmWJSYvbcp7f0r1StfgdKEIgGATJNiQQBDswYjN5pLsHWlHIymrKoHKZVZlXWYWQMztnbz33nvvvffee++997o7nU4n99//P1xmZAFs9s5K2smeIYCqyB8/fnwfPyJOypOtk/LOZ/yv/2v5/wCPIeZ3GgAAAA==
878FD235455B705ED201B55670735CCB	1	cxsmiles	JChemExcelXwAAAB+LCAAAAAAABADtvQdgHEmWJSYvbcp7f0r1StfgdKEIgGATJNiQQBDswYjN5pLsHWlHIymrKoHKZVZlXWYWQMztnbz33nvvvffee++997o7nU4n99//P1xmZAFs9s5K2smeIYCqyB8/fnwfPyJeb3325R3+/5cnu5+dnHx2skX/371DP+7Jn1/aJid79OcL/IY/+Ns9/Lx3Z+vkDv233/t6//8B0DmJUF8AAAA=
243A3E852225819CF316BD7F5CA34E5F	1	cxsmiles	JChemExcelQgAAAB+LCAAAAAAABADtvQdgHEmWJSYvbcp7f0r1StfgdKEIgGATJNiQQBDswYjN5pLsHWlHIymrKoHKZVZlXWYWQMztnbz33nvvvffee++997o7nU4n99//P1xmZAFs9s5K2smeIYCqyB8/fnwfPyK+97r4/taX/r8nJydf3tk6uXOi/2z88uTOyf8D8HZB5kIAAAA=
2B627C0509FE9D3A06E836AD47866706	1	cxsmiles	JChemExcelJgAAAB+LCAAAAAAABADtvQdgHEmWJSYvbcp7f0r1StfgdKEIgGATJNiQQBDswYjN5pLsHWlHIymrKoHKZVZlXWYWQMztnbz33nvvvffee++997o7nU4n99//P1xmZAFs9s5K2smeIYCqyB8/fnwfPyJOyu+9Lr6/dVLewf+nu1P+0fln9/8BpO8g3iYAAAA=
F990B82A8D560B7E265BD3843654EAC1	1	cxsmiles	JChemExcelRQAAAB+LCAAAAAAABADtvQdgHEmWJSYvbcp7f0r1StfgdKEIgGATJNiQQBDswYjN5pLsHWlHIymrKoHKZVZlXWYWQMztnbz33nvvvffee++997o7nU4n99//P1xmZAFs9s5K2smeIYCqyB8/fnwfPyJeb51sffblnRcn/LyQP8LPPjuhPzq/f+918f2tL0/u4P9fnvw/T8EaQUUAAAA=
AB625CA0AC0E0BFD7E2472DD5CDEA0D0	1	cxsmiles	JChemExcelTQAAAB+LCAAAAAAABADtvQdgHEmWJSYvbcp7f0r1StfgdKEIgGATJNiQQBDswYjN5pLsHWlHIymrKoHKZVZlXWYWQMztnbz33nvvvffee++997o7nU4n99//P1xmZAFs9s5K2smeIYCqyB8/fnwfPyK+97r4/taXJyd33D8nJycvTrY++/LOi+nudDrdmk5375xM9/Crfk4twvfw/+l07/8BPgOAoE0AAAA=
01E0DD61196A6240A8DEAA121A0F3F24	1	cxsmiles	JChemExcelJQAAAB+LCAAAAAAABADtvQdgHEmWJSYvbcp7f0r1StfgdKEIgGATJNiQQBDswYjN5pLsHWlHIymrKoHKZVZlXWYWQMztnbz33nvvvffee++997o7nU4n99//P1xmZAFs9s5K2smeIYCqyB8/fnwfPyKe1NO96daT+s50uvXldNf8yv/u3pFf9v4fBqjz1CUAAAA=
406202E7F218089607816D81C032A741	1	cxsmiles	JChemExcelSgAAAB+LCAAAAAAABADtvQdgHEmWJSYvbcp7f0r1StfgdKEIgGATJNiQQBDswYjN5pLsHWlHIymrKoHKZVZlXWYWQMztnbz33nvvvffee++997o7nU4n99//P1xmZAFs9s5K2smeIYCqyB8/fnwfPyLOTk5Otp7dof994I9n/w9u4c7FSgAAAA==
ED35FA442B7297F20E18AADAF7D7DA98	1	cxsmiles	JChemExcelLgAAAB+LCAAAAAAABADtvQdgHEmWJSYvbcp7f0r1StfgdKEIgGATJNiQQBDswYjN5pLsHWlHIymrKoHKZVZlXWYWQMztnbz33nvvvffee++997o7nU4n99//P1xmZAFs9s5K2smeIYCqyB8/fnwfPyK+3PryZOvkDv2P/tua7k6n062TrS/dh/zPdLrLv/w/b5zaby4AAAA=
1750025D1AB66292732B5438D5CD3617	1	cxsmiles	JChemExcelPAAAAB+LCAAAAAAABADtvQdgHEmWJSYvbcp7f0r1StfgdKEIgGATJNiQQBDswYjN5pLsHWlHIymrKoHKZVZlXWYWQMztnbz33nvvvffee++997o7nU4n99//P1xmZAFs9s5K2smeIYCqyB8/fnwfPyLOTk5Otp7dof+9949n/w/S7G58PAAAAA==
2F5F58001A95410D7F5B561CCDA38150	1	cxsmiles	JChemExcelLgAAAB+LCAAAAAAABADtvQdgHEmWJSYvbcp7f0r1StfgdKEIgGATJNiQQBDswYjN5pLsHWlHIymrKoHKZVZlXWYWQMztnbz33nvvvffee++997o7nU4n99//P1xmZAFs9s5K2smeIYCqyB8/fnwfPyK+3PryZOvkDv2P/tua7k6nWydbX7rP+J/pdLrLv/0/MgjXIS4AAAA=
B2A658E90966F8A1E98E083F723F9368	1	cxsmiles	JChemExcelRwAAAB+LCAAAAAAABADtvQdgHEmWJSYvbcp7f0r1StfgdKEIgGATJNiQQBDswYjN5pLsHWlHIymrKoHKZVZlXWYWQMztnbz33nvvvffee++997o7nU4n99//P1xmZAFs9s5K2smeIYCqyB8/fnwfPyJeb3325R3+/4uTkzsnW8/u0P/e+8ez/wex/wxYRwAAAA==
0E962AA8FA2453E1AC822C242F051008	1	cxsmiles	JChemExcelWAAAAB+LCAAAAAAABADtvQdgHEmWJSYvbcp7f0r1StfgdKEIgGATJNiQQBDswYjN5pLsHWlHIymrKoHKZVZlXWYWQMztnbz33nvvvffee++997o7nU4n99//P1xmZAFs9s5K2smeIYCqyB8/fnwfPyKenWw9u0P/+2Z/nHz5/wBOgc/HWAAAAA==
917881E233D42DDF432D6C7F14C9AE86	1	cxsmiles	JChemExcelZgAAAB+LCAAAAAAABADtvQdgHEmWJSYvbcp7f0r1StfgdKEIgGATJNiQQBDswYjN5pLsHWlHIymrKoHKZVZlXWYWQMztnbz33nvvvffee++997o7nU4n99//P1xmZAFs9s5K2smeIYCqyB8/fnwfPyKenWw9u0P/+9n8cfLl/wPExgFmZgAAAA==
FE88EF3A2FB4E364EFE4EE16858252FD	1	cxsmiles	JChemExcelSwAAAB+LCAAAAAAABADtvQdgHEmWJSYvbcp7f0r1StfgdKEIgGATJNiQQBDswYjN5pLsHWlHIymrKoHKZVZlXWYWQMztnbz33nvvvffee++997o7nU4n99//P1xmZAFs9s5K2smeIYCqyB8/fnwfPyJeb3325R3+/4uTky/vnGw9u7PF/zy7c/sf9MvJycn/A0KQMUFLAAAA
1ECD7440FC7001AD5C137FCD90347875	1	cxsmiles	JChemExcelQAAAAB+LCAAAAAAABADtvQdgHEmWJSYvbcp7f0r1StfgdKEIgGATJNiQQBDswYjN5pLsHWlHIymrKoHKZVZlXWYWQMztnbz33nvvvffee++997o7nU4n99//P1xmZAFs9s5K2smeIYCqyB8/fnwfPyK+PLl/snWyT//fpf/vbZ1sfXZysnvn5B79dbJ3h/6hX+6d3JH/6M99+XGff9w5+X8AJElRKkAAAAA=
710CE90C9F8F65C9024D0D0E5F1B26A2	1	cxsmiles	JChemExcelMwAAAB+LCAAAAAAABADtvQdgHEmWJSYvbcp7f0r1StfgdKEIgGATJNiQQBDswYjN5pLsHWlHIymrKoHKZVZlXWYWQMztnbz33nvvvffee++997o7nU4n99//P1xmZAFs9s5K2smeIYCqyB8/fnwfPyJebn325Z2tkxP+H/1yB/91/w7//H8Adjg+XDMAAAA=
1CC9EFC9244E6CD9D5236AD674CD4BF5	1	cxsmiles	JChemExcelLQAAAB+LCAAAAAAABADtvQdgHEmWJSYvbcp7f0r1StfgdKEIgGATJNiQQBDswYjN5pLsHWlHIymrKoHKZVZlXWYWQMztnbz33nvvvffee++997o7nU4n99//P1xmZAFs9s5K2smeIYCqyB8/fnwfPyJebE13p3vTrel0unuH/pnu3Zne4z+n9+6cbJ3Q/+7Q/+Sf/wf1Fg/rLQAAAA==
FAC05D29FCCB20547BA5330EF5A091A2	1	cxsmiles	JChemExcelMwAAAB+LCAAAAAAABADtvQdgHEmWJSYvbcp7f0r1StfgdKEIgGATJNiQQBDswYjN5pLsHWlHIymrKoHKZVZlXWYWQMztnbz33nvvvffee++997o7nU4n99//P1xmZAFs9s5K2smeIYCqyB8/fnwfPyJOyum96dbJ1mcnuyefneCXFycnd+jX3Tsnd6Z70+nWdAufTKd7+ICee/8PTYTD2TMAAAA=
69913FF8E75346F6D802EB88D4F83E68	1	cxsmiles	JChemExcelVgAAAB+LCAAAAAAABADtvQdgHEmWJSYvbcp7f0r1StfgdKEIgGATJNiQQBDswYjN5pLsHWlHIymrKoHKZVZlXWYWQMztnbz33nvvvffee++997o7nU4n99//P1xmZAFs9s5K2smeIYCqyB8/fnwfPyJeb3325R3+/4utk5MvT/DryWcnd07ouXOy9ewO/e+9fzz7fwDD6WFtVgAAAA==
3C9E514C73AF9A20FB6744490D8B4CE9	1	cxsmiles	JChemExcelSgAAAB+LCAAAAAAABADtvQdgHEmWJSYvbcp7f0r1StfgdKEIgGATJNiQQBDswYjN5pLsHWlHIymrKoHKZVZlXWYWQMztnbz33nvvvffee++997o7nU4n99//P1xmZAFs9s5K2smeIYCqyB8/fnwfPyKenWw9u0P/+9AfJ1/+PybphPxKAAAA
F46D3658D54829F9E31652F652FFE098	1	cxsmiles	JChemExcelVwAAAB+LCAAAAAAABADtvQdgHEmWJSYvbcp7f0r1StfgdKEIgGATJNiQQBDswYjN5pLsHWlHIymrKoHKZVZlXWYWQMztnbz33nvvvffee++997o7nU4n99//P1xmZAFs9s5K2smeIYCqyB8/fnwfPyJeb3325R3+/4utk5MvT/Ar/XNyh/6j/209u0P/e+8fz/4fuQ+SdVcAAAA=
F2B5BDCF0B4B0FDD25F602DFF11DBC63	1	cxsmiles	JChemExcelUgAAAB+LCAAAAAAABADtvQdgHEmWJSYvbcp7f0r1StfgdKEIgGATJNiQQBDswYjN5pLsHWlHIymrKoHKZVZlXWYWQMztnbz33nvvvffee++997o7nU4n99//P1xmZAFs9s5K2smeIYCqyB8/fnwfPyKenWw9u0P/+9AfJ1+ebH325Z2Tz07+H0leOtdSAAAA
815A89C9E01C578CADF0EE65F1B553F2	1	cxsmiles	JChemExcelVgAAAB+LCAAAAAAABADtvQdgHEmWJSYvbcp7f0r1StfgdKEIgGATJNiQQBDswYjN5pLsHWlHIymrKoHKZVZlXWYWQMztnbz33nvvvffee++997o7nU4n99//P1xmZAFs9s5K2smeIYCqyB8/fnwfPyJeb3325R3+/4utk5MvT/Ar/XNyh//benaH/vfeP579P+cwYRFWAAAA
F6B355F885D889FCF3C0A649A763EC95	1	cxsmiles	JChemExcelMgAAAB+LCAAAAAAABADtvQdgHEmWJSYvbcp7f0r1StfgdKEIgGATJNiQQBDswYjN5pLsHWlHIymrKoHKZVZlXWYWQMztnbz33nvvvffee++997o7nU4n99//P1xmZAFs9s5K2smeIYCqyB8/fnwfPyJO9rdO9j47OfnsZOtkl3/S/3bv0D97d/Tje+bje/h4//8Bf2f+9TIAAAA=
13112974D81E715DFD2A4326D9A3BAEA	1	cxsmiles	JChemExcelVQAAAB+LCAAAAAAABADtvQdgHEmWJSYvbcp7f0r1StfgdKEIgGATJNiQQBDswYjN5pLsHWlHIymrKoHKZVZlXWYWQMztnbz33nvvvffee++997o7nU4n99//P1xmZAFs9s5K2smeIYCqyB8/fnwfPyKenWw9u0P/+9AfJ1+ebH32Jf352cmdk/8H57WRmFUAAAA=
6B9C74E221E1FF80BCCDAB65CA9CEB5A	1	cxsmiles	JChemExcelJgAAAB+LCAAAAAAABADtvQdgHEmWJSYvbcp7f0r1StfgdKEIgGATJNiQQBDswYjN5pLsHWlHIymrKoHKZVZlXWYWQMztnbz33nvvvffee++997o7nU4n99//P1xmZAFs9s5K2smeIYCqyB8/fnwfPyKm+1vTvel0a7o7xbN7h/7Zu4MP7vEH9/DB/v8Dg82uSyYAAAA=
DCBC2E51CE1EBD20FE657848491CA810	1	cxsmiles	JChemExcelIAAAAB+LCAAAAAAABADtvQdgHEmWJSYvbcp7f0r1StfgdKEIgGATJNiQQBDswYjN5pLsHWlHIymrKoHKZVZlXWYWQMztnbz33nvvvffee++997o7nU4n99//P1xmZAFs9s5K2smeIYCqyB8/fnwfPyJOypOtk/IO/n9ysvXZyZ3p7nSKv6Zb0+nunZP/B7JJHCMgAAAA
34F0DC969637FD82A79EC8F6F66BAC49	1	cxsmiles	JChemExcelIAAAAB+LCAAAAAAABADtvQdgHEmWJSYvbcp7f0r1StfgdKEIgGATJNiQQBDswYjN5pLsHWlHIymrKoHKZVZlXWYWQMztnbz33nvvvffee++997o7nU4n99//P1xmZAFs9s5K2smeIYCqyB8/fnwfPyKmu3vTremU/r975+TOydYJ/W9v6wS/38GP/wfwUaeAIAAAAA==
90CF41E59D91D41B8476809A68EB394E	1	cxsmiles	JChemExcelJwAAAB+LCAAAAAAABADtvQdgHEmWJSYvbcp7f0r1StfgdKEIgGATJNiQQBDswYjN5pLsHWlHIymrKoHKZVZlXWYWQMztnbz33nvvvffee++997o7nU4n99//P1xmZAFs9s5K2smeIYCqyB8/fnwfPyKmu1vTKf9v987JnZPpHv813eM/7skf9+6c/D8D9HuyJwAAAA==
38D31022125F3BE184AFC445E03548CF	1	cxsmiles	JChemExcelKAAAAB+LCAAAAAAABADtvQdgHEmWJSYvbcp7f0r1StfgdKEIgGATJNiQQBDswYjN5pLsHWlHIymrKoHKZVZlXWYWQMztnbz33nvvvffee++997o7nU4n99//P1xmZAFs9s5K2smeIYCqyB8/fnwfPyJOypPdrZPyzske/4t/PuN/9eN7J3snn52c3Pt/AFshWpgoAAAA
12E291160DE3891BCFE2BC7776CA90C1	1	cxsmiles	JChemExcelIAAAAB+LCAAAAAAABADtvQdgHEmWJSYvbcp7f0r1StfgdKEIgGATJNiQQBDswYjN5pLsHWlHIymrKoHKZVZlXWYWQMztnbz33nvvvffee++997o7nU4n99//P1xmZAFs9s5K2smeIYCqyB8/fnwfPyKme1vT3enWlJ7dOydbJ3dO7shfe/LX/wPJd5j4IAAAAA==
73D4D9D1F7D0C9DF0C7AC1B0720AC27E	1	cxsmiles	JChemExcelLwAAAB+LCAAAAAAABADtvQdgHEmWJSYvbcp7f0r1StfgdKEIgGATJNiQQBDswYjN5pLsHWlHIymrKoHKZVZlXWYWQMztnbz33nvvvffee++997o7nU4n99//P1xmZAFs9s5K2smeIYCqyB8/fnwfPyJebH12snVC/7uD/6a70+l0azrdvXMy3cOvL4Jvp3v/D73IrkovAAAA
E03CCC905D522ABC129B039DB49DE40D	1	cxsmiles	JChemExcelLAAAAB+LCAAAAAAABADtvQdgHEmWJSYvbcp7f0r1StfgdKEIgGATJNiQQBDswYjN5pLsHWlHIymrKoHKZVZlXWYWQMztnbz33nvvvffee++997o7nU4n99//P1xmZAFs9s5K2smeIYCqyB8/fnwfPyJOypPdrZPyzske/4t/PuN/9eN7J3sn+yefndAv+/8P/AaeOCwAAAA=
22EC8E42BF4800EE28B6DEA09BF06037	1	cxsmiles	JChemExcelRwAAAB+LCAAAAAAABADtvQdgHEmWJSYvbcp7f0r1StfgdKEIgGATJNiQQBDswYjN5pLsHWlHIymrKoHKZVZlXWYWQMztnbz33nvvvffee++997o7nU4n99//P1xmZAFs9s5K2smeIYCqyB8/fnwfPyKenWw9u0P/e/8fJ1+ebH32Jf352cmdk/8Hlq1Q6EcAAAA=
961565684B69D8817F6CCEA6B6E377A0	1	cxsmiles	JChemExcelJwAAAB+LCAAAAAAABADtvQdgHEmWJSYvbcp7f0r1StfgdKEIgGATJNiQQBDswYjN5pLsHWlHIymrKoHKZVZlXWYWQMztnbz33nvvvffee++997o7nU4n99//P1xmZAFs9s5K2smeIYCqyB8/fnwfPyKme1vT3enWlJ7dOydbJ3dO7tBf+HtP/+R//x9r10eXJwAAAA==
323BE192586F52ED3BBE98EA28DA81AB	1	cxsmiles	JChemExcelJgAAAB+LCAAAAAAABADtvQdgHEmWJSYvbcp7f0r1StfgdKEIgGATJNiQQBDswYjN5pLsHWlHIymrKoHKZVZlXWYWQMztnbz33nvvvffee++997o7nU4n99//P1xmZAFs9s5K2smeIYCqyB8/fnwfPyJOdve2TvDfycnuna2TO/Tfycm9kz36F5/i73t3Tv4fgPo6SCYAAAA=
08DD51578B1C0CEE9C40E2DD303E6A53	1	cxsmiles	JChemExcelNgAAAB+LCAAAAAAABADtvQdgHEmWJSYvbcp7f0r1StfgdKEIgGATJNiQQBDswYjN5pLsHWlHIymrKoHKZVZlXWYWQMztnbz33nvvvffee++997o7nU4n99//P1xmZAFs9s5K2smeIYCqyB8/fnwfPyJen5ycbD27Q//r/Ih/Kj+e/T9mpFdENgAAAA==
6B755FC4E400CF5FC6F7615B755FF2A4	1	cxsmiles	JChemExcelIAAAAB+LCAAAAAAABADtvQdgHEmWJSYvbcp7f0r1StfgdKEIgGATJNiQQBDswYjN5pLsHWlHIymrKoHKZVZlXWYWQMztnbz33nvvvffee++997o7nU4n99//P1xmZAFs9s5K2smeIYCqyB8/fnwfPyJOtk7of3fof/jH/0t+/D+cgrLdIAAAAA==
FFCBE14DFE06B8DE414178EE1DFE4ED0	1	cxsmiles	JChemExcelHgAAAB+LCAAAAAAABADtvQdgHEmWJSYvbcp7f0r1StfgdKEIgGATJNiQQBDswYjN5pLsHWlHIymrKoHKZVZlXWYWQMztnbz33nvvvffee++997o7nU4n99//P1xmZAFs9s5K2smeIYCqyB8/fnwfPyJOdvdOtk7wv92Tkzsn/H/6Y0/++H8AE6VWmR4AAAA=
248A8B1B9C8A13B2BFB45DC54AA417E3	1	cxsmiles	JChemExcelJgAAAB+LCAAAAAAABADtvQdgHEmWJSYvbcp7f0r1StfgdKEIgGATJNiQQBDswYjN5pLsHWlHIymrKoHKZVZlXWYWQMztnbz33nvvvffee++997o7nU4n99//P1xmZAFs9s5K2smeIYCqyB8/fnwfPyJO9u6d7J5sndD/tk7u0H8nu3fwx558cu8Of/j/APUOAbsmAAAA
873B36CF68D6E243DD9F2395725E81AA	1	cxsmiles	JChemExcelNAAAAB+LCAAAAAAABADtvQdgHEmWJSYvbcp7f0r1StfgdKEIgGATJNiQQBDswYjN5pLsHWlHIymrKoHKZVZlXWYWQMztnbz33nvvvffee++997o7nU4n99//P1xmZAFs9s5K2smeIYCqyB8/fnwfPyJeb70+OTnZenaH/tf5cWfoi/8HjwKIjTQAAAA=
1A2039BDEEAE9279C73121C457CC1A95	1	cxsmiles	JChemExcelLwAAAB+LCAAAAAAABADtvQdgHEmWJSYvbcp7f0r1StfgdKEIgGATJNiQQBDswYjN5pLsHWlHIymrKoHKZVZlXWYWQMztnbz33nvvvffee++997o7nU4n99//P1xmZAFs9s5K2smeIYCqyB8/fnwfPyK+/Oxk68uTrc++vHNycueE/qD/mx+7+EnP7hZ9Jf/9PxtPmjkvAAAA
6C14A03260D0C22417405F7095C4080B	1	cxsmiles	JChemExcelLgAAAB+LCAAAAAAABADtvQdgHEmWJSYvbcp7f0r1StfgdKEIgGATJNiQQBDswYjN5pLsHWlHIymrKoHKZVZlXWYWQMztnbz33nvvvffee++997o7nU4n99//P1xmZAFs9s5K2smeIYCqyB8/fnwfPyK+/Oxk68uTrc++vHNy54R+p/+bH7v4Sc/u1gm+xH//D2+6hcsuAAAA
1FD86FC9675B1495A0B03752390442FE	1	cxsmiles	JChemExcelHQAAAB+LCAAAAAAABADtvQdgHEmWJSYvbcp7f0r1StfgdKEIgGATJNiQQBDswYjN5pLsHWlHIymrKoHKZVZlXWYWQMztnbz33nvvvffee++997o7nU4n99//P1xmZAFs9s5K2smeIYCqyB8/fnwfPyJOdvc+O9mi/07w72cnd+i/XfxzcrJ38v8ARcFm1x0AAAA=
3B94EA33ACA7D08C86E2F1F23F785D4A	1	cxsmiles	JChemExcelIwAAAB+LCAAAAAAABADtvQdgHEmWJSYvbcp7f0r1StfgdKEIgGATJNiQQBDswYjN5pLsHWlHIymrKoHKZVZlXWYWQMztnbz33nvvvffee++997o7nU4n99//P1xmZAFs9s5K2smeIYCqyB8/fnwfPyKmu3vTLfqP/rd752Tr5M6J/julZ49//X8AyGABSyMAAAA=
AE3179FF88C25BDEA0E516B38072527B	1	cxsmiles	JChemExcelIwAAAB+LCAAAAAAABADtvQdgHEmWJSYvbcp7f0r1StfgdKEIgGATJNiQQBDswYjN5pLsHWlHIymrKoHKZVZlXWYWQMztnbz33nvvvffee++997o7nU4n99//P1xmZAFs9s5K2smeIYCqyB8/fnwfPyK+PNk6+ezkztbJCf0I/72j//0/8FIfwSMAAAA=
EB410D377E5BB79701A6DDA2729ED527	1	cxsmiles	JChemExcelHQAAAB+LCAAAAAAABADtvQdgHEmWJSYvbcp7f0r1StfgdKEIgGATJNiQQBDswYjN5pLsHWlHIymrKoHKZVZlXWYWQMztnbz33nvvvffee++997o7nU4n99//P1xmZAFs9s5K2smeIYCqyB8/fnwfPyJOdvc+O9mi/05OtvDLHfpvF/+cnOyd/D9ecInmHQAAAA==
001129AFB86A4A3C1357A87F76095CA8	1	cxsmiles	JChemExcelFAAAAB+LCAAAAAAABADtvQdgHEmWJSYvbcp7f0r1StfgdKEIgGATJNiQQBDswYjN5pLsHWlHIymrKoHKZVZlXWYWQMztnbz33nvvvffee++997o7nU4n99//P1xmZAFs9s5K2smeIYCqyB8/fnwfPyJOdj870cf8svv/ACh7oI8UAAAA
BDE8731B8B7EA4343B685F0DA0416010	1	cxsmiles	JChemExcelIAAAAB+LCAAAAAAABADtvQdgHEmWJSYvbcp7f0r1StfgdKEIgGATJNiQQBDswYjN5pLsHWlHIymrKoHKZVZlXWYWQMztnbz33nvvvffee++997o7nU4n99//P1xmZAFs9s5K2smeIYCqyB8/fnwfPyJOdrc+Ozk52aL/7tD/6L+9k92Tk8/o7z389f8ATzIw2SAAAAA=
82193B5AF1D8E60A8BE6E97C30433BF9	1	cxsmiles	JChemExcelMwAAAB+LCAAAAAAABADtvQdgHEmWJSYvbcp7f0r1StfgdKEIgGATJNiQQBDswYjN5pLsHWlHIymrKoHKZVZlXWYWQMztnbz33nvvvffee++997o7nU4n99//P1xmZAFs9s5K2smeIYCqyB8/fnwfPyKe1NPd6daXJydf3pluPanvTKdb0907J1vTvan87X+3d2fr5M7J/wMoVsE2MwAAAA==
13B021F05C3FD4FF186BA4DAF75A527B	1	cxsmiles	JChemExcelNQAAAB+LCAAAAAAABADtvQdgHEmWJSYvbcp7f0r1StfgdKEIgGATJNiQQBDswYjN5pLsHWlHIymrKoHKZVZlXWYWQMztnbz33nvvvffee++997o7nU4n99//P1xmZAFs9s5K2smeIYCqyB8/fnwfPyKe1NPd6daXJydfntyZbj2p70ynW9PdOydb072p/I0vT77UL/fubJ3cOfl/ABT5n7s1AAAA
631AFC7E1129A8373DF517F463D3EB41	1	cxsmiles	JChemExcelTQAAAB+LCAAAAAAABADtvQdgHEmWJSYvbcp7f0r1StfgdKEIgGATJNiQQBDswYjN5pLsHWlHIymrKoHKZVZlXWYWQMztnbz33nvvvffee++997o7nU4n99//P1xmZAFs9s5K2smeIYCqyB8/fnwfPyK+/Oxk98XWydZnX96ZfjrdnU63vpzuTenHdLp352Rren/KH+1Pp/e4kWl7bzrdv3NyZzq9f2frhH/59M7J/wMZYcq2TQAAAA==
E09C48D88FA2FD660E8861E03CE9F62F	1	cxsmiles	JChemExcelHAAAAB+LCAAAAAAABADtvQdgHEmWJSYvbcp7f0r1StfgdKEIgGATJNiQQBDswYjN5pLsHWlHIymrKoHKZVZlXWYWQMztnbz33nvvvffee++997o7nU4n99//P1xmZAFs9s5K2smeIYCqyB8/fnwfPyJOyunudOukvNP9Z/ek/H8AyPfCIBwAAAA=
BA5A422395FF25253E7BA558E7B01D79	1	cxsmiles	JChemExcelJwAAAB+LCAAAAAAABADtvQdgHEmWJSYvbcp7f0r1StfgdKEIgGATJNiQQBDswYjN5pLsHWlHIymrKoHKZVZlXWYWQMztnbz33nvvvffee++997o7nU4n99//P1xmZAFs9s5K2smeIYCqyB8/fnwfPyKe1NO96daT+s50uvXldNf8in/5n136a+9J/f8APAjOQicAAAA=
595F3EA85BCD165C5E2F9A2214BEDBA3	1	cxsmiles	JChemExcelNQAAAB+LCAAAAAAABADtvQdgHEmWJSYvbcp7f0r1StfgdKEIgGATJNiQQBDswYjN5pLsHWlHIymrKoHKZVZlXWYWQMztnbz33nvvvffee++997o7nU4n99//P1xmZAFs9s5K2smeIYCqyB8/fnwfPyK+3JruTqfTrRd3ptPdO9M9/D6d7t052Zru4/cvp/fM1/fo//t3tk7unPw/GKRiFDUAAAA=
CD0AEC0564094FCFA3C1DE07410CE555	1	cxsmiles	JChemExcelMQAAAB+LCAAAAAAABADtvQdgHEmWJSYvbcp7f0r1StfgdKEIgGATJNiQQBDswYjN5pLsHWlHIymrKoHKZVZlXWYWQMztnbz33nvvvffee++997o7nU4n99//P1xmZAFs9s5K2smeIYCqyB8/fnwfPyJOyum96f7rk63PTvZeT3enWyflnelUfuye7H325R366ss703395t7/A9M4lVExAAAA
96164B07F101937AD8BFD8CBC5E6C618	1	cxsmiles	JChemExcelVgAAAB+LCAAAAAAABADtvQdgHEmWJSYvbcp7f0r1StfgdKEIgGATJNiQQBDswYjN5pLsHWlHIymrKoHKZVZlXWYWQMztnbz33nvvvffee++997o7nU4n99//P1xmZAFs9s5K2smeIYCqyB8/fnwfPyJOyunD6XS69WLvZOuzL+9MD6b3prvTremn0336d5e+uneyhy+m0/vc4sWWNNya7t+nTz+9M32A909K+uMB/f+A/v/w/wFpCD2YVgAAAA==
3B4F2AADCFBE5B51DD1BC824E53D3B3D	1	cxsmiles	JChemExcelLAAAAB+LCAAAAAAABADtvQdgHEmWJSYvbcp7f0r1StfgdKEIgGATJNiQQBDswYjN5pLsHWlHIymrKoHKZVZlXWYWQMztnbz33nvvvffee++997o7nU4n99//P1xmZAFs9s5K2smeIYCqyB8/fnwfPyJOyunedOtk68svT7Y++/LOdJf+KO9M9d/dO/hM/9r7fwC0t0bULAAAAA==
0177A19FFE9BAC615BBE192702D7FAA8	1	cxsmiles	JChemExcelJgAAAB+LCAAAAAAABADtvQdgHEmWJSYvbcp7f0r1StfgdKEIgGATJNiQQBDswYjN5pLsHWlHIymrKoHKZVZlXWYWQMztnbz33nvvvffee++997o7nU4n99//P1xmZAFs9s5K2smeIYCqyB8/fnwfPyJOypOtk/IO/n+yNd2dTqf4dTrdvTPds3/s/T8gYGy2JgAAAA==
483EAEF166795F055230FB2743ACAF6A	1	cxsmiles	JChemExcelRwAAAB+LCAAAAAAABADtvQdgHEmWJSYvbcp7f0r1StfgdKEIgGATJNiQQBDswYjN5pLsHWlHIymrKoHKZVZlXWYWQMztnbz33nvvvffee++997o7nU4n99//P1xmZAFs9s5K2smeIYCqyB8/fnwfPyK+/Oxk98uTrc++vDP9dLo7nW59Od2b0o/pdO/Oydb0/pQ/2p9O73EjbXpvOt2/M53ev7N1cueEfvn0/wFCo+uPRwAAAA==
2F54996D52F23D569679DBF7763D3140	1	cxsmiles	JChemExcelQAAAAB+LCAAAAAAABADtvQdgHEmWJSYvbcp7f0r1StfgdKEIgGATJNiQQBDswYjN5pLsHWlHIymrKoHKZVZlXWYWQMztnbz33nvvvffee++997o7nU4n99//P1xmZAFs9s5K2smeIYCqyB8/fnwfPyK+3DrZOznZ/ezk5OTeydbJ7tbJyd6dkzv05/4WfUI/6FN6tk7wKX/zpf+//wd9UfXaQAAAAA==
952D6D4037A11AF4EA956E1392D399FF	1	cxsmiles	JChemExcelOAAAAB+LCAAAAAAABADtvQdgHEmWJSYvbcp7f0r1StfgdKEIgGATJNiQQBDswYjN5pLsHWlHIymrKoHKZVZlXWYWQMztnbz33nvvvffee++997o7nU4n99//P1xmZAFs9s5K2smeIYCqyB8/fnwfPyJOyum96daLz15M96ZT+mW6yz+2PvvyDv1vOt2l/+/dmW6dlHf8z+/9P7oAvYs4AAAA
40CC7DB37D45CBF40190666357458245	1	cxsmiles	JChemExcelKgAAAB+LCAAAAAAABADtvQdgHEmWJSYvbcp7f0r1StfgdKEIgGATJNiQQBDswYjN5pLsHWlHIymrKoHKZVZlXWYWQMztnbz33nvvvffee++997o7nU4n99//P1xmZAFs9s5K2smeIYCqyB8/fnwfPyKe1NO96daXJydfTnenW0/qO1P9dxf/eh/s/T8nFY2YKgAAAA==
EE2BBA898ED3983F80ACFDCE43536AFF	1	cxsmiles	JChemExcelUAAAAB+LCAAAAAAABADtvQdgHEmWJSYvbcp7f0r1StfgdKEIgGATJNiQQBDswYjN5pLsHWlHIymrKoHKZVZlXWYWQMztnbz33nvvvffee++997o7nU4n99//P1xmZAFs9s5K2smeIYCqyB8/fnwfPyJOypPdz04+/XL6cLr1gn452Top73x2svfl9D5/sLt3Zzq9N91abk336Sc9+3dOTu5M79PHD/jjA/pJzwF//PD/AX3BNMRQAAAA
30535F77B3D489433FE97F9E02FB8F39	1	cxsmiles	JChemExcelTgAAAB+LCAAAAAAABADtvQdgHEmWJSYvbcp7f0r1StfgdKEIgGATJNiQQBDswYjN5pLsHWlHIymrKoHKZVZlXWYWQMztnbz33nvvvffee++997o7nU4n99//P1xmZAFs9s5K2smeIYCqyB8/fnwfPyJOyunudOukvCP/7J1sffaC/v8l/TrdpU9eTO9Pp9OtFyf3zOf7XnP3z739O9Pp/f8HV77jQ04AAAA=
FC1C4185759D0C3506B841DEDB4FBAAE	1	cxsmiles	JChemExcelJAAAAB+LCAAAAAAABADtvQdgHEmWJSYvbcp7f0r1StfgdKEIgGATJNiQQBDswYjN5pLsHWlHIymrKoHKZVZlXWYWQMztnbz33nvvvffee++997o7nU4n99//P1xmZAFs9s5K2smeIYCqyB8/fnwfPyJOypOtk/IO/n8iv013p1P8ov/u3jn5fwC1iyQjJAAAAA==
7CC026580F3A83572AD70DAE3823665C	1	cxsmiles	JChemExcelUAAAAB+LCAAAAAAABADtvQdgHEmWJSYvbcp7f0r1StfgdKEIgGATJNiQQBDswYjN5pLsHWlHIymrKoHKZVZlXWYWQMztnbz33nvvvffee++997o7nU4n99//P1xmZAFs9s5K2smeIYCqyB8/fnwfPyJOyun+dOvLkztT+XfrxcnWZ1/eme7Rn/jrsxfTXf1+uvUaX+H/L7ZOTu7Q/6a7d6b3plvTPXw9vXdnuv//AFwKXJFQAAAA
53BEEE86C0E012751BB2B21B089CC590	1	cxsmiles	JChemExcelRgAAAB+LCAAAAAAABADtvQdgHEmWJSYvbcp7f0r1StfgdKEIgGATJNiQQBDswYjN5pLsHWlHIymrKoHKZVZlXWYWQMztnbz33nvvvffee++997o7nU4n99//P1xmZAFs9s5K2smeIYCqyB8/fnwfPyK+3DrZOvny5GSL/q//u3OC//ZOTnY/Ozk5uUff726dnOzhw5OT/S36hH7Qp/RsnUjj/wfJPpyXRgAAAA==
5B58CD29CD60DCC90900A89FE6D5D1FA	1	cxsmiles	JChemExcelRAAAAB+LCAAAAAAABADtvQdgHEmWJSYvbcp7f0r1StfgdKEIgGATJNiQQBDswYjN5pLsHWlHIymrKoHKZVZlXWYWQMztnbz33nvvvffee++997o7nU4n99//P1xmZAFs9s5K2smeIYCqyB8/fnwfPyK+3DrZOznZ/ezk5OTeydbJ7tbJyd6dkzv05/4WfUI/6NMT+v/WCX98R3586f/v/wHFE5jORAAAAA==
4B88C0E9D539F81636782DB3BD5C2F43	1	cxsmiles	JChemExcelTAAAAB+LCAAAAAAABADtvQdgHEmWJSYvbcp7f0r1StfgdKEIgGATJNiQQBDswYjN5pLsHWlHIymrKoHKZVZlXWYWQMztnbz33nvvvffee++997o7nU4n99//P1xmZAFs9s5K2smeIYCqyB8/fnwfPyJOyunudOukvCP/7J1sffblnRdb/GO6N92lD0/4eXFPPtv3Wrt/9k/uffbl/wOas+3iTAAAAA==
D94673AC658C6F09C53058031DA0E09C	1	cxsmiles	JChemExcelUQAAAB+LCAAAAAAABADtvQdgHEmWJSYvbcp7f0r1StfgdKEIgGATJNiQQBDswYjN5pLsHWlHIymrKoHKZVZlXWYWQMztnbz33nvvvffee++997o7nU4n99//P1xmZAFs9s5K2smeIYCqyB8/fnwfPyJOyunudOukvCP/7J1sffaC/v8l/TrdpU9eTO9Pt6ZbL07umc/3vebun3v7d6bT6f07J/8PXou9dlEAAAA=
971C0E6E933EED42FDF1346718B98AE1	1	cxsmiles	JChemExcelNQAAAB+LCAAAAAAABADtvQdgHEmWJSYvbcp7f0r1StfgdKEIgGATJNiQQBDswYjN5pLsHWlHIymrKoHKZVZlXWYWQMztnbz33nvvvffee++997o7nU4n99//P1xmZAFs9s5K2smeIYCqyB8/fnwfPyKe1NPd6daXJyefndyZbj2p70ynW9PdOydb072p/B18uXdn6+TOyf8DTnb1LjUAAAA=
1A4A85F1128F16D54B0BAE227BB59716	1	cxsmiles	JChemExcelMQAAAB+LCAAAAAAABADtvQdgHEmWJSYvbcp7f0r1StfgdKEIgGATJNiQQBDswYjN5pLsHWlHIymrKoHKZVZlXWYWQMztnbz33nvvvffee++997o7nU4n99//P1xmZAFs9s5K2smeIYCqyB8/fnwfPyK+nN6bbr347MV0b7o1ld928dt0unvn5M50uod/9/HJvTv4dP//AfRfeVExAAAA
18A217A7E9D2687C976F0AF57E7D50CC	1	cxsmiles	JChemExcelPAAAAB+LCAAAAAAABADtvQdgHEmWJSYvbcp7f0r1StfgdKEIgGATJNiQQBDswYjN5pLsHWlHIymrKoHKZVZlXWYWQMztnbz33nvvvffee++997o7nU4n99//P1xmZAFs9s5K2smeIYCqyB8/fnwfPyK+PLn32cnWi89enOydbH12Ir/u8q/43+6dkzv4uUc/T/ZPtujDe3f0u/3/B4SP5688AAAA
0E1D78667674A1673812C4B3A6F59545	1	cxsmiles	JChemExcelKwAAAB+LCAAAAAAABADtvQdgHEmWJSYvbcp7f0r1StfgdKEIgGATJNiQQBDswYjN5pLsHWlHIymrKoHKZVZlXWYWQMztnbz33nvvvffee++997o7nU4n99//P1xmZAFs9s5K2smeIYCqyB8/fnwfPyKe1NO96daT+o7+8+V01/tzOt3V3/ae1P8PEKo/+isAAAA=
8E777495BD77223CFBF5BDDD0A6CFFC6	1	cxsmiles	JChemExcelOQAAAB+LCAAAAAAABADtvQdgHEmWJSYvbcp7f0r1StfgdKEIgGATJNiQQBDswYjN5pLsHWlHIymrKoHKZVZlXWYWQMztnbz33nvvvffee++997o7nU4n99//P1xmZAFs9s5K2smeIYCqyB8/fnwfPyK+3DvZ3fry5GTr5GT3zskd+nnvZO/kZP/kHn1ycv/k062Trc/ot/37d6jRl/TPp2h25+T/AbQSNik5AAAA
92D91478BE95B50B4746BCDD1B9C4153	1	cxsmiles	JChemExcelQQAAAB+LCAAAAAAABADtvQdgHEmWJSYvbcp7f0r1StfgdKEIgGATJNiQQBDswYjN5pLsHWlHIymrKoHKZVZlXWYWQMztnbz33nvvvffee++997o7nU4n99//P1xmZAFs9s5K2smeIYCqyB8/fnwfPyK+PLl/snWyT/+/R//f3aJ/9uj/X97ZOjnZvXNygr8+O7lD/53co3/p0335cZ9/3Dn5fwB25ROvQQAAAA==
C58CCAC4CCDCC790FADDDC2FD8ECCCFE	1	cxsmiles	JChemExcelLgAAAB+LCAAAAAAABADtvQdgHEmWJSYvbcp7f0r1StfgdKEIgGATJNiQQBDswYjN5pLsHWlHIymrKoHKZVZlXWYWQMztnbz33nvvvffee++997o7nU4n99//P1xmZAFs9s5K2smeIYCqyB8/fnwfPyJebE13p9O96dZ0untnSs/enel9+rH1YnpvOt3H5/f483369/7/A5hqhfkuAAAA
166FD4A07374E3779396588656A25225	1	cxsmiles	JChemExcelOAAAAB+LCAAAAAAABADtvQdgHEmWJSYvbcp7f0r1StfgdKEIgGATJNiQQBDswYjN5pLsHWlHIymrKoHKZVZlXWYWQMztnbz33nvvvffee++997o7nU4n99//P1xmZAFs9s5K2smeIYCqyB8/fnwfPyKq3enWcro33Z1Op1vTvTsnd6af4teTz06m9/mze9V0n9rcu0N/Tffp3/v0/0//H0d+x2g4AAAA
1FE6A5F7634C62511BEF0A99C0AA4968	1	cxsmiles	JChemExcelMQAAAB+LCAAAAAAABADtvQdgHEmWJSYvbcp7f0r1StfgdKEIgGATJNiQQBDswYjN5pLsHWlHIymrKoHKZVZlXWYWQMztnbz33nvvvffee++997o7nU4n99//P1xmZAFs9s5K2smeIYCqyB8/fnwfPyK+PNk6oYf+2VruTvemW9Pp7p0pPXt3lvem+/j7Hv+9f+fkztbJnZP/B7KM5DwxAAAA
B7F8CAFA687FB3502BE73CB49C6026A7	1	cxsmiles	JChemExcelKQAAAB+LCAAAAAAABADtvQdgHEmWJSYvbcp7f0r1StfgdKEIgGATJNiQQBDswYjN5pLsHWlHIymrKoHKZVZlXWYWQMztnbz33nvvvffee++997o7nU4n99//P1xmZAFs9s5K2smeIYCqyB8/fnwfPyJebn053Z1uTenZvXNyh/7ak7/26K8vp/fkj3t3Tv4fjZpCnSkAAAA=
83807ED0EAEF4B3886C28691A4A98B30	1	cxsmiles	JChemExcelNQAAAB+LCAAAAAAABADtvQdgHEmWJSYvbcp7f0r1StfgdKEIgGATJNiQQBDswYjN5pLsHWlHIymrKoHKZVZlXWYWQMztnbz33nvvvffee++997o7nU4n99//P1xmZAFs9s5K2smeIYCqyB8/fnwfPyJebE13p9Pp1nS6e+dka7o3xbN3Z+vkzsmd6T355h6+2edv9vmb/wcP+UfcNQAAAA==
8D64F8DDF533F3A8A7980092F98CA048	1	cxsmiles	JChemExcelLwAAAB+LCAAAAAAABADtvQdgHEmWJSYvbcp7f0r1StfgdKEIgGATJNiQQBDswYjN5pLsHWlHIymrKoHKZVZlXWYWQMztnbz33nvvvffee++997o7nU4n99//P1xmZAFs9s5K2smeIYCqyB8/fnwfPyK+PNk7Odn97OTk5N7J1snu1snJ3p2TO/Tn/hZ9Qj/oU3q2TvDpnZP/B4toxz0vAAAA
AC6BBCA9856153EAD27B1C5AA11F48A0	1	cxsmiles	JChemExcelNQAAAB+LCAAAAAAABADtvQdgHEmWJSYvbcp7f0r1StfgdKEIgGATJNiQQBDswYjN5pLsHWlHIymrKoHKZVZlXWYWQMztnbz33nvvvffee++997o7nU4n99//P1xmZAFs9s5K2smeIYCqyB8/fnwfPyKq3enWcro33Z3Ss3dn+in92Dr57GR6H79M71XTfWpw7w6+3qd/79P/P/1/AHOjWVw1AAAA
1CE3D44C3DD96BA3F87E0AF4C191F9DE	1	cxsmiles	JChemExcelKgAAAB+LCAAAAAAABADtvQdgHEmWJSYvbcp7f0r1StfgdKEIgGATJNiQQBDswYjN5pLsHWlHIymrKoHKZVZlXWYWQMztnbz33nvvvffee++997o7nU4n99//P1xmZAFs9s5K2smeIYCqyB8/fnwfPyJe/PjJ9N506+Szk+nedCq/7NKPH39xh/6c7tK/e/zbvf8HnGLQiSoAAAA=
48BE1B7A9905F8FD5DC7956AB9BCF180	1	cxsmiles	JChemExcelKgAAAB+LCAAAAAAABADtvQdgHEmWJSYvbcp7f0r1StfgdKEIgGATJNiQQBDswYjN5pLsHWlHIymrKoHKZVZlXWYWQMztnbz33nvvvffee++997o7nU4n99//P1xmZAFs9s5K2smeIYCqyB8/fnwfPyJe/PjJ9N506+Szk+nedCq/7OLnj7+4Q3/v0j97+GV67/8BNxf9oCoAAAA=
35ECD30B236ADC9059DF8DAE3779179E	1	cxsmiles	JChemExcelKgAAAB+LCAAAAAAABADtvQdgHEmWJSYvbcp7f0r1StfgdKEIgGATJNiQQBDswYjN5pLsHWlHIymrKoHKZVZlXWYWQMztnbz33nvvvffee++997o7nU4n99//P1xmZAFs9s5K2smeIYCqyB8/fnwfPyJe/PjJ9N506+Szk+nedCq/7PIvP/7iznS6S//fo/9Pp/f+H04kQVQqAAAA
0A279CE3A80F6CB035B146470B5E5C62	1	cxsmiles	JChemExcelMQAAAB+LCAAAAAAABADtvQdgHEmWJSYvbcp7f0r1StfgdKEIgGATJNiQQBDswYjN5pLsHWlHIymrKoHKZVZlXWYWQMztnbz33nvvvffee++997o7nU4n99//P1xmZAFs9s5K2smeIYCqyB8/fnwfPyKWu1vTvenWdLp7Z0rP3p2TreW96T4+ucef7N85Odk6OTn5jP69c3Ln5P8BDLFABzEAAAA=
B3EAFF01C6C74114098B5F685ACFC8F2	1	cxsmiles	JChemExcelSwAAAB+LCAAAAAAABADtvQdgHEmWJSYvbcp7f0r1StfgdKEIgGATJNiQQBDswYjN5pLsHWlHIymrKoHKZVZlXWYWQMztnbz33nvvvffee++997o7nU4n99//P1xmZAFs9s5K2smeIYCqyB8/fnwfPyK+97r4/tbJna2Tz+ifL+98af8+Odl6dkf+531KrewfX3Za/T9FVFt/SwAAAA==
95E6E653F701BA439888F26DB539BEBB	1	cxsmiles	JChemExcelNgAAAB+LCAAAAAAABADtvQdgHEmWJSYvbcp7f0r1StfgdKEIgGATJNiQQBDswYjN5pLsHWlHIymrKoHKZVZlXWYWQMztnbz33nvvvffee++997o7nU4n99//P1xmZAFs9s5K2smeIYCqyB8/fnwfPyK+97r4/taX/O/JHfof/bPhr+nuFM/u/wNYldt0NgAAAA==
97E39B609B004680CDD4EDC54D507051	1	cxsmiles	JChemExcelLgAAAB+LCAAAAAAABADtvQdgHEmWJSYvbcp7f0r1StfgdKEIgGATJNiQQBDswYjN5pLsHWlHIymrKoHKZVZlXWYWQMztnbz33nvvvffee++997o7nU4n99//P1xmZAFs9s5K2smeIYCqyB8/fnwfPyK+97r4/taX/O/JnZM78V/tb/8PGoTnwy4AAAA=
FF451C623DF3000205840DB189E2F538	1	cxsmiles	JChemExcelLwAAAB+LCAAAAAAABADtvQdgHEmWJSYvbcp7f0r1StfgdKEIgGATJNiQQBDswYjN5pLsHWlHIymrKoHKZVZlXWYWQMztnbz33nvvvffee++997o7nU4n99//P1xmZAFs9s5K2smeIYCqyB8/fnwfPyK+97r4/taX3r8nd+h/5p/eR/8PultNEC8AAAA=
837B5053713726AE56214640E96A6A8B	1	cxsmiles	JChemExcelMQAAAB+LCAAAAAAABADtvQdgHEmWJSYvbcp7f0r1StfgdKEIgGATJNiQQBDswYjN5pLsHWlHIymrKoHKZVZlXWYWQMztnbz33nvvvffee++997o7nU4n99//P1xmZAFs9s5K2smeIYCqyB8/fnwfPyK+97r4/taX3r8nd+h/5h/96DPvw/8HKPOBrDEAAAA=
8AB22D3FD92DBB707E9EA47AB6649544	1	cxsmiles	JChemExcelKQAAAB+LCAAAAAAABADtvQdgHEmWJSYvbcp7f0r1StfgdKEIgGATJNiQQBDswYjN5pLsHWlHIymrKoHKZVZlXWYWQMztnbz33nvvvffee++997o7nU4n99//P1xmZAFs9s5K2smeIYCqyB8/fnwfPyK+97r4/taX3r8nd+h/+K/z9/8DFIS6mykAAAA=
6134B70462D52F0008095E57B4089127	1	cxsmiles	JChemExcelKQAAAB+LCAAAAAAABADtvQdgHEmWJSYvbcp7f0r1StfgdKEIgGATJNiQQBDswYjN5pLsHWlHIymrKoHKZVZlXWYWQMztnbz33nvvvffee++997o7nU4n99//P1xmZAFs9s5K2smeIYCqyB8/fnwfPyK+97r4/taX3r8nd+h/+M/+LZ/8PwRzt5IpAAAA
2FBFCFFF978B65EDBA10DB9E437C962F	1	cxsmiles	JChemExcelKQAAAB+LCAAAAAAABADtvQdgHEmWJSYvbcp7f0r1StfgdKEIgGATJNiQQBDswYjN5pLsHWlHIymrKoHKZVZlXWYWQMztnbz33nvvvffee++997o7nU4n99//P1xmZAFs9s5K2smeIYCqyB8/fnwfPyK+97r4/taX3r8nd07uyD/h3/8PJBIllykAAAA=
1A44A592B4432449421ACAB2C1B9A21A	1	cxsmiles	JChemExcelMwAAAB+LCAAAAAAABADtvQdgHEmWJSYvbcp7f0r1StfgdKEIgGATJNiQQBDswYjN5pLsHWlHIymrKoHKZVZlXWYWQMztnbz33nvvvffee++997o7nU4n99//P1xmZAFs9s5K2smeIYCqyB8/fnwfPyK+97r4/taX3r8nn53c2Tq5Y/7RD81H9OXJ/wP5PqeMMwAAAA==
5A0DC63F65246C154E04F26E0C6C1CA6	1	cxsmiles	JChemExcelMwAAAB+LCAAAAAAABADtvQdgHEmWJSYvbcp7f0r1StfgdKEIgGATJNiQQBDswYjN5pLsHWlHIymrKoHKZVZlXWYWQMztnbz33nvvvffee++997o7nU4n99//P1xmZAFs9s5K2smeIYCqyB8/fnwfPyK+97r4/taX3r8nn53c2Tq5Y/6JfPj/ACROhPczAAAA
4788103CB72CE507DACF47B57CCE4B52	1	cxsmiles	JChemExcelNQAAAB+LCAAAAAAABADtvQdgHEmWJSYvbcp7f0r1StfgdKEIgGATJNiQQBDswYjN5pLsHWlHIymrKoHKZVZlXWYWQMztnbz33nvvvffee++997o7nU4n99//P1xmZAFs9s5K2smeIYCqyB8/fnwfPyK+97r4/taX3r8nn53c2Tq5Y/7pfUi/nfw/Qye9VTUAAAA=
D0CC2D4C328CF9B136D91DC838A7A703	1	cxsmiles	JChemExcelVQAAAB+LCAAAAAAABADtvQdgHEmWJSYvbcp7f0r1StfgdKEIgGATJNiQQBDswYjN5pLsHWlHIymrKoHKZVZlXWYWQMztnbz33nvvvffee++997o7nU4n99//P1xmZAFs9s5K2smeIYCqyB8/fnwfPyK+97r4/taX/r93tk7unNA/Jydbz+7Q/57hr5tb+H/9P75Ty+VVAAAA
424B4CB83673AD9FE5AD4C60E82DB0A4	1	cxsmiles	JChemExcelNAAAAB+LCAAAAAAABADtvQdgHEmWJSYvbcp7f0r1StfgdKEIgGATJNiQQBDswYjN5pLsHWlHIymrKoHKZVZlXWYWQMztnbz33nvvvffee++997o7nU4n99//P1xmZAFs9s5K2smeIYCqyB8/fnwfPyK+97r4/taX/r8nJ3e2Tu6Yf+RD+9cJfXvy/wCklvuMNAAAAA==
970B66E7E855331894AB3D11709BCDE9	1	cxsmiles	JChemExcelMwAAAB+LCAAAAAAABADtvQdgHEmWJSYvbcp7f0r1StfgdKEIgGATJNiQQBDswYjN5pLsHWlHIymrKoHKZVZlXWYWQMztnbz33nvvvffee++997o7nU4n99//P1xmZAFs9s5K2smeIYCqyB8/fnwfPyK+97r4/taX/r8nJ3e2Tu6YfyIf/j8yjQd3MwAAAA==
8C7E8A9B5B16679EEC9ED79ED43488A4	1	cxsmiles	JChemExcelSQAAAB+LCAAAAAAABADtvQdgHEmWJSYvbcp7f0r1StfgdKEIgGATJNiQQBDswYjN5pLsHWlHIymrKoHKZVZlXWYWQMztnbz33nvvvffee++997o7nU4n99//P1xmZAFs9s5K2smeIYCqyB8/fnwfPyK+97r4/taXm/89uYP/07+xf8y3/w+LHGh8SQAAAA==
9CBDF9B00830D4E3B0A86C4AD8967E45	1	cxsmiles	JChemExcelPgAAAB+LCAAAAAAABADtvQdgHEmWJSYvbcp7f0r1StfgdKEIgGATJNiQQBDswYjN5pLsHWlHIymrKoHKZVZlXWYWQMztnbz33nvvvffee++997o7nU4n99//P1xmZAFs9s5K2smeIYCqyB8/fnwfPyK+97r4/u7Wl/hh/t29s3VycrL17A7979mdk01//T8iOM19PgAAAA==
E950DFE9728001B1E361E661E38DF578	1	cxsmiles	JChemExcelLgAAAB+LCAAAAAAABADtvQdgHEmWJSYvbcp7f0r1StfgdKEIgGATJNiQQBDswYjN5pLsHWlHIymrKoHKZVZlXWYWQMztnbz33nvvvffee++997o7nU4n99//P1xmZAFs9s5K2smeIYCqyB8/fnwfPyK+97r4/u7Wl/gR/rt7Z+vkzknnn/8HLPPFhC4AAAA=
2339105C20F94BAFFFAB6EEB65555814	1	cxsmiles	JChemExcelNgAAAB+LCAAAAAAABADtvQdgHEmWJSYvbcp7f0r1StfgdKEIgGATJNiQQBDswYjN5pLsHWlHIymrKoHKZVZlXWYWQMztnbz33nvvvffee++997o7nU4n99//P1xmZAFs9s5K2smeIYCqyB8/fnwfPyK+97r4/u7Wl/gR/rt7Z+vks5M7J9Ef/w9g+ESdNgAAAA==
997FA69636C6C25799999D52061D775F	1	cxsmiles	JChemExcelOQAAAB+LCAAAAAAABADtvQdgHEmWJSYvbcp7f0r1StfgdKEIgGATJNiQQBDswYjN5pLsHWlHIymrKoHKZVZlXWYWQMztnbz33nvvvffee++997o7nU4n99//P1xmZAFs9s5K2smeIYCqyB8/fnwfPyK+97r4/u7Wl/gR+3f3ztbJnZPYP/8PaClHGzkAAAA=
67A1EDD5DEDBB888F6AE1706C79D7FC9	1	cxsmiles	JChemExcelRAAAAB+LCAAAAAAABADtvQdgHEmWJSYvbcp7f0r1StfgdKEIgGATJNiQQBDswYjN5pLsHWlHIymrKoHKZVZlXWYWQMztnbz33nvvvffee++997o7nU4n99//P1xmZAFs9s5K2smeIYCqyB8/fnwfPyK+97r4/u7Wl/gx/O/una2TOyeD//w/wksnV0QAAAA=

## Sheet: ReferenceSet
ChemID	DATASET	Chemical	SMILES	MOL FOR	MOL WT	LogKAW	logKOW	hlAIR	hlWATER (hrs)	hlSOIL (hrs)	logkM	LogBAF	BAF	POV	TE	CTD air	CTD water	POP	vPvB	APC	WPC	Rank_POP	Rank_vPvB	Rank_APC	Rank_WPC	S_POP	S_vPvB	S_APC	S_WPC	logB	logP	logTE	logCTDair	logCTDwater	Structure
1	RULER	undecachloropentacyclooctadecadiene	C12(C3(C4(C5(C3(C(C1(C5(C2(C4(Cl)Cl)Cl)Cl)Cl)(Cl)Cl)Cl)Cl)Cl)Cl)Cl	C10 CL12	545.55	-1.479	7.01	100000	4320	8640	-2.1962	6.192	1.55597e+06	876.533	660.614	119259	201.542	9.00982e+11	1.36386e+09	1.04534e+08	176659	100	95.2703	97.973	95.2703	100	95.2703	97.973	95.2703	6.192	2.94277	2.81995	5.07649	2.30437
2	RULER	PCB 138	C1=CC(=C(C(=C1C2=CC(=C(C=C2Cl)Cl)Cl)Cl)Cl)Cl	C12 H4 CL6	360.88	-3.066	7.62	1570	4320	8640	-2.78397	6.947	8.85116e+06	518.78	21.195	4907.59	160.353	9.73234e+10	4.5918e+09	2.54596e+06	83187.8	99.3243	100	83.7838	85.8108	99.3243	100	83.7838	85.8108	6.947	2.71498	1.32623	3.69087	2.20508
3	RULER	PCB 153	C1=C(C(=CC(=C1Cl)Cl)Cl)C2=CC(=C(C=C2Cl)Cl)Cl	C12 H4 CL6	360.88	-3.027	7.62	1570	4320	8640	-2.87925	6.888	7.72681e+06	518.774	21.9234	5094.11	160.088	8.7879e+10	4.00846e+09	2.64269e+06	83049.2	98.6486	99.3243	86.4865	85.1351	98.6486	99.3243	86.4865	85.1351	6.888	2.71498	1.34091	3.70707	2.20436
4	RULER	PCB 101	C1=CC(=C(C=C1Cl)C2=CC(=C(C=C2Cl)Cl)Cl)Cl	C12 H5 CL5	326.44	-2.434	6.98	767	4320	8640	-2.56418	6.768	5.86138e+06	516.347	25.8755	9675.58	191.221	7.83122e+10	3.0265e+09	4.99595e+06	98736.5	97.973	97.973	91.2162	88.5135	97.973	97.973	91.2162	88.5135	6.768	2.71294	1.41289	3.98568	2.28154
5	RULER	PCB 180	C1=C(C(=CC(=C1Cl)Cl)Cl)C2=CC(=C(C(=C2Cl)Cl)Cl)Cl	C12 H3 CL7	395.33	-3.388	8.27	2450	4320	8640	-3.06172	6.848	7.04693e+06	518.933	14.0701	3178.11	131.526	5.14529e+10	3.65688e+09	1.64922e+06	68253.3	97.2973	98.6486	81.0811	81.7568	97.2973	98.6486	81.0811	81.7568	6.848	2.71511	1.1483	3.50217	2.11901
6	RULER	PCB 118	C1=CC(=C(C=C1C2=CC(=C(C=C2Cl)Cl)Cl)Cl)Cl	C12 H5 CL5	326.44	-1.929	6.98	767	4320	8640	-2.66242	6.678	4.76431e+06	511.824	17.4022	12665.8	165.339	4.24352e+10	2.43849e+09	6.48267e+06	84624.6	96.6216	97.2973	91.8919	86.4865	96.6216	97.2973	91.8919	86.4865	6.678	2.70912	1.24061	4.10263	2.21838
7	RULER	2,3,7,8-Tetrachlorodibenzodioxin	C1=C2C(=CC(=C1Cl)Cl)OC3=CC(=C(C=C3O2)Cl)Cl	C12 H4 CL4 O2	321.98	-2.689	6.92	341	4320	8640	-1.16863	6.132	1.35519e+06	516.679	10.3491	5000.55	196.403	7.24643e+09	7.00197e+08	2.58368e+06	101477	95.9459	93.9189	84.4595	90.5405	95.9459	93.9189	84.4595	90.5405	6.132	2.71322	1.0149	3.69902	2.29315
8	RULER	hexachloroethane	C(C(Cl)(Cl)Cl)(Cl)(Cl)Cl	C2 CL6	236.74	-0.799	4.03	100000	4320	8640	-0.855094	2.96	912.011	2936.86	2346.23	561536	244.834	6.28424e+09	2.67845e+06	1.64915e+09	719043	95.2703	84.4595	99.3243	100	95.2703	84.4595	99.3243	100	2.96	3.46788	3.37037	5.74938	2.38887
9	RULER	pentachlorobenzene	C1=C(C(=C(C(=C1Cl)Cl)Cl)Cl)Cl	C6 H1 CL5	250.34	-1.542	5.22	4440	4320	8640	-1.29685	4.791	61801.6	478.111	173.118	67363.6	216.004	5.1153e+09	2.9548e+07	3.22073e+07	103274	94.5946	88.5135	97.2973	91.8919	94.5946	88.5135	97.2973	91.8919	4.791	2.67953	2.23834	4.82843	2.33446
10	RULER	PCB 52	C1=CC(=C(C=C1Cl)C2=C(C=CC(=C2)Cl)Cl)Cl	C12 H6 CL4	291.99	-2.087	6.34	352	4320	8640	-2.32263	6.108	1.28233e+06	500.639	5.75202	6584.34	178.85	3.69271e+09	6.41985e+08	3.29638e+06	89539.5	93.9189	93.2432	88.5135	87.8378	93.9189	93.2432	88.5135	87.8378	6.108	2.69952	0.75982	3.81851	2.25249
11	RULER	hexachlorobenzene	C1(=C(C(=C(C(=C1Cl)Cl)Cl)Cl)Cl)Cl	C6 CL6	284.78	-1.158	5.86	951	4320	8640	-1.49222	5.898	790679	458.421	6.14897	18865.2	162.527	2.22878e+09	3.62463e+08	8.64818e+06	74505.7	93.2432	91.8919	95.2703	83.1081	93.2432	91.8919	95.2703	83.1081	5.898	2.66126	0.788802	4.27566	2.21093
12	RULER	p,p'-DDT	C1=CC(=CC=C1C(C2=CC=C(C=C2)Cl)C(Cl)(Cl)Cl)Cl	C14 H9 CL5	354.49	-3.468	6.79	74.7	4320	8640	-2.36708	6.365	2.31739e+06	517.765	1.74058	1363.13	243.45	2.08846e+09	1.19986e+09	705780	126050	92.5676	94.5946	73.6486	93.2432	92.5676	94.5946	73.6486	93.2432	6.365	2.71413	0.240693	3.13454	2.38641
13	RULER	1,2,3,4,7,8-Hexachlorodibenzodioxin	C1=C2C(=CC(=C1Cl)Cl)OC3=C(O2)C(=C(C(=C3Cl)Cl)Cl)Cl	C12 H2 CL6 O2	390.87	-4.101	8.21	1230	4320	8640	-1.52241	5.291	195434	518.927	12.8112	2900.73	133.518	1.29926e+09	1.01416e+08	1.50527e+06	69286	91.8919	90.5405	80.4054	82.4324	91.8919	90.5405	80.4054	82.4324	5.291	2.71511	1.10759	3.46251	2.12554
14	RULER	1,2,3,4,6,7,8-Heptachlorodibenzodioxin	C1=C2C(=C(C(=C1Cl)Cl)Cl)OC3=C(O2)C(=C(C(=C3Cl)Cl)Cl)Cl	C12 H1 CL7 O2	425.31	-2.145	8.85	1850	4320	8640	-1.60695	4.825	66834.4	518.948	21.774	5270.89	123.605	7.55201e+08	3.46836e+07	2.73532e+06	64144.5	91.2162	89.1892	87.1622	81.0811	91.2162	89.1892	87.1622	81.0811	4.825	2.71512	1.33794	3.72188	2.09204
15	RULER	cis-Chlordane	C1[C@H]2[C@@H]([C@H]([C@H]1Cl)Cl)[C@@]3(C(=C([C@]2(C3(Cl)Cl)Cl)Cl)Cl)Cl	C10 H6 CL8	409.78	-2.702	6.26	36	4320	8640	-2.26808	6.506	3.20627e+06	510.202	0.206497	727.652	196.392	3.37798e+08	1.63585e+09	371250	100200	89.8649	95.9459	69.5946	89.1892	89.8649	95.9459	69.5946	89.1892	6.506	2.70774	-0.685086	2.86192	2.29312
16	RULER	trans-Chlordane	C1C2C(C(C1Cl)Cl)C3(C(=C(C2(C3(Cl)Cl)Cl)Cl)Cl)Cl	C10 H6 CL8	409.78	-2.702	6.26	36	4320	8640	-2.26808	6.506	3.20627e+06	510.202	0.206497	727.652	196.392	3.37798e+08	1.63585e+09	371250	100200	89.8649	95.9459	69.5946	89.1892	89.8649	95.9459	69.5946	89.1892	6.506	2.70774	-0.685086	2.86192	2.29312
17	RULER	Octachlorodibenzodioxin	C12=C(C(=C(C(=C1Cl)Cl)Cl)Cl)OC3=C(O2)C(=C(C(=C3Cl)Cl)Cl)Cl	C12 CL8 O2	459.76	-3.56	9.5	4740	4320	8640	-1.69167	4.565	36728.2	518.966	12.7307	2874.24	121.891	2.42656e+08	1.90607e+07	1.49163e+06	63257.2	89.1892	87.8378	79.7297	80.4054	89.1892	87.8378	79.7297	80.4054	4.565	2.71514	1.10485	3.45852	2.08597
18	RULER	1,2,3,4-Tetrachlorodibenzodioxin	C1=CC=C2C(=C1)OC3=C(O2)C(=C(C(=C3Cl)Cl)Cl)Cl	C12 H4 CL4 O2	321.98	-3.087	6.92	302	4320	8640	-1.10734	4.531	33962.5	517.719	9.86041	3769.51	221.041	1.73376e+08	1.75831e+07	1.95155e+06	114437	88.5135	86.4865	82.4324	92.5676	88.5135	86.4865	82.4324	92.5676	4.531	2.71409	0.993895	3.57628	2.34447
19	RULER	1,2,4,5-tetrachlorobenzene	C1=C(C(=CC(=C1Cl)Cl)Cl)Cl	C6 H2 CL4	215.89	-1.388	4.57	3120	1440	2880	-1.11095	3.984	9638.29	171.873	67.2784	50066.5	103.18	1.11451e+08	1.65656e+06	8.60509e+06	17733.8	87.8378	83.7838	94.5946	68.9189	87.8378	83.7838	94.5946	68.9189	3.984	2.23521	1.82788	4.69955	2.01359
20	RULER	PCB 28	C1=CC(=CC=C1C2=C(C=C(C=C2)Cl)Cl)Cl	C12 H7 CL3	257.55	-2.087	5.69	233	1440	2880	-2.15516	5.358	228034	168.828	2.44875	4424	99.5775	9.42732e+07	3.84985e+07	746893	16811.4	87.1622	89.8649	75	67.5676	87.1622	89.8649	75	67.5676	5.358	2.22744	0.388945	3.64582	1.99816
21	RULER	carbon tetrachloride	C(Cl)(Cl)(Cl)Cl	C1 CL4	153.82	0.052	2.44	100000	1440	2880	-0.24196	1.275	18.8365	4712.25	837.624	736594	97.743	7.43495e+07	88762.3	3.47102e+09	460590	86.4865	74.3243	100	99.3243	86.4865	74.3243	100	99.3243	1.275	3.67323	2.92305	5.86723	1.99009
22	RULER	pentachloroethane	C(C(Cl)(Cl)Cl)(Cl)Cl	C2 H1 CL5	202.3	-1.101	3.11	13300	4320	8640	-0.407148	2.154	142.561	675.249	479.05	183409	214.8	4.61153e+07	96264	1.23846e+08	145043	85.8108	75.6757	98.6486	93.9189	85.8108	75.6757	98.6486	93.9189	2.154	2.82946	2.68038	5.26342	2.33203
23	RULER	p,p'-DDE	C1=CC(=CC=C1C(=C(Cl)Cl)C2=CC=C(C=C2)Cl)Cl	C14 H8 CL4	318.03	-2.769	6	21	4320	8640	-2.56023	5.889	774462	506.767	0.0781546	429.016	203.783	3.06735e+07	3.92472e+08	217412	103271	85.1351	92.5676	63.5135	91.2162	85.1351	92.5676	63.5135	91.2162	5.889	2.70481	-1.10705	2.63247	2.30917
24	RULER	alpha-HCH	Cl[C@H]1[C@@H](Cl)[C@H](Cl)[C@H](Cl)[C@@H](Cl)[C@@H]1Cl	C6 H6 CL6	290.83	-3.677	4.26	1830	4320	8640	-1.38886	3.287	1936.42	492.467	26.7085	5352.27	427.409	2.54699e+07	953624	2.63582e+06	210485	83.7838	81.7568	85.1351	97.2973	83.7838	81.7568	85.1351	97.2973	3.287	2.69238	1.42665	3.72854	2.63084
25	RULER	lindane	Cl[C@H]1[C@H](Cl)[C@@H](Cl)[C@@H](Cl)[C@H](Cl)[C@H]1Cl	C6 H6 CL6	290.83	-3.677	4.26	1830	4320	8640	-1.38886	3.287	1936.42	492.467	26.7085	5352.27	427.409	2.54699e+07	953624	2.63582e+06	210485	83.7838	81.7568	85.1351	97.2973	83.7838	81.7568	85.1351	97.2973	3.287	2.69238	1.42665	3.72854	2.63084
26	RULER	1,2,3,4-tetrachlorobenzene	C1=CC(=C(C(=C1Cl)Cl)Cl)Cl	C6 H2 CL4	215.89	-1.508	4.57	3120	1440	2880	-1.09864	3.145	1396.37	171.292	78.2274	47316.4	105.866	1.8711e+07	239187	8.10493e+06	18134	83.1081	79.0541	93.9189	69.5946	83.1081	79.0541	93.9189	69.5946	3.145	2.23374	1.89336	4.67501	2.02476
27	RULER	1,2,3,5-tetrachlorobenzene	C1=C(C=C(C(=C1Cl)Cl)Cl)Cl	C6 H2 CL4	215.89	-1.19	4.57	1300	1440	2880	-1.08639	3.288	1940.89	147.883	10.7367	24863.5	95.8211	3.0817e+06	287024	3.6769e+06	14170.3	82.4324	80.4054	89.1892	65.5405	82.4324	80.4054	89.1892	65.5405	3.288	2.16992	1.03087	4.39556	1.98146
28	RULER	Dieldrin	C1C2C3C(C1C4C2O4)C5(C(=C(C3(C5(Cl)Cl)Cl)Cl)Cl)Cl	C12 H8 CL6 O1	380.91	-3.388	5.45	21.1	4320	8640	-1.95672	4.489	30831.9	507.906	0.140693	418.428	292.067	2.2032e+06	1.56597e+07	212522	148342	81.7568	85.8108	62.1622	94.5946	81.7568	85.8108	62.1622	94.5946	4.489	2.70578	-0.851728	2.62162	2.46548
29	RULER	2,3,4,6-tetrachlorophenol	C1=C(C(=C(C(=C1Cl)Cl)Cl)O)Cl	C6 H2 CL4 O1	231.89	-3.442	4.09	929	1440	2880	-0.272449	2.663	460.257	168.518	18.3037	4726.08	143.747	1.41966e+06	77561.3	796428	24223.9	81.0811	73.6486	75.6757	76.3514	81.0811	73.6486	75.6757	76.3514	2.663	2.22665	1.26254	3.6745	2.1576
30	RULER	Chlorothalonil	C(#N)c1c(c(c(c(c1Cl)Cl)Cl)C(#N))Cl	C8 CL4 N2	265.91	-4.087	3.66	41500	4320	8640	-0.269764	2.016	103.753	472.95	23.2545	4649.9	443.762	1.1411e+06	49069.9	2.19917e+06	209877	80.4054	72.2973	83.1081	96.6216	80.4054	72.2973	83.1081	96.6216	2.016	2.67482	1.36651	3.66744	2.64715
31	RULER	Tribromomethane	C(Br)(Br)Br	C1 H1 Br3	252.73	-1.66	1.79	6030	900	1800	0.659268	1.29	19.4984	209.315	175.782	60189	80.0522	717423	4081.32	1.25985e+07	16756.1	79.7297	54.7297	96.6216	66.8919	79.7297	54.7297	96.6216	66.8919	1.29	2.3208	2.24497	4.77952	1.90337
32	RULER	1,2,3-trichlorobenzene	C1=CC(=C(C(=C1)Cl)Cl)Cl	C6 H3 CL3	181.45	-1.292	3.93	911	1440	2880	-0.906509	2.954	899.498	110.125	6.76345	17669.1	95.6386	669969	99057.4	1.94581e+06	10532.2	79.0541	76.3514	81.7568	62.8378	79.0541	76.3514	81.7568	62.8378	2.954	2.04189	0.830168	4.24721	1.98063
33	RULER	tetrachloroguaiacol	COC1=C(C(=C(C(=C1Cl)Cl)Cl)Cl)O	C7 H4 CL4 O2	261.92	-3.55	3.92	117	1440	2880	-0.930615	3.198	1577.61	165.788	2.54501	1707.54	136.506	665646	261549	283090	22631.1	78.3784	79.7297	66.8919	72.2973	78.3784	79.7297	66.8919	72.2973	3.198	2.21955	0.40569	3.23237	2.13515
34	RULER	di-(2-ethylhexyl)-phthalate	O=C(OCC(CC)CCCC)C1=CC=CC=C1C(OCC(CC)CCCC)=O	C24 H38 O4	390.57	-4.957	8.39	11.7	360	720	0.0188536	3.017	1039.92	43.2723	11.2196	2692.38	31.0261	504879	44999.7	116506	1342.57	77.7027	70.9459	58.1081	30.4054	77.7027	70.9459	58.1081	30.4054	3.017	1.63621	1.04998	3.43014	1.49173
35	RULER	bis(2-chloroisopropyl)ether	CC(C)(OC(C)(C)Cl)Cl	C6 H12 CL2 O1	171.07	-1.867	3.73	629	1440	2880	-0.410569	2.507	321.366	127.738	9.76804	11348.1	101.165	400984	41050.7	1.44959e+06	12922.6	77.027	69.5946	79.0541	64.8649	77.027	69.5946	79.0541	64.8649	2.507	2.10632	0.989807	4.05492	2.00503
36	RULER	1,2,4-trichlorobenzene	C1=CC(=C(C=C1Cl)Cl)Cl	C6 H3 CL3	181.45	-1.236	3.93	467	1440	2880	-0.897241	3.004	1009.25	91.099	1.6897	9392.04	93.9903	155354	91942	855606	8562.43	76.3514	75	76.3514	56.7568	76.3514	75	76.3514	56.7568	3.004	1.95951	0.227809	3.97276	1.97308
37	RULER	Methoxychlor	COc1ccc(cc1)C(c2ccc(cc2)OC)C(Cl)(Cl)Cl	C16 H15 CL3 O2	345.66	-5.081	5.67	4.79	4320	8640	-1.42305	3.954	8994.98	517.516	0.0319059	139.11	418.035	148524	4.65505e+06	71991.8	216340	75.6757	85.1351	55.4054	98.6486	75.6757	85.1351	55.4054	98.6486	3.954	2.71392	-1.49613	2.14336	2.62121
38	RULER	2,4,6-trichlorophenol	C1=C(C=C(C(=C1Cl)O)Cl)Cl	C6 H3 CL3 O1	197.45	-3.973	3.45	423	1440	2880	-0.0157222	1.971	93.5406	163.267	9.2105	2979.93	146.249	140663	15272.1	486524	23877.6	75	62.1622	70.9459	75.6757	75	62.1622	70.9459	75.6757	1.971	2.2129	0.964283	3.47421	2.16509
39	RULER	2,3,4-trichlorophenol	C1=CC(=C(C(=C1O)Cl)Cl)Cl	C6 H3 CL3 O1	197.45	-5.031	3.45	120	1440	2880	-0.0494838	2.342	219.786	166.134	2.77322	1305.65	148.725	101261	36513.9	216912	24708.3	74.3243	68.2432	62.8378	79.0541	74.3243	68.2432	62.8378	79.0541	2.342	2.22046	0.442984	3.11583	2.17239
40	RULER	1,3,5-trichlorobenzene	C1=C(C=C(C=C1Cl)Cl)Cl	C6 H3 CL3	181.45	-1.112	3.93	378	1440	2880	-0.94953	3.151	1415.79	77.9397	0.86259	7686.92	93.3152	95183.8	110347	599117	7272.96	73.6486	77.027	72.2973	49.3243	73.6486	77.027	72.2973	49.3243	3.151	1.89176	-0.0641958	3.88575	1.96995
41	RULER	2,4,5-trichlorophenol	C1=C(C(=CC(=C1Cl)Cl)Cl)O	C6 H3 CL3 O1	197.45	-4.179	3.45	120	1440	2880	-0.0249298	2.298	198.609	162.833	2.68052	1558.11	145.69	86688.2	32340.1	253712	23723.1	72.973	67.5676	65.5405	75	72.973	67.5676	65.5405	75	2.298	2.21174	0.428218	3.1926	2.16343
42	RULER	Bromodichloromethane	C(Cl)(Cl)Br	C1 H1 Br1 CL2	163.83	-1.062	1.61	3270	900	1800	0.379627	1	10	179.259	42.7044	57142	70.4425	76551.4	1792.59	1.02432e+07	12627.4	72.2973	45.9459	95.9459	64.1892	72.2973	45.9459	95.9459	64.1892	1	2.25348	1.63047	4.75696	1.84783
43	RULER	1,4-dichlorobenzene	C1=CC(=CC=C1Cl)Cl	C6 H4 CL2	147	-1.006	3.28	802	900	1800	-0.695859	2.449	281.19	56.9053	2.95842	15981.6	68.1403	47338.3	16001.2	909439	3877.54	71.6216	62.8378	77.027	42.5676	71.6216	62.8378	77.027	42.5676	2.449	1.75515	0.47106	4.20362	1.8334
44	RULER	2,3,5-trichlorophenol	C1=C(C=C(C(=C1Cl)Cl)O)Cl	C6 H3 CL3 O1	197.45	-5.031	3.45	51.8	1440	2880	-0.06183	2.363	230.675	165.895	0.973518	773.582	148.576	37254.3	38267.7	128333	24648	70.9459	68.9189	58.7838	78.3784	70.9459	68.9189	58.7838	78.3784	2.363	2.21983	-0.0116562	2.88851	2.17195
45	RULER	1,1,2,2-tetrachloroethane	C(C(Cl)Cl)(Cl)Cl	C2 H2 CL4	167.85	-1.824	2.19	1030	1440	2880	0.0131978	1.292	19.5884	79.1114	21.093	17464.6	103.654	32687.1	1549.67	1.38165e+06	8200.23	70.2703	43.2432	78.3784	54.0541	70.2703	43.2432	78.3784	54.0541	1.292	1.89824	1.32414	4.24216	2.01559
46	RULER	Chloropicrin	C([N+](=O)[O-])(Cl)(Cl)Cl	C1 CL3 N1 O2	164.38	-1.077	1.32	1970	1440	2880	0.373217	1.077	11.9399	116.231	18.5582	37058.9	96.2384	25754.9	1387.79	4.30741e+06	11185.9	69.5946	41.2162	90.5405	63.5135	69.5946	41.2162	90.5405	63.5135	1.077	2.06532	1.26854	4.56889	1.98335
47	RULER	1,2-dichlorobenzene	C1=CC=C(C(=C1)Cl)Cl	C6 H4 CL2	147	-1.105	3.28	611	900	1800	-0.69282	2.372	235.505	49.472	2.14748	12226	68.1566	25020.1	11650.9	604844	3371.84	68.9189	60.1351	72.973	41.8919	68.9189	60.1351	72.973	41.8919	2.372	1.69436	0.33193	4.08728	1.83351
48	RULER	trichloromethane	C(Cl)(Cl)Cl	C1 H1 CL3	119.38	-0.824	1.52	2490	900	1800	0.187516	0.94	8.70964	144.178	17.3463	47047.6	68.7799	21782.3	1255.73	6.7832e+06	9916.51	68.2432	40.5405	92.5676	61.4865	68.2432	40.5405	92.5676	61.4865	0.94	2.1589	1.23921	4.67254	1.83746
49	RULER	bromochloromethane	C(Cl)Br	C1 H2 Br1 CL1	129.38	-1.224	1.43	2920	360	720	0.617849	0.51	3.23594	148.351	43.2358	48160.8	33.2541	20755.6	480.055	7.14471e+06	4933.28	67.5676	29.0541	93.2432	45.2703	67.5676	29.0541	93.2432	45.2703	0.51	2.17129	1.63584	4.68269	1.52184
50	RULER	2,4-dichlorophenol	C1=CC(=C(C=C1Cl)Cl)O	C6 H4 CL2 O1	163	-3.756	2.8	242	900	1800	0.20104	1.531	33.9625	95.1385	5.86745	2473.83	90.796	18958.6	3231.14	235357	8638.19	66.8919	51.3514	64.1892	57.4324	66.8919	51.3514	64.1892	57.4324	1.531	1.97836	0.76845	3.39337	1.95807
51	RULER	Aldrin	C1C2C=CC1C3C2C4(C(=C(C3(C4(Cl)Cl)Cl)Cl)Cl)Cl	C12 H8 CL6	364.92	-1.801	6.06	1.37	4320	8640	-2.0267	5.79	616595	480.493	5.81146e-05	28.4724	159.81	17217.6	2.9627e+08	13680.8	76787.6	66.2162	91.2162	36.4865	83.7838	66.2162	91.2162	36.4865	83.7838	5.79	2.68169	-4.23572	1.45442	2.2036
52	RULER	2-nitrotoluene	CC1=CC=CC=C1[N+](=O)[O-]	C7 H7 N1 O2	137.14	-3.292	2.36	367	900	1800	0.315781	1.262	18.281	80.6556	9.47646	3594.8	88.1874	13972.7	1474.46	289941	7112.81	65.5405	42.5676	67.5676	48.6486	65.5405	42.5676	67.5676	48.6486	1.262	1.90663	0.976646	3.55568	1.94541
53	RULER	Endosulfan	C1C2C(COS(=O)O1)C3(C(=C(C2(C3(Cl)Cl)Cl)Cl)Cl)Cl	C9 H6 CL6 O3 S1	406.92	-2.576	3.5	25	4320	8640	-0.89036	2.736	544.503	301.396	0.0788283	511.466	193.484	12936.6	164111	154154	58315.3	64.8649	77.7027	60.1351	79.7297	64.8649	77.7027	60.1351	79.7297	2.736	2.47914	-1.10332	2.70882	2.28664
54	RULER	1,2,3-trichloropropane	C(C(CCl)Cl)Cl	C3 H5 CL3	147.43	-1.853	2.5	731	900	1800	0.11885	1.229	16.9434	56.1081	11.8802	12706.8	72.3013	11294.1	950.661	712956	4056.69	64.1892	35.1351	74.3243	43.2432	64.1892	35.1351	74.3243	43.2432	1.229	1.74903	1.07482	4.10404	1.85915
55	RULER	4-nitrotoluene	CC1=CC=C(C=C1)[N+](=O)[O-]	C7 H7 N1 O2	137.14	-3.638	2.36	332	900	1800	0.294283	1.159	14.4212	84.1144	8.00506	2965.52	90.5924	9710.35	1213.03	249443	7620.13	63.5135	39.8649	64.8649	52.7027	63.5135	39.8649	64.8649	52.7027	1.159	1.92487	0.903365	3.4721	1.95709
56	RULER	Trifluralin	CCCN(CCC)c1c(cc(cc1N(=O)(=O))C(F)(F)F)N(=O)(=O)	C13 H16 F3 N3 O4	335.29	-2.376	5.31	10.7	4320	8640	0.0914757	3.247	1766.04	474.094	0.0105676	221.34	178.627	8847.94	837268	104936	84685.8	62.8378	81.0811	56.7568	87.1622	62.8378	81.0811	56.7568	87.1622	3.247	2.67586	-1.97602	2.34506	2.25195
57	RULER	tetrachloroethylene	C(=C(Cl)Cl)(Cl)Cl	C2 CL4	165.83	-0.14	2.97	1530	1440	2880	-0.684867	1.663	46.0257	92.5226	1.98329	30851.8	92.4328	8445.67	4258.41	2.85449e+06	8552.13	62.1622	55.4054	87.8378	56.0811	62.1622	55.4054	87.8378	56.0811	1.663	1.96625	0.297386	4.48928	1.96583
58	RULER	nitrobenzene	C1=CC=C(C=C1)[N+](=O)[O-]	C6 H5 N1 O2	123.11	-3.008	1.81	1830	360	720	0.845805	0.808	6.42688	37.9506	26.9797	6962.02	36.864	6580.46	243.904	264213	1399.01	61.4865	22.2973	66.2162	32.4324	61.4865	22.2973	66.2162	32.4324	0.808	1.57922	1.43104	3.84274	1.5666
59	RULER	2,4-dinitrotoluene	CC1=C(C=C(C=C1)[N+](=O)[O-])[N+](=O)[O-]	C7 H6 N2 O4	182.14	-5.656	2.18	1190	900	1800	0.817573	1.014	10.3276	86.5308	5.30429	1257.92	93.3348	4740.22	893.656	108849	8076.33	60.8108	33.7838	57.4324	53.3784	60.8108	33.7838	57.4324	53.3784	1.014	1.93717	0.724627	3.09965	1.97004
60	RULER	Chlorpyrifos	CCOP(=S)(OCC)Oc1nc(c(cc1Cl)Cl)Cl	C9 H11 CL3 N1 O3 P1 S1	350.59	-3.922	5.11	2.8	4320	8640	-0.481601	3.327	2123.24	510.191	0.00348262	58.0236	368.495	3772.57	1.08326e+06	29603.1	188002	60.1351	83.1081	48.6486	95.9459	60.1351	83.1081	48.6486	95.9459	3.327	2.70773	-2.45809	1.7636	2.56643
61	RULER	dichloromethane	C(Cl)Cl	C1 H2 CL2	84.93	-0.877	1.34	1810	900	1800	0.465894	0.42	2.63027	106.192	10.6724	34879.2	68.5595	2980.96	279.314	3.70391e+06	7280.48	59.4595	24.3243	89.8649	50	59.4595	24.3243	89.8649	50	0.42	2.02609	1.02826	4.54257	1.83607
62	RULER	linuron	CN(C(=O)NC1=CC(=C(C=C1)Cl)Cl)OC	C9 H10 CL2 N2 O2	249.1	-6.593	2.91	24.8	1440	2880	0.670857	1.548	35.3183	156.918	0.486562	155.644	149.21	2696.57	5542.09	24423.5	23413.8	58.7838	56.0811	46.6216	74.3243	58.7838	56.0811	46.6216	74.3243	1.548	2.19567	-0.312862	2.19213	2.1738
63	RULER	iodobenzene	C1=CC=C(C=C1)I	C6 H5 I1	204.01	-1.466	3.16	233	900	1800	0.387201	1.86	72.4436	43.3902	0.70311	4706.58	68.361	2210.11	3143.34	204219	2966.2	58.1081	50.6757	61.4865	38.5135	58.1081	50.6757	61.4865	38.5135	1.86	1.63739	-0.152977	3.67271	1.83481
64	RULER	1,2-dichloroethane	C(CCl)Cl	C2 H4 CL2	98.96	-1.317	1.83	1040	900	1800	0.406896	0.577	3.77572	62.6102	8.90699	19735.6	69.4441	2105.6	236.399	1.23565e+06	4347.91	57.4324	20.9459	77.7027	44.5946	57.4324	20.9459	77.7027	44.5946	0.577	1.79664	0.949731	4.29525	1.84164
65	RULER	Dibenzo-p-dioxin	C1=CC=C2C(=C1)OC3=CC=CC=C3O2	C12 H8 O2	184.2	-2.343	4.34	21.4	900	1800	-0.307777	2.664	461.318	103.06	0.0382001	437.797	71.1087	1816.16	47543.4	45119.3	7328.46	56.7568	71.6216	52.7027	50.6757	56.7568	71.6216	52.7027	50.6757	2.664	2.01309	-1.41793	2.64127	1.85192
66	RULER	3,3'-dichlorobenzidine	C1=CC(=C(C=C1C2=CC(=C(C=C2)N)Cl)Cl)N	C12 H10 CL2 N2	253.13	-8.935	3.21	6.49	1440	2880	-0.295895	2.21	162.181	163.989	0.0571754	13.0106	149.216	1520.63	26595.9	2133.61	24469.8	56.0811	66.2162	6.75676	77.027	56.0811	66.2162	6.75676	77.027	2.21	2.21482	-1.24279	1.1143	2.17382
67	RULER	triallate	CC(C)N(C(C)C)C(=O)SCC(=C(Cl)Cl)Cl	C10 H16 CL3 N1 O1 S1	304.66	-3.309	4.57	7.7	1440	2880	-0.182427	2.603	400.867	168.229	0.0183411	156.524	124.304	1236.88	67437.4	26331.9	20911.5	55.4054	72.973	47.2973	70.9459	55.4054	72.973	47.2973	70.9459	2.603	2.2259	-1.73657	2.19458	2.09449
68	RULER	dibutylphthalate	CCCCOC(=O)C1=CC=CC=C1C(=O)OCCCC	C16 H22 O4	278.35	-4.131	4.61	27.7	208	416	0.888324	2.202	159.221	24.9716	0.280913	505.839	21.4769	1116.91	3976	12631.6	536.313	54.7297	54.0541	35.8108	6.08108	54.7297	54.0541	35.8108	6.08108	2.202	1.39745	-0.551428	2.70401	1.33197
69	RULER	Anthracene	c1ccc2cc3ccccc3cc2c1	C14 H10	178.24	-2.643	4.35	6.42	1440	2880	-0.563153	3.061	1150.8	163.354	0.0059135	132.43	104.496	1111.67	187988	21633	17069.8	54.0541	78.3784	44.5946	68.2432	54.0541	78.3784	44.5946	68.2432	3.061	2.21313	-2.22816	2.12199	2.0191
70	RULER	Heptachlor	C1=CC(C2C1C3(C(=C(C2(C3(Cl)Cl)Cl)Cl)Cl)Cl)Cl	C10 H5 CL7	373.32	-1.92	5.86	1.09	4320	8640	-1.85919	4.593	39174.2	477.736	4.61435e-05	22.6512	162.52	863.573	1.87149e+07	10821.3	77641.9	53.3784	87.1622	32.4324	84.4595	53.3784	87.1622	32.4324	84.4595	4.593	2.67919	-4.33589	1.35509	2.21091
71	RULER	diallate	CC(C)N(C(C)C)C(=O)SCC(=CCl)Cl	C10 H17 CL2 N1 O1 S1	270.22	-3.809	4.08	7.06	1440	2880	0.0249158	2.406	254.683	167.277	0.0199588	142.461	137.997	850.3	42602.7	23830.4	23083.7	52.7027	70.2703	45.9459	73.6486	52.7027	70.2703	45.9459	73.6486	2.406	2.22344	-1.69986	2.15369	2.13987
72	RULER	biphenyl	C1=CC=C(C=C1)C2=CC=CC=C2	C12 H10	154.21	-1.9	3.76	35.7	360	720	-0.384484	2.63	426.58	38.9412	0.0436595	732.535	32.7152	725.251	16611.5	28525.8	1273.97	52.027	63.5135	47.973	27.027	52.027	63.5135	47.973	27.027	2.63	1.59041	-1.35992	2.86483	1.51475
73	RULER	atrazine	CCNC1=NC(=NC(=N1)Cl)NC(C)C	C8 H14 CL1 N5	215.69	-7.016	2.82	9.39	1440	2880	0.773011	1.276	18.8799	154.243	0.192157	62.0545	149.217	559.579	2912.09	9571.47	23015.7	51.3514	50	30.4054	72.973	51.3514	50	30.4054	72.973	1.276	2.18821	-0.716344	1.79277	2.17382
74	RULER	metolachlor	CCC1=CC=CC(=C1N(C(C)COC)C(=O)CCl)C	C15 H22 CL1 N1 O2	283.8	-6.434	3.24	4.59	1440	2880	0.575772	1.594	39.2645	164.392	0.0800994	75.3391	149.188	517.021	6454.75	12385.1	24525.2	50.6757	57.4324	34.4595	77.7027	50.6757	57.4324	34.4595	77.7027	1.594	2.21588	-1.09637	1.87702	2.17373
75	RULER	1,2-dichloropropane	CC(CCl)Cl	C3 H6 CL2	112.99	-0.938	2.25	581	900	1800	0.259559	0.87	7.4131	48.8895	1.37981	11747.2	67.8384	500.075	362.423	574313	3316.58	50	27.7027	71.6216	41.2162	50	27.7027	71.6216	41.2162	0.87	1.68922	0.139819	4.06993	1.83148
76	RULER	bromobenzene	C1=CC=C(C=C1)Br	C6 H5 Br1	157.01	-0.996	2.88	333	900	1800	0.164223	1.325	21.1349	44.7633	0.524104	6800.31	67.7021	495.838	946.068	304405	3030.57	49.3243	34.4595	68.2432	39.1892	49.3243	34.4595	68.2432	39.1892	1.325	1.65092	-0.280583	3.83253	1.8306
77	RULER	Dimethyl phthalate	COC(=O)c1ccccc1C(=O)OC	C10 H10 O4	194.19	-5.094	1.66	447	360	720	1.77712	0.291	1.95434	34.7588	7.05537	2032.04	37.3598	479.274	67.9305	70631.4	1298.58	48.6486	10.1351	54.7297	27.7027	48.6486	10.1351	54.7297	27.7027	0.291	1.54106	0.84852	3.30793	1.5724
78	RULER	Butyl benzyl phthalate	CCCCOC(=O)c1ccccc1C(=O)OCc2ccccc2	C19 H20 O4	312.37	-4.288	4.84	23.2	360	720	1.29219	1.603	40.0867	43.2222	0.215863	432.751	37.0967	374.013	1732.64	18704.5	1603.4	47.973	44.5946	42.5676	35.8108	47.973	44.5946	42.5676	35.8108	1.603	1.63571	-0.665821	2.63624	1.56934
79	RULER	Diethyl phthalate	CCOC(=O)c1ccccc1C(=O)OCC	C12 H14 O4	222.24	-4.603	2.65	74.1	360	720	1.54879	0.77	5.88844	40.6516	1.45042	1068.74	37.2724	347.192	239.374	43445.9	1515.18	47.2973	21.6216	51.3514	35.1351	47.2973	21.6216	51.3514	35.1351	0.77	1.60908	0.161492	3.02887	1.57139
80	RULER	diphenyl ether	C1=CC=C(C=C1)OC2=CC=CC=C2	C12 H10 O1	170.21	-1.943	4.05	26.7	360	720	-0.0120813	2.457	286.418	40.917	0.0268801	549.098	32.7359	315.017	11719.3	22467.4	1339.45	46.6216	60.8108	45.2703	29.7297	46.6216	60.8108	45.2703	29.7297	2.457	1.6119	-1.57057	2.73965	1.51502
81	RULER	Carbofuran	CC1(CC2=C(O1)C(=CC=C2)OC(=O)NC)C	C12 H15 N1 O3	221.26	-6.898	2.3	9.87	900	1800	0.930842	1.092	12.3595	89.8116	0.208855	72.3449	93.3459	231.834	1110.02	6497.41	8383.54	45.9459	38.5135	21.6216	54.7297	45.9459	38.5135	21.6216	54.7297	1.092	1.95333	-0.680155	1.85941	1.9701
82	RULER	4-chlorophenol	C1=CC(=CC=C1O)Cl	C6 H5 CL1 O1	128.56	-4.591	2.16	26	360	720	0.430048	1.349	22.3357	37.2308	0.276926	468.255	37.2461	230.285	831.577	17433.5	1386.7	45.2703	33.1081	41.8919	31.7568	45.2703	33.1081	41.8919	31.7568	1.349	1.5709	-0.557636	2.67048	1.57108
83	RULER	chlorobenzene	C1=CC=C(C=C1)Cl	C6 H5 CL1	112.56	-0.896	2.64	333	360	720	0.114914	1.398	25.0035	21.7339	0.422976	6803.91	32.428	229.855	543.422	147875	704.787	44.5946	30.4054	59.4595	18.9189	44.5946	30.4054	59.4595	18.9189	1.398	1.33714	-0.373684	3.83276	1.51092
84	RULER	Carbaryl	CNC(=O)OC1=CC=CC2=CC=CC=C21	C12 H11 N1 O2	201.23	-6.874	2.35	9.87	900	1800	0.55911	1.073	11.8304	90.9817	0.212315	74.9549	93.3456	228.525	1076.35	6819.52	8492.75	43.9189	37.8378	23.6486	55.4054	43.9189	37.8378	23.6486	55.4054	1.073	1.95895	-0.67302	1.8748	1.97009
85	RULER	fluorobenzene	C1=CC=C(C=C1)F	C6 H5 F1	96.11	-0.593	2.19	372	900	1800	0.349884	1.232	17.0608	45.3123	0.283424	7643.31	67.42	219.105	773.065	346336	3054.95	43.2432	32.4324	68.9189	40.5405	43.2432	32.4324	68.9189	40.5405	1.232	1.65622	-0.547564	3.88328	1.82879
86	RULER	simazine	CCNC1=NC(=NC(=N1)Cl)NCC	C7 H12 CL1 N5	201.66	-7.414	2.4	23.3	1440	2880	0.898768	1.055	11.3501	138.302	0.138738	33.5303	149.223	217.783	1569.74	4637.29	20637.8	42.5676	43.9189	16.2162	70.2703	42.5676	43.9189	16.2162	70.2703	1.055	2.14083	-0.857805	1.52544	2.17384
87	RULER	acetophenone	CC(=O)C1=CC=CC=C1	C8 H8 O1	120.15	-3.371	1.67	93.7	360	720	0.834359	0.594	3.92645	30.1119	1.67207	1465.71	36.1194	197.694	118.233	44135.3	1087.63	41.8919	14.1892	52.027	22.973	41.8919	14.1892	52.027	22.973	0.594	1.47874	0.223255	3.16605	1.55774
88	RULER	Diazinon	CCOP(=S)(OCC)OC1=NC(=NC(=C1)C)C(C)C	C12 H21 N2 O3 P1 S1	304.35	-5.335	3.86	2.65	900	1800	-0.311769	2.455	285.102	107.069	0.00638988	54.2958	93.1696	195.054	30525.5	5813.39	9975.56	41.2162	66.8919	19.5946	62.1622	41.2162	66.8919	19.5946	62.1622	2.455	2.02966	-2.19451	1.73477	1.96927
89	RULER	isopropalin	CCCN(CCC)C1=C(C=C(C=C1[N+](=O)[O-])C(C)C)[N+](=O)[O-]	C15 H23 N3 O4	309.37	-2.343	5.8	9.75	1440	2880	0.316559	2.102	126.474	169.736	0.00842141	201.447	98.4972	180.783	21467.1	34192.8	16718.5	40.5405	64.8649	50	66.2162	40.5405	64.8649	50	66.2162	2.102	2.22977	-2.07462	2.30416	1.99342
90	RULER	diphenylnitrosamine	C1=CC=C(C=C1)N(C2=CC=CC=C2)N=O	C12 H10 N2 O1	198.23	-4.306	3.16	10.3	900	1800	0.75092	1.57	37.1535	101.058	0.0471948	202.968	91.7503	177.201	3754.67	20511.6	9272.12	39.8649	53.3784	43.9189	60.1351	39.8649	53.3784	43.9189	60.1351	1.57	2.00457	-1.32611	2.30743	1.96261
91	RULER	bis(2-chloroethyl)ether	C(CCl)OCCCl	C4 H8 CL2 O1	143.01	-3.158	1.56	81.3	900	1800	0.553024	0.421	2.63633	49.8505	1.25897	1389.63	82.7681	165.457	131.422	69273.8	4126.03	39.1892	15.5405	54.0541	43.9189	39.1892	15.5405	54.0541	43.9189	0.421	1.69767	0.100015	3.1429	1.91786
92	RULER	Parathion-methyl	COP(=S)(OC)OC1=CC=C(C=C1)[N+](=O)[O-]	C8 H10 N1 O5 P1 S1	263.21	-5.388	2.75	4.35	900	1800	-0.130172	1.869	73.9605	97.7814	0.0172637	86.4006	93.2053	124.851	7231.96	8448.37	9113.74	38.5135	58.1081	27.7027	58.1081	38.5135	58.1081	27.7027	58.1081	1.869	1.99026	-1.76287	1.93652	1.96944
93	RULER	diuron	CN(C)C(=O)NC1=CC(=C(C=C1)Cl)Cl	C9 H10 CL2 N2 O1	233.1	-7.686	2.67	23.6	900	1800	0.789673	1.041	10.9901	97.7193	0.0894352	20.9486	93.3472	96.0481	1073.94	2047.08	9121.83	37.8378	37.1622	6.08108	58.7838	37.8378	37.1622	6.08108	58.7838	1.041	1.98998	-1.04849	1.32116	1.9701
94	RULER	Parathion	CCOP(=S)(OCC)OC1=CC=C(C=C1)[N+](=O)[O-]	C10 H14 N1 O5 P1 S1	291.26	-4.914	3.73	2.79	900	1800	-0.404687	2.128	134.276	106.378	0.00487822	57.0558	92.9093	69.681	14284.1	6069.49	9883.52	37.1622	61.4865	20.2703	60.8108	37.1622	61.4865	20.2703	60.8108	2.128	2.02685	-2.31174	1.7563	1.96806
95	RULER	benzene	C1=CC=CC=C1	C6 H6	78.11	-0.644	1.99	209	900	1800	-0.347259	1.17	14.7911	42.5596	0.100141	4313.39	67.3784	63.0394	629.503	183577	2867.6	36.4865	31.0811	60.8108	37.8378	36.4865	31.0811	60.8108	37.8378	1.17	1.629	-0.999386	3.63482	1.82852
96	RULER	3-pentanone	CCC(=O)CC	C5 H10 O1	86.13	-2.689	0.75	128	360	720	0.936002	0.223	1.67109	20.5376	1.7804	2219.54	34.4122	61.1037	34.3202	45584.1	706.744	35.8108	4.05405	53.3784	19.5946	35.8108	4.05405	53.3784	19.5946	0.223	1.31255	0.250518	3.34626	1.53671
97	RULER	Malathion	CCOC(=O)CC(C(=O)OCC)SP(=S)(OC)OC	C10 H19 O6 P1 S2	330.35	-6.699	2.29	3.32	360	720	1.96121	1.387	24.3781	39.5073	0.0631535	49.5079	37.3716	60.824	963.114	1955.93	1476.45	35.1351	35.8108	5.40541	33.7838	35.1351	35.8108	5.40541	33.7838	1.387	1.59668	-1.1996	1.69467	1.57254
98	RULER	EPTC	CCCN(CCC)C(=O)SCC	C9 H19 N1 O1 S1	189.32	-3.187	3.02	8.07	900	1800	0.79707	1.56	36.3078	92.4332	0.0180299	164.025	81.209	60.5092	3356.05	15161.4	7506.4	34.4595	52.027	39.1892	51.3514	34.4595	52.027	39.1892	51.3514	1.56	1.96583	-1.74401	2.21491	1.9096
99	RULER	Captan	C1C=CCC2C1C(=O)N(C2=O)SC(Cl)(Cl)Cl	C9 H8 CL3 N1 O2 S1	300.59	-6.543	2.74	0.936	1440	2880	-0.558848	1.804	63.6796	151.356	0.00607689	18.2755	149.197	58.5708	9638.28	2766.11	22581.9	33.7838	59.4595	9.45946	71.6216	33.7838	59.4595	9.45946	71.6216	1.804	2.18	-2.21632	1.26187	2.17376
100	RULER	bis(2-chloroethoxy)methane	C(CCl)OCOCCCl	C5 H10 CL2 O2	173.04	-3.803	1.3	34.1	900	1800	0.627573	0.428	2.67917	57.0363	0.371371	616.793	89.2613	56.7491	152.81	35179.6	5091.13	33.1081	16.8919	50.6757	45.9459	33.1081	16.8919	50.6757	45.9459	0.428	1.75615	-0.430192	2.79014	1.95066
101	RULER	quinoline	C1=CC=C2C(=C1)C=CC=N2	C9 H7 N1	129.16	-4.166	2.14	22.1	360	720	0.376336	0.8	6.30957	36.4298	0.186768	412.566	37.041	42.93	229.857	15029.7	1349.4	32.4324	20.2703	38.5135	31.0811	32.4324	20.2703	38.5135	31.0811	0.8	1.56146	-0.728697	2.61549	1.56868
102	RULER	Propoxur	CC(C)OC1=CC=CC=C1OC(=O)NC	C11 H15 N1 O3	209.25	-7.233	1.9	8.1	900	1800	1.11142	0.488	3.0761	80.5135	0.13513	39.8337	93.3476	33.4672	247.667	3207.15	7515.74	31.7568	22.973	11.4865	52.027	31.7568	22.973	11.4865	52.027	0.488	1.90587	-0.869249	1.60025	1.9701
103	RULER	Naphthalene	c1ccc2ccccc2c1	C10 H8	128.18	-1.745	3.17	11.9	900	1800	-0.815177	2.249	177.419	44.4814	0.00354836	246.591	68.2722	28.0031	7891.84	10968.7	3036.84	31.0811	58.7838	33.1081	39.8649	31.0811	58.7838	33.1081	39.8649	2.249	1.64818	-2.44997	2.39198	1.83424
104	RULER	Aldicarb	CC(C)(C=NOC(=O)NC)SC	C7 H14 N2 O2 S1	190.26	-7.23	1.36	27.9	900	1800	1.02771	0.278	1.89671	71.7978	0.193907	47.6901	93.348	26.4061	136.179	3424.05	6702.19	30.4054	16.2162	12.1622	47.2973	30.4054	16.2162	12.1622	47.2973	0.278	1.85611	-0.712408	1.67843	1.97011
105	RULER	diphenylamine	C1=CC=C(C=C1)NC2=CC=CC=C2	C12 H11 N1	169.23	-3.959	3.29	1.32	900	1800	0.423188	2.393	247.172	101.511	0.000766794	27.2585	89.9038	19.2394	25090.7	2767.03	9126.21	29.7297	65.5405	10.1351	59.4595	29.7297	65.5405	10.1351	59.4595	2.393	2.00651	-3.11532	1.4355	1.95378
106	RULER	1-hexanol	CCCCCCO	C6 H14 O1	102.18	-3.155	1.82	20.5	208	416	0.677366	0.971	9.35406	18.8297	0.104827	401.562	20.8705	18.4636	176.134	7561.29	392.984	29.0541	18.2432	25.6757	4.72973	29.0541	18.2432	25.6757	4.72973	0.971	1.27484	-0.979527	2.60375	1.31953
107	RULER	trichloroethylene	C(=C(Cl)Cl)Cl	C2 H1 CL3	131.39	-0.395	2.47	109	900	1800	-0.209941	1.375	23.7137	40.8249	0.0167721	2258.4	67.2804	16.2372	968.111	92199.1	2746.72	28.3784	36.4865	56.0811	37.1622	28.3784	36.4865	56.0811	37.1622	1.375	1.61093	-1.77541	3.3538	1.82789
108	RULER	cyclohexanone	C1CCC(=O)CC1	C6 H10 O1	98.15	-3.434	1.13	40.2	360	720	1.07942	0.135	1.36458	26.0065	0.430302	727.804	36.0615	15.2706	35.488	18927.6	937.832	27.7027	4.72973	43.2432	21.6216	27.7027	4.72973	43.2432	21.6216	0.135	1.41508	-0.366226	2.86201	1.55704
109	RULER	Ethylene glycol	C(CO)O	C2 H6 O2	62.07	-5.61	-1.2	33.3	208	416	2.02979	-0.049	0.893305	19.2365	0.676764	465.279	21.595	11.6296	17.1841	8950.35	415.413	27.027	0.675676	29.7297	5.40541	27.027	0.675676	29.7297	5.40541	-0.049	1.28413	-0.169563	2.66771	1.33435
110	RULER	1-methylnaphthalene	CC1=CC=CC2=CC=CC=C12	C11 H10	142.2	-1.677	3.72	4.84	360	720	-0.67874	2.699	500.035	35.9787	0.000508259	100.443	32.5402	9.14388	17990.6	3613.8	1170.76	26.3514	64.1892	13.5135	25.6757	26.3514	64.1892	13.5135	25.6757	2.699	1.55605	-3.29391	2.00192	1.51242
111	RULER	1-pentanol	CCCCCO	C5 H12 O1	88.15	-3.275	1.33	23.1	208	416	0.825466	0.546	3.5156	17.0882	0.143791	445.877	20.9908	8.6383	60.0753	7619.22	358.694	25.6757	9.45946	26.3514	4.05405	25.6757	9.45946	26.3514	4.05405	0.546	1.2327	-0.842267	2.64921	1.32203
112	RULER	propyl acetate	CCCOC(=O)C	C5 H10 O2	102.13	-2.05	1.36	75.5	360	720	1.48061	0.233	1.71002	19.6109	0.255277	1514.65	32.9349	8.56071	33.535	29703.6	645.884	25	2.7027	49.3243	17.5676	25	2.7027	49.3243	17.5676	0.233	1.2925	-0.592988	3.18031	1.51766
113	RULER	benzaldehyde	C1=CC=C(C=C1)C=O	C7 H6 O1	106.13	-2.962	1.71	19.9	360	720	0.647701	0.552	3.56451	24.4937	0.0823923	395.321	34.6857	7.19352	87.3082	9682.88	849.581	24.3243	12.1622	31.0811	20.2703	24.3243	12.1622	31.0811	20.2703	0.552	1.38905	-1.08411	2.59695	1.54015
114	RULER	n-propylbenzene	CCCC1=CC=CC=C1	C9 H12	120.2	-0.367	3.52	42.8	360	720	0.140208	2.177	150.314	19.0781	0.00246119	888.17	32.3491	7.05799	2867.72	16944.6	617.161	23.6486	49.3243	40.5405	14.1892	23.6486	49.3243	40.5405	14.1892	2.177	1.28054	-2.60886	2.9485	1.50986
115	RULER	benzo(b)thiophene	C1=CC=C2C(=C1)C=CS2	C8 H6 S1	134.2	-1.932	2.99	8.56	360	720	0.0997527	1.937	86.4968	27.5411	0.00273416	177.269	32.698	6.51336	2382.21	4882.17	900.538	22.973	48.6486	16.8919	20.9459	22.973	48.6486	16.8919	20.9459	1.937	1.43998	-2.56318	2.24863	1.51452
116	RULER	o-cresol	CC1=CC=CC=C1O	C7 H8 O1	108.14	-4.309	2.06	6.08	360	720	0.799828	0.961	9.14113	35.792	0.0171364	122.341	37.1104	5.60668	327.179	4378.84	1328.26	22.2973	26.3514	15.5405	28.3784	22.2973	26.3514	15.5405	28.3784	0.961	1.55379	-1.76608	2.08757	1.5695
117	RULER	cyclohexanol	C1CCC(CC1)O	C6 H12 O1	100.16	-3.745	1.64	14.7	360	720	0.82421	0.364	2.31206	30.537	0.0785414	286.904	36.5578	5.54529	70.6034	8761.19	1116.36	21.6216	10.8108	29.0541	23.6486	21.6216	10.8108	29.0541	23.6486	0.364	1.48483	-1.1049	2.45774	1.56298
118	RULER	2-heptanone	CCCCCC(=O)C	C7 H14 O1	114.19	-2.161	1.73	21.9	360	720	0.621241	0.944	8.79023	19.2367	0.0281357	449.174	32.9534	4.75762	169.095	8640.64	633.916	20.9459	17.5676	28.3784	16.8919	20.9459	17.5676	28.3784	16.8919	0.944	1.28413	-1.55074	2.65241	1.5179
119	RULER	butyl acetate	CCCCOC(=O)C	C6 H12 O2	116.16	-1.94	1.85	52.4	208	416	1.29231	0.593	3.91742	11.8026	0.100624	1066.43	19.9794	4.65244	46.2357	12586.7	235.808	20.2703	8.10811	35.1351	2.7027	20.2703	8.10811	35.1351	2.7027	0.593	1.07198	-0.997297	3.02793	1.30058
120	RULER	p-cresol	CC1=CC=C(C=C1)O	C7 H8 O1	108.14	-4.388	2.06	5.41	360	720	0.803001	0.87	7.4131	35.9132	0.0139851	109.159	37.1514	3.72324	266.228	3920.24	1334.23	19.5946	23.6486	14.1892	29.0541	19.5946	23.6486	14.1892	29.0541	0.87	1.55525	-1.85433	2.03806	1.56998
121	RULER	pentyl acetate	CCCCCOC(=O)C	C7 H14 O2	130.19	-1.8	2.34	34	208	416	1.14429	0.974	9.4189	11.695	0.0321182	699.263	19.9287	3.53794	110.154	8177.86	233.066	18.9189	13.5135	27.027	1.35135	18.9189	13.5135	27.027	1.35135	0.974	1.068	-1.49325	2.84464	1.29948
122	RULER	benzyl alcohol	C1=CC=C(C=C1)CO	C7 H8 O1	108.14	-4.861	1.08	11.2	360	720	1.41415	0.19	1.54882	30.2193	0.0675987	216.344	37.2989	3.1639	46.8042	6537.78	1127.15	18.2432	8.78378	22.2973	25	18.2432	8.78378	22.2973	25	0.19	1.48028	-1.17006	2.33515	1.5717
123	RULER	2,4-dimethylphenol	CC1=CC(=C(C=C1)O)C	C8 H10 O1	122.17	-4.41	2.61	3.59	360	720	0.903809	1.091	12.331	40.0815	0.00632594	73.1366	37.1598	3.12657	494.246	2931.42	1489.42	17.5676	29.7297	10.8108	34.4595	17.5676	29.7297	10.8108	34.4595	1.091	1.60294	-2.19887	1.86413	1.57007
124	RULER	ethylbenzene	CCC1=CC=CC=C1	C8 H10	106.17	-0.492	3.03	36.1	360	720	0.294406	1.867	73.6207	19.0254	0.00222625	749.177	32.3529	3.11823	1400.66	14253.4	615.528	16.8919	41.8919	37.8378	12.8378	16.8919	41.8919	37.8378	12.8378	1.867	1.27933	-2.65243	2.87458	1.50991
125	RULER	toluene	CC1=CC=CC=C1	C7 H8	92.14	-0.566	2.54	43	360	720	0.383246	1.577	37.7572	19.0831	0.00365649	892.097	32.3565	2.63459	720.524	17024	617.462	16.2162	31.7568	41.2162	14.8649	16.2162	31.7568	41.2162	14.8649	1.577	1.28065	-2.43694	2.95041	1.50996
126	RULER	2-hexanone	CCCCC(=O)C	C6 H12 O1	100.16	-2.419	1.24	28.2	208	416	0.79394	0.462	2.89734	11.804	0.0742297	569.545	20.2005	2.53866	34.2001	6722.88	238.446	15.5405	3.37838	22.973	3.37838	15.5405	3.37838	22.973	3.37838	0.462	1.07203	-1.12942	2.75553	1.30536
127	RULER	guaiacol	COC1=CC=CC=C1O	C7 H8 O2	124.14	-4.309	1.34	8.62	360	720	0.94979	0.398	2.50035	30.0981	0.0335562	171.209	37.1138	2.52529	75.2556	5153.06	1117.06	14.8649	11.4865	17.5676	24.3243	14.8649	11.4865	17.5676	24.3243	0.398	1.47854	-1.47423	2.23353	1.56954
128	RULER	catechol	C1=CC=C(C(=C1)O)O	C6 H6 O2	110.11	-7.309	1.03	2.47	360	720	1.6975	0.068	1.1695	32.2457	0.0565051	23.5147	37.3724	2.13089	37.7114	758.25	1205.1	14.1892	5.40541	2.02703	26.3514	14.1892	5.40541	2.02703	26.3514	0.068	1.50847	-1.24791	1.37134	1.57255
129	RULER	n-hexane	CCCCCC	C6 H14	86.18	1.867	3.29	45.8	208	416	-0.221004	2.488	307.61	11.6987	0.000530263	950.813	19.8151	1.90822	3598.63	11123.3	231.811	13.5135	52.7027	33.7838	0.675676	13.5135	52.7027	33.7838	0.675676	2.488	1.06814	-3.27551	2.9781	1.297
130	RULER	n-pentane	CCCCC	C5 H12	72.15	1.708	2.8	65.2	208	416	-0.0758916	2.171	148.252	11.7951	0.00108603	1353.15	19.8152	1.89908	1748.64	15960.5	233.722	12.8378	45.2703	39.8649	2.02703	12.8378	45.2703	39.8649	2.02703	2.171	1.0717	-2.96416	3.13135	1.297
131	RULER	Benomyl	CCCCNC(=O)N1C2=CC=CC=C2N=C1NC(=O)OC	C14 H18 N4 O3	290.32	-9.696	2.24	1.2	360	720	1.16285	0.861	7.26106	39.2276	0.00645533	1.4683	37.3725	1.8387	284.834	57.598	1466.03	12.1622	25	0.675676	33.1081	12.1622	25	0.675676	33.1081	0.861	1.59359	-2.19008	0.166816	1.57255
132	RULER	o-xylene	CC1=CC=CC=C1C	C8 H10	106.17	-0.674	3.09	18.7	360	720	-0.140631	2.044	110.662	18.8879	0.000862928	388.223	32.3594	1.80367	2090.17	7332.7	611.199	11.4865	47.2973	25	10.8108	11.4865	47.2973	25	10.8108	2.044	1.27618	-3.06403	2.58908	1.51
133	RULER	p-xylene	CC1=CC=C(C=C1)C	C8 H10	106.17	-0.55	3.09	18	360	720	-0.137583	2.036	108.643	18.8791	0.000621553	373.736	32.3538	1.27485	2051.07	7055.79	610.81	10.8108	46.6216	24.3243	10.1351	10.8108	46.6216	24.3243	10.1351	2.036	1.27598	-3.20652	2.57256	1.50992
134	RULER	methoxybenzene	COC1=CC=CC=C1	C7 H8 O1	108.14	-1.704	2.07	14.8	360	720	0.530132	1.067	11.6681	18.9695	0.0050129	306.418	32.5635	1.10954	221.338	5812.58	617.713	10.1351	19.5946	18.9189	15.5405	10.1351	19.5946	18.9189	15.5405	1.067	1.27806	-2.29991	2.48631	1.51273
135	RULER	1,2,4-trimethylbenzene	CC1=CC(=C(C=C1)C)C	C9 H12	120.2	-0.599	3.63	7.9	900	1800	-0.0736235	2.152	141.906	39.1159	0.000132263	164.082	67.2839	0.734163	5550.77	6418.2	2631.87	9.45946	56.7568	20.9459	36.4865	9.45946	56.7568	20.9459	36.4865	2.152	1.59235	-3.87856	2.21506	1.82791
136	RULER	2,6-xylidine	CC1=C(C(=CC=C1)C)N	C8 H11 N1	121.18	-3.987	2.17	1.58	900	1800	0.858916	0.78	6.0256	75.8416	0.00110387	32.5818	90.0993	0.504457	456.991	2471.06	6833.28	8.78378	28.3784	8.10811	47.973	8.78378	28.3784	8.10811	47.973	0.78	1.87991	-2.95708	1.51298	1.95472
137	RULER	m-xylene	CC1=CC(=CC=C1)C	C8 H10	106.17	-0.532	3.09	10.9	360	720	-0.152919	2.076	119.124	18.8208	0.000219985	226.37	32.3526	0.49321	2242.01	4260.46	608.901	8.10811	47.973	14.8649	9.45946	8.10811	47.973	14.8649	9.45946	2.076	1.27464	-3.65761	2.35482	1.50991
138	RULER	propanal	CCC=O	C3 H6 O1	58.08	-2.523	0.33	13.1	360	720	0.829678	0.088	1.22462	19.4916	0.0197758	268.046	33.5226	0.472042	23.8697	5224.63	653.409	7.43243	2.02703	18.2432	18.2432	7.43243	2.02703	18.2432	18.2432	0.088	1.28985	-1.70387	2.42821	1.52534
139	RULER	thiophene	C1=CSC=C1	C4 H4 S1	84.14	-1.032	1.81	26.9	360	720	0.328942	0.801	6.32412	18.9704	0.00381367	557.898	32.3899	0.457531	119.971	10583.6	614.449	6.75676	14.8649	31.7568	11.4865	6.75676	14.8649	31.7568	11.4865	0.801	1.27808	-2.41866	2.74656	1.51041
140	RULER	Thiram	CN(C)C(=S)SSC(=S)N(C)C	C6 H12 N2 S4	240.42	-5.128	1.7	0.709	900	1800	0.48232	0.654	4.50817	71.8235	0.000377451	14.6451	93.0822	0.122216	323.792	1051.86	6685.49	6.08108	25.6757	2.7027	46.6216	6.08108	25.6757	2.7027	46.6216	0.654	1.85627	-3.42314	1.16569	1.96887
141	RULER	aniline	C1=CC=C(C=C1)N	C6 H7 N1	93.13	-4.083	1.08	2.29	360	720	1.32814	0.211	1.62555	28.1563	0.00236891	47.0392	36.9386	0.108424	45.7695	1324.45	1040.05	5.40541	7.43243	4.05405	22.2973	5.40541	7.43243	4.05405	22.2973	0.211	1.44958	-2.62545	1.67246	1.56748
142	RULER	chloroethene	C=CCl	C2 H3 CL1	62.5	0.056	1.62	35.7	360	720	0.381886	0.689	4.88652	19.0161	0.000843112	741.15	32.3416	0.078344	92.9224	14093.8	615.009	4.72973	12.8378	37.1622	12.1622	4.72973	12.8378	37.1622	12.1622	0.689	1.27912	-3.07411	2.86991	1.50976
143	RULER	methyl methacrylate	CC(=C)C(=O)OC	C5 H8 O2	100.12	-1.885	1.28	7.01	360	720	1.28308	0.357	2.2751	18.9643	0.0016626	145.289	32.6611	0.0717338	43.1457	2755.31	619.396	4.05405	6.75676	8.78378	16.2162	4.05405	6.75676	8.78378	16.2162	0.357	1.27794	-2.77921	2.16223	1.51403
144	RULER	styrene	C=CC1=CC=CC=C1	C8 H8	104.15	-0.949	2.89	3.28	360	720	0.140814	1.81	64.5654	18.7724	4.75261e-05	68.1291	32.3761	0.0576039	1212.05	1278.95	607.776	3.37838	39.1892	3.37838	8.78378	3.37838	39.1892	3.37838	8.78378	1.81	1.27352	-4.32307	1.83333	1.51022
145	RULER	vinyl acetate	CC(=O)OC=C	C4 H6 O2	86.09	-1.68	0.73	9.17	360	720	1.5931	0.051	1.1246	18.916	0.00183185	190.121	32.5463	0.0389689	21.273	3596.33	615.645	2.7027	1.35135	12.8378	13.5135	2.7027	1.35135	12.8378	13.5135	0.051	1.27683	-2.73711	2.27903	1.5125
146	RULER	2-chloroethyl vinyl ether	C=COCCCl	C4 H7 CL1 O1	106.55	-0.446	1.17	5.62	360	720	0.610121	0.35	2.23872	18.776	4.94112e-05	116.736	32.3495	0.00207697	42.0343	2191.84	607.396	2.02703	6.08108	7.43243	8.10811	2.02703	6.08108	7.43243	8.10811	0.35	1.2736	-4.30617	2.06721	1.50987
147	RULER	1,3-butadiene	C=CC=C	C4 H6	54.09	0.478	2.03	3.46	360	720	0.311909	1	10	18.7522	4.83754e-06	71.8766	32.3385	0.000907144	187.522	1347.84	606.417	1.35135	18.9189	4.72973	7.43243	1.35135	18.9189	4.72973	7.43243	1	1.27305	-5.31538	1.85659	1.50972
148	RULER	1,4-cyclohexadiene	C1C=CCC=C1	C6 H8	80.13	0.629	2.75	1.61	360	720	0.288644	1.268	18.5353	18.7369	9.2771e-07	33.4466	32.338	0.000322189	347.295	626.685	605.915	0.675676	27.027	1.35135	6.75676	0.675676	27.027	1.35135	6.75676	1.268	1.2727	-6.03259	1.52435	1.50971

## Sheet: over90inall
ChemID	DATASET	Structure	Chemical	SMILES	MolarMass	logKAW	logKOW	hlAIR	hlWATER	hlSOIL	logBAF	BAF	POV	TE	CTDa	CTDw	POP	vPvB	APC	WPC	RPOP	RvPvB	RAPC	RWPC	S_POP	S_PB	S_APC	S_WPC	logBAF	logPOV	logTE	logCTDair	logCTDwater	only_S_POP90	only_S_PB90	only_S_APC90	only_S_WPC90	F	Cl	Br	I	N	P	S	O	Si	B	stv_var	PB90
2811	ScreenPOP		octadecafluorooctane	FC(F)(F)C(F)(F)C(F)(F)C(F)(F)C(F)(F)C(F)(F)C(F)(F)C(F)(F)F	438.06	2.99978	6.17	100000	4320	8640	6.064	1.15878e+06	6006.33	383.326	817973	153.432	2670000000000	6960001145	4913015464	921562	99.9537	99.9537	99.7803	99.6762	100	100	100	100	6.064	3.77861	2.58357	5.91274	2.18592	0	0	0	0	18	0	0	0	0	0	0	0	0	0	1	1
3088	ScreenPOP		1,1,1,2,2,3,3,4,4,5,5,6,6,7,7,8,8-heptadecafluoro-8-iodooctane	IC(F)(F)C(F)(F)C(F)(F)C(F)(F)C(F)(F)C(F)(F)C(F)(F)C(F)(F)F	545.97	2.99978	6.99	100000	4320	8640	5.934	859014	5985.41	382.783	816696	143.997	1970000000000	5141550153	4888263066	861881	99.9422	99.9191	99.6415	99.6184	100	100	100	100	5.934	3.77709	2.58295	5.91206	2.15835	0	0	0	0	17	0	0	1	0	0	0	0	0	0	2	1
2813	ScreenPOP		1,1,2,2,3,3,4,4,5,5,6,6,7,7,8,8,9,9,10,10,10-henicosafluorodecane-1-sulfonyl fluoride	S(=O)(=O)C(F)(F)C(F)(F)C(F)(F)C(F)(F)C(F)(F)C(F)(F)C(F)(F)C(F)(F)C(F)(F)C(F)(F)F	584.14	2.99978	6.56	100000	4320	8640	6.188	1.5417e+06	6000.83	383.18	817636	150.305	3540000000000	9251488087	4906498245	901954	99.9653	99.9653	99.7225	99.6647	100	100	100	100	6.188	3.77821	2.5834	5.91256	2.17697	0	0	0	0	21	0	0	0	0	0	1	2	0	0	3	1
2810	ScreenPOP		NO DATA	FC1(F)C(F)(F)C(F)(F)C3(F)C(F)(C1(F)F)C(F)(F)C(F)(F)C2(F)C(F)(F)C(F)(F)C(F)(F)C(F)(F)C23F	624.12	2.99978	7.45	100000	4320	8640	6.733	5.40754e+06	5941.51	381.721	814026	135.031	12300000000000	32128959479	4836539699	802289	99.9769	99.9769	99.5259	99.5953	100	100	100	100	6.733	3.7739	2.58175	5.91064	2.13043	0	0	0	0	24	0	0	0	0	0	0	0	0	0	1	1
14853	ScreenPOP		NO DATA	FC(F)(F)C(F)(F)C(F)(F)C(F)(F)C(F)(F)C(F)(F)C(F)(F)C(F)(F)C(F)(F)C(F)(F)C(F)(F)F	588.08	2.99978	8.18	100000	4320	8640	6.927	8.45279e+06	5715.45	377.898	799933	125.045	18300000000000	48311492936	4571979932	714689	100	100	99.3871	99.5722	100	100	100	99.3243	6.927	3.75705	2.57737	5.90305	2.09707	0	0	0	0	24	0	0	0	0	0	0	0	0	0	1	1
2815	ScreenPOP		1,1,2,2,3,3,4,4,4-nonafluoro-N,N-bis(nonafluorobutyl)butan-1-amine	FC(F)(F)C(F)(F)C(F)(F)C(F)(F)N(C(F)(F)C(F)(F)C(F)(F)C(F)(F)F)C(F)(F)C(F)(F)C(F)(F)C(F)(F)F	671.1	2.99978	8.2	100000	4320	8640	6.79	6.16595e+06	5705.05	377.804	799267	124.893	13300000000000	35177022814	4559855356	712518	99.9884	99.9884	99.3756	99.5606	100	100	100	99.3243	6.79	3.75626	2.57727	5.90269	2.09654	0	0	0	0	27	0	0	0	1	0	0	0	0	0	2	1
2842	ScreenPOP		1,1,1,2,2,3,3,4,4,5,5,6,6,7,7,8-hexadecafluorooctane	FC(F)(F)C(F)(F)C(F)(F)C(F)(F)C(F)(F)C(F)(F)C(F)(F)CF	402.08	2.99978	5.99	162000	4320	8640	5.546	351560	9728.43	531.481	963210	154.264	1820000000000	3420132715	9370525713	1.50075e+06	99.9306	99.9075	99.9769	99.9884	100	97.973	100	100	5.546	3.98804	2.72549	5.98372	2.18826	0	0	0	0	16	0	0	0	0	0	0	0	0	0	1	1
2845	ScreenPOP		1,1,2,2,3,3,4,4,5,5,5-undecafluoro-N,N-bis(undecafluoropentyl)pentan-1-amine	FC(F)(F)C(F)(F)C(F)(F)C(F)(F)C(F)(F)N(C(F)(F)C(F)(F)C(F)(F)C(F)(F)C(F)(F)F)C(F)(F)C(F)(F)C(F)(F)C(F)(F)C(F)(F)F	821.12	2.99978	9	100000	4320	8640	5.377	238232	5131.23	398.051	759617	121.89	487000000000	1222423280	3897772499	625448	99.9191	99.8381	99.3178	99.5259	99.3243	94.5946	100	99.3243	5.377	3.71022	2.59994	5.88059	2.08597	0	0	0	0	33	0	0	0	1	0	0	0	0	0	2	1
2839	ScreenPOP		2,2,3,3,4,4,5-heptafluoro-5-(nonafluorobutyl)tetrahydrofuran	FC(F)(F)C(F)(F)C(F)(F)C(F)(F)C1(F)OC(F)(F)C(F)(F)C1(F)F	416.06	2.81013	6.13	100000	4320	8640	5.074	118577	6004.21	383.656	817845	153.653	273000000000	7.11961e+08	4910513843	922566	99.8959	99.6531	99.7572	99.6878	99.3243	93.9189	100	100	5.074	3.77846	2.58394	5.91267	2.18654	0	0	0	0	16	0	0	0	0	0	0	1	0	0	2	1
5634	ScreenPOP		NO DATA	FC(F)(F)C(F)(F)C(F)(F)OC(F)(C(F)(F)F)C(F)(F)OC(F)C(F)(F)F	452.07	2.30957	5.63	99100	4320	8640	5.188	154170	5946.86	383.189	814738	155.298	351000000000	9.16828e+08	4845131184	923538	99.9075	99.7456	99.549	99.6994	99.3243	93.9189	100	100	5.188	3.77429	2.58341	5.91102	2.19117	0	0	0	0	17	0	0	0	0	0	0	2	0	0	2	1
2841	ScreenPOP		hexadecafluoroheptane	FC(F)(F)C(F)(F)C(F)(F)C(F)(F)C(F)(F)C(F)(F)C(F)(F)F	388.05	2.99978	5.5	100000	4320	8640	5.008	101859	6009.32	383.407	818156	155.419	235000000000	612104528	4916567091	933965	99.8844	99.63	99.8381	99.7803	99.3243	92.5676	100	100	5.008	3.77883	2.58366	5.91284	2.1915	0	0	0	0	16	0	0	0	0	0	0	0	0	0	1	1
[truncated: 6 more columns]

## Sheet: below10inall
ChemID	DATASET	Structure	Chemical	SMILES	MolarMass	logKAW	logKOW	hlAIR	hlWATER	hlSOIL	logBAF	BAF	POV	TE	CTDa	CTDw	POP	vPvB	APC	WPC	RPOP	RvPvB	RAPC	RWPC	S_POP	S_PB	S_APC	S_WPC	logBAF	logPOV	logTE	logCTDair	logCTDwater	only_S_POP90	only_S_PB90	only_S_APC90	only_S_WPC90	F	Cl	Br	I	N	P	S	O	Si	B	stv_var	PB90
689	ScreenPOP		(1R,2S,3r,4R,5S,6s)-cyclohexane-1,2,3,4,5,6-hexol	OC1C(O)C(O)C(O)C(O)C1O	180.16	-12.0002	-2.08	4.11	55.9	112	-0.049	0.893305	6.14733	4.22e-06	0.000952496	5.80602	2.32e-05	5.49144	0.00585531	35.6915	0.231267	0.0693802	0.0693802	0.0693802	0	0	0	0	-0.049	0.788686	-5.37493	-3.02114	0.763879	0	0	0	0	0	0	0	0	0	0	0	6	0	0	1	0
14	ScreenPOP		D-glucitol	OC(C(O)C(O)CO)C(O)CO	182.18	-12.0002	-3.1	5.14	55.9	112	-0.049	0.893305	6.14723	3.97e-06	0.000896209	5.80602	2.18e-05	5.49135	0.0055092	35.691	0.219704	0.0578168	0.0578168	0.0578168	0	0	0	0	-0.049	0.788679	-5.40138	-3.04759	0.763879	0	0	0	0	0	0	0	0	0	0	0	6	0	0	1	0
3360	ScreenPOP		4-O-beta-D-galactopyranosyl-D-glucitol	O(C1OC(C(O)C(O)C1O)CO)C(C(O)C(O)CO)C(O)CO	344.32	-12.0002	-4	2.15	55.9	112	-0.049	0.893305	6.14722	3.95e-06	0.000891004	5.80602	2.17e-05	5.49134	0.00547719	35.6909	0.185014	0.0346901	0.0346901	0.0346901	0	0	0	0	-0.049	0.788679	-5.40391	-3.05012	0.763879	0	0	0	0	0	0	0	0	0	0	0	11	0	0	1	0
3175	ScreenPOP		6-O-alpha-D-glucopyranosyl-D-glucitol	O1C(OCC(O)C(O)C(O)C(O)CO)C(O)C(O)C(O)C1CO	344.32	-12.0002	-4	2.24	55.9	112	-0.049	0.893305	6.14722	3.95e-06	0.000891004	5.80602	2.17e-05	5.49134	0.0054772	35.6909	0.196577	0.0462535	0.0462535	0.0462535	0	0	0	0	-0.049	0.788679	-5.40391	-3.05012	0.763879	0	0	0	0	0	0	0	0	0	0	0	11	0	0	1	0
7309	ScreenPOP		NO DATA	OC(CC(O)CC(O)CC(O)CC(O)CC(O)C)CC(O)CC(O)CC(O)CC(O)CCO	486.61	-12.0002	-4	2.13	55.9	112	-0.049	0.893305	6.14722	3.95e-06	0.000891004	5.80602	2.17e-05	5.49134	0.00547719	35.6909	0.173451	0.0231267	0.0231267	0.0231267	0	0	0	0	-0.049	0.788679	-5.40391	-3.05012	0.763879	0	0	0	0	0	0	0	0	0	0	0	11	0	0	1	0
10885	ScreenPOP		4,6-dideoxy-4-{[(1S,4R,5S,6S)-4,5,6-trihydroxy-3-(hydroxymethyl)cyclohex-2-en-1-yl]amino}-alpha-D-glucopyranosyl-(1->4)-alpha-D-glucopyranosyl-(1->4)-beta-D-glucopyranose	O(C3OC(C(OC2OC(C(NC1C(O)C(O)C(O)C(CO)=C1)C(O)C2O)C)C(O)C3O)CO)C4C(OC(O)C(O)C4O)CO	645.62	-12.0002	-4	0.299	55.9	112	-0.049	0.893305	6.14722	3.94e-06	0.000890894	5.80602	2.17e-05	5.49134	0.00547652	35.6909	0.161887	0.0115634	0.0115634	0.0115634	0	0	0	0	-0.049	0.788679	-5.40402	-3.05017	0.763879	0	0	0	0	0	0	0	0	1	0	0	18	0	0	2	0
14800	ScreenPOP		(2E)-hex-2-en-1-yl 2-hydroxypropanoate	O=C(OCC=CCCC)C(O)C	172.23	-2.26795	1.57	1.39	208	416	0.364	2.31206	11.6276	0.000143293	28.8463	20.0759	0.00385225	26.8838	335.414	233.435	5.13414	3.45745	12.4653	0.740056	2.02703	2.02703	0.675676	1.35135	0.364	1.06549	-3.84378	1.46009	1.30268	0	0	0	0	0	0	0	0	0	0	0	3	0	0	1	0
11381	ScreenPOP		(3Z)-hex-3-en-1-yl 2-hydroxypropanoate	O=C(OCCC=CCC)C(O)C	172.23	-2.26795	1.57	1.39	208	416	0.364	2.31206	11.6276	0.000143293	28.8463	20.0759	0.00385225	26.8838	335.414	233.435	5.13414	3.45745	12.4653	0.740056	2.02703	2.02703	0.675676	1.35135	0.364	1.06549	-3.84378	1.46009	1.30268	0	0	0	0	0	0	0	0	0	0	0	3	0	0	1	0
6516	ScreenPOP		but-2-en-1-ol	OCC=CC	72.11	-3.63319	0.63	1.42	208	416	0.092	1.23595	16.681	0.00078092	29.3254	21.2397	0.0161001	20.6169	489.177	354.301	7.97872	1.39917	14.963	1.27197	2.02703	0.675676	0.675676	3.37838	0.092	1.22222	-3.10739	1.46724	1.32715	0	0	0	0	0	0	0	0	0	0	0	1	0	0	1	0
15325	ScreenPOP		NO DATA	O=C(OC(O)C(O)C(O)C(O)C)CCCCC(=O)OCCCCCCCC(CO)C	436.55	-12.0002	1.68	4.01	208	416	0.229	1.69434	21.8801	0.00158946	0.358955	21.5984	0.0589251	37.0723	7.85398	472.575	11.4477	11.3784	4.85661	3.06429	3.37838	4.72973	0	5.40541	0.229	1.34005	-2.79875	-0.444959	1.33442	0	0	0	0	0	0	0	0	0	0	0	9	0	0	1	0
15207	ScreenPOP		NO DATA	O=C(OCC(O)COC(=O)CCCCCCC)C(OC(=O)C)C(O)C	362.42	-11.1844	1.62	8.2	208	416	0.211	1.62555	21.6968	0.00140668	0.317684	21.5984	0.0496125	35.2692	6.89273	468.617	10.9274	10.9158	4.64847	3.00648	2.7027	4.05405	0	5.40541	0.211	1.3364	-2.8518	-0.498005	1.33442	0	0	0	0	0	0	0	0	0	0	0	8	0	0	1	0
7927	ScreenPOP		1-hydroxy-N-(1-hydroxyethyl)ethanaminium chloride	OC(NC(O)C)C	105.14	-6.1954	-1.86	1.35	208	416	-0.049	0.893305	19.4038	0.00627488	26.5511	21.5972	0.108766	17.3335	515.192	419.068	13.3094	0.208141	15.1943	1.80389	5.40541	0.675676	0.675676	5.40541	-0.049	1.28789	-2.20239	1.42408	1.3344	0	0	0	0	0	0	0	0	1	0	0	2	0	0	2	0
9035	ScreenPOP		3-hydroxypropane-1,2-diyl diacetate	O=C(OC(COC(=O)C)CO)C	176.17	-8.95878	-0.64	23.8	208	416	-0.047	0.897429	19.5475	0.00432631	0.978951	21.5984	0.0758945	17.5425	19.1361	422.196	12.1994	0.786309	5.97826	2.41674	4.05405	0.675676	0	5.40541	-0.047	1.29109	-2.36388	-0.00923908	1.33442	0	0	0	0	0	0	0	0	0	0	0	5	0	0	1	0
11124	ScreenPOP		3,6-anhydro-1-O-octanoylhexitol	O=C(OCC(O)C1OCC(O)C1O)CCCCCCC	290.36	-11.4122	1.19	5.24	208	416	0.084	1.21339	20.6008	0.000528353	0.119323	21.5984	0.0132072	24.9968	2.45815	444.946	7.43525	2.54394	3.70028	2.70583	2.02703	2.02703	0	5.40541	0.084	1.31389	-3.27708	-0.923277	1.33442	0	0	0	0	0	0	0	0	0	0	0	6	0	0	1	0
15445	ScreenPOP		NO DATA	O1C(OCC(CCCC)CC)C(O)C(O)C(O)C1CO	292.38	-11.3354	0.86	3.03	208	416	0.076	1.19124	20.0882	0.000258193	0.058312	21.5984	0.00617854	23.9299	1.17138	433.873	5.8395	2.18548	3.17993	2.62488	2.02703	2.02703	0	5.40541	0.076	1.30294	-3.58806	-1.23424	1.33442	0	0	0	0	0	0	0	0	0	0	0	6	0	0	1	0
14862	ScreenPOP		1-deoxy-1-[dodecanoyl(methyl)amino]-D-glucitol	O=C(N(CC(O)C(O)C(O)C(O)CO)C)CCCCCCCCCCC	377.53	-12.0002	1.45	3.11	208	416	0.156	1.43219	21.2101	0.000937609	0.211745	21.5984	0.0284816	30.3769	4.49113	458.105	9.22757	9.11193	4.26688	2.82146	2.02703	2.02703	0	5.40541	0.156	1.32654	-3.02798	-0.674187	1.33442	0	0	0	0	0	0	0	0	1	0	0	6	0	0	2	0
6387	ScreenPOP		methyl serinate hydrochloride	O=C(OC)C(N)CO	119.12	-9.14549	-2.15	7.96	208	416	-0.049	0.893305	19.5285	0.0027996	0.634673	21.5984	0.0488388	17.4449	12.3942	421.785	10.8927	0.589732	5.40009	2.26642	2.7027	0.675676	0	5.40541	-0.049	1.29067	-2.5529	-0.19745	1.33442	0	0	0	0	0	0	0	0	1	0	0	3	0	0	2	0
9682	ScreenPOP		2,3-dihydroxypropyl sulfanylacetate	SCC(=O)OCC(O)CO	166.19	-9.22121	-1.3	5.02	208	416	-0.049	0.893305	19.5322	0.00234719	0.532789	21.5984	0.0409543	17.4482	10.4065	421.865	10.1989	0.659112	5.19195	2.3358	2.7027	0.675676	0	5.40541	-0.049	1.29075	-2.62945	-0.273445	1.33442	0	0	0	0	0	0	0	0	0	0	1	4	0	0	2	0
5502	ScreenPOP		N,N-bis(2-hydroxyethyl)octanamide	O=C(N(CCO)CCO)CCCCCCC	231.34	-10.5465	0.92	5.88	208	416	0.048	1.11686	20.1616	0.000387452	0.087517	21.5984	0.00872455	22.5178	1.76448	435.459	6.56799	1.8617	3.36494	2.64801	2.02703	1.35135	0	5.40541	0.048	1.30453	-3.41178	-1.05791	1.33442	0	0	0	0	0	0	0	0	1	0	0	3	0	0	2	0
8968	ScreenPOP		1,1-bis(hydroxymethyl)urea	O=C(N(CO)CO)N	120.11	-10.4173	-3.4	8.82	208	416	-0.049	0.893305	19.528	0.000150861	0.0340756	21.5984	0.00263169	17.4444	0.665427	421.773	4.49815	0.439408	2.65957	2.1161	2.02703	0.675676	0	5.40541	-0.049	1.29066	-3.82142	-1.46756	1.33442	0	0	0	0	0	0	0	0	2	0	0	3	0	0	2	0
2306	ScreenPOP		tetrakis(hydroxymethyl)phosphonium chloride	P(CO)(CO)(CO)CO	156.12	-10.4262	-4	18.8	208	416	-0.049	0.893305	19.5279	0.000147819	0.0333851	21.5984	0.00257861	17.4444	0.651942	421.773	4.46346	0.323774	2.64801	2.00046	2.02703	0.675676	0	5.40541	-0.049	1.29066	-3.83027	-1.47645	1.33442	0	0	0	0	0	0	0	0	0	1	0	4	0	0	2	0
3643	ScreenPOP		3,3'-oxydipropane-1,2-diol	O(CC(O)CO)CC(O)CO	166.18	-9.70819	-2.77	5.95	208	416	-0.049	0.893305	19.5281	0.00077011	0.174161	21.5984	0.0134342	17.4445	3.40102	421.775	7.51619	0.497225	4.00093	2.17391	2.02703	0.675676	0	5.40541	-0.049	1.29066	-3.11345	-0.75905	1.33442	0	0	0	0	0	0	0	0	0	0	0	5	0	0	1	0
4786	ScreenPOP		4,5-dihydroxy-1,3-bis(hydroxymethyl)imidazolidin-2-one	O=C1N(C(O)C(O)N1CO)CO	178.15	-10.3632	-4	3.51	208	416	-0.049	0.893305	19.5279	0.000170718	0.038574	21.5984	0.00297808	17.4444	0.75327	421.773	4.60222	0.312211	2.76364	1.9889	2.02703	0.675676	0	5.40541	-0.049	1.29066	-3.76772	-1.41371	1.33442	0	0	0	0	0	0	0	0	2	0	0	5	0	0	2	0
8608	ScreenPOP		methyl D-fructosonate	O=C(OC)C(=O)C(O)C(O)C(O)CO	208.17	-9.29162	-2.77	4.76	208	416	-0.049	0.893305	19.5281	0.00199671	0.452995	21.5984	0.0348316	17.4445	8.84611	421.775	9.73636	0.485661	4.99537	2.16235	2.02703	0.675676	0	5.40541	-0.049	1.29066	-2.69969	-0.343907	1.33442	0	0	0	0	0	0	0	0	0	0	0	7	0	0	1	0
5786	ScreenPOP		4,5-dihydroxyimidazolidin-2-one	O=C1NC(O)C(O)N1	118.09	-10.7726	-3.41	5.57	208	416	-0.049	0.893305	19.528	6.66e-05	0.015038	21.5984	0.00116146	17.4444	0.293662	421.773	3.17993	0.450971	2.08141	2.12766	1.35135	0.675676	0	5.40541	-0.049	1.29066	-4.17665	-1.82281	1.33442	0	0	0	0	0	0	0	0	2	0	0	3	0	0	2	0
8584	ScreenPOP		4,5-dihydroxy-1-(hydroxymethyl)imidazolidin-2-one	O=C1N(C(O)C(O)N1)CO	148.12	-10.5683	-4	4.3	208	416	-0.049	0.893305	19.5279	0.000106514	0.0240608	21.5984	0.00185808	17.4444	0.469857	421.773	3.95467	0.335338	2.42831	2.01203	1.35135	0.675676	0	5.40541	-0.049	1.29066	-3.97259	-1.61869	1.33442	0	0	0	0	0	0	0	0	2	0	0	4	0	0	2	0
10788	ScreenPOP		hexyl hexopyranoside	O1C(OCCCCCC)C(O)C(O)C(O)C1CO	264.32	-11.5803	0.16	3.32	208	416	-0.027	0.939723	19.6497	5.83e-05	0.0131555	21.5984	0.00107563	18.4653	0.258502	424.402	3.07586	0.971323	1.97734	2.49769	1.35135	0.675676	0	5.40541	-0.027	1.29336	-4.23469	-1.88089	1.33442	0	0	0	0	0	0	0	0	0	0	0	6	0	0	1	0
2718	ScreenPOP		(2R,3S)-butane-1,2,3,4-tetrol	OC(C(O)CO)CO	122.12	-11.2477	-2.29	8.81	208	416	-0.049	0.893305	19.5284	2.25e-05	0.00507333	21.5984	0.000391889	17.4448	0.099074	421.782	2.01203	0.566605	1.39917	2.24329	0.675676	0.675676	0	5.40541	-0.049	1.29067	-4.6485	-2.29471	1.33442	0	0	0	0	0	0	0	0	0	0	0	4	0	0	1	0
7622	ScreenPOP		1,6-anhydrohexitol	O1CC(O)C(O)C(O)C(O)C1	164.16	-10.9636	-2.64	4.61	208	416	-0.049	0.893305	19.5281	4.3e-05	0.00970104	21.5984	0.000749291	17.4446	0.189443	421.777	2.57863	0.520352	1.74607	2.19704	0.675676	0.675676	0	5.40541	-0.049	1.29066	-4.36701	-2.01318	1.33442	0	0	0	0	0	0	0	0	0	0	0	5	0	0	1	0
1982	ScreenPOP		2,2-bis(hydroxymethyl)propane-1,3-diol	OCC(CO)(CO)CO	136.15	-11.5913	-1.69	15.4	208	416	-0.049	0.893305	19.5297	1.08e-05	0.00243515	21.5984	0.000188119	17.446	0.0475577	421.81	1.30666	0.624422	0.867253	2.30111	0	0.675676	0	5.40541	-0.049	1.2907	-4.96726	-2.61347	1.33442	0	0	0	0	0	0	0	0	0	0	0	4	0	0	1	0
13	ScreenPOP		D-ribose	O=CC(O)C(O)C(O)CO	150.13	-12.0002	-1.98	3.45	208	416	-0.049	0.893305	19.5288	4.29e-06	0.000968608	21.5984	7.48e-05	17.4452	0.0189158	421.792	0.497225	0.601295	0.242831	2.27798	0	0.675676	0	5.40541	-0.049	1.29068	-5.36764	-3.01385	1.33442	0	0	0	0	0	0	0	0	0	0	0	5	0	0	1	0
797	ScreenPOP		(3R,4S,5S,6R)-3,4,5-trihydroxy-6-(hydroxymethyl)tetrahydro-2H-pyran-2-one (non-preferred name)	O=C1OC(C(O)C(O)C1O)CO	178.14	-12.0002	-1.98	7.92	208	416	-0.049	0.893305	19.5288	4.29e-06	0.000968615	21.5984	7.48e-05	17.4452	0.0189159	421.792	0.508788	0.612858	0.254394	2.28955	0	0.675676	0	5.40541	-0.049	1.29068	-5.36764	-3.01385	1.33442	0	0	0	0	0	0	0	0	0	0	0	6	0	0	1	0
3020	ScreenPOP		alpha-D-glucopyranose	O1C(O)C(O)C(O)C(O)C1CO	180.16	-12.0002	-3.24	2.46	208	416	-0.049	0.893305	19.528	3.96e-06	0.000894563	21.5984	6.91e-05	17.4445	0.017469	421.774	0.427845	0.474098	0.185014	2.15079	0	0.675676	0	5.40541	-0.049	1.29066	-5.40218	-3.04839	1.33442	0	0	0	0	0	0	0	0	0	0	0	6	0	0	1	0
18	ScreenPOP		D-glucose	O=CC(O)C(O)C(O)C(O)CO	180.16	-12.0002	-2.43	3.02	208	416	-0.049	0.893305	19.5283	4.07e-06	0.000918059	21.5984	7.09e-05	17.4447	0.0179281	421.779	0.474098	0.543478	0.219704	2.22017	0	0.675676	0	5.40541	-0.049	1.29066	-5.39092	-3.03713	1.33442	0	0	0	0	0	0	0	0	0	0	0	6	0	0	1	0
84	ScreenPOP		D-fructose	O=C(C(O)C(O)C(O)CO)CO	180.16	-12.0002	-1.46	4.56	208	416	-0.049	0.893305	19.5309	5.09e-06	0.00114969	21.5984	8.88e-05	17.4471	0.0224546	421.837	0.555042	0.635985	0.265957	2.31267	0	0.675676	0	5.40541	-0.049	1.29072	-5.29321	-2.93942	1.33442	0	0	0	0	0	0	0	0	0	0	0	6	0	0	1	0
1066	ScreenPOP		methyl alpha-D-glucopyranoside	O1C(OC)C(O)C(O)C(O)C1CO	194.19	-12.0002	-2.5	4.08	208	416	-0.049	0.893305	19.5282	4.05e-06	0.000913924	21.5984	7.06e-05	17.4447	0.0178473	421.778	0.462535	0.531915	0.208141	2.2086	0	0.675676	0	5.40541	-0.049	1.29066	-5.39288	-3.03909	1.33442	0	0	0	0	0	0	0	0	0	0	0	6	0	0	1	0
10787	ScreenPOP		ethyl hexopyranoside	O1C(OCC)C(O)C(O)C(O)C1CO	208.21	-12.0002	-2.28	3.76	208	416	-0.049	0.893305	19.5284	4.12e-06	0.000929529	21.5984	7.18e-05	17.4448	0.0181522	421.782	0.485661	0.578168	0.231267	2.25486	0	0.675676	0	5.40541	-0.049	1.29067	-5.38553	-3.03174	1.33442	0	0	0	0	0	0	0	0	0	0	0	6	0	0	1	0
12681	ScreenPOP		NO DATA	O(CC(O)CO)CC#CCOCC(O)CO	234.25	-12.0002	-2.78	3.15	208	416	-0.049	0.893305	19.5281	4e-06	0.000902678	21.5984	6.97e-05	17.4445	0.0176276	421.776	0.450971	0.508788	0.196577	2.18548	0	0.675676	0	5.40541	-0.049	1.29066	-5.39826	-3.04447	1.33442	0	0	0	0	0	0	0	0	0	0	0	6	0	0	1	0
9737	ScreenPOP		butyl hexopyranoside	O1C(OCCCC)C(O)C(O)C(O)C1CO	236.27	-11.8262	-1.04	3.45	208	416	-0.048	0.895365	19.5358	8.91e-06	0.00201128	21.5984	0.000155779	17.4917	0.0392919	421.942	1.13321	0.728492	0.774746	2.37049	0	0.675676	0	5.40541	-0.048	1.29083	-5.05032	-2.69653	1.33442	0	0	0	0	0	0	0	0	0	0	0	6	0	0	1	0
10881	ScreenPOP		3,3'-[(2-hydroxypropane-1,3-diyl)bis(oxy)]dipropane-1,2-diol	O(CC(O)COCC(O)CO)CC(O)CO	240.26	-12.0002	-4	4.12	208	416	-0.049	0.893305	19.5279	3.95e-06	0.000891012	21.5984	6.88e-05	17.4444	0.0173996	421.773	0.393154	0.416281	0.150324	2.09297	0	0.675676	0	5.40541	-0.049	1.29066	-5.40391	-3.05012	1.33442	0	0	0	0	0	0	0	0	0	0	0	7	0	0	1	0
6297	ScreenPOP		1,3,4,6-tetrakis(hydroxymethyl)tetrahydroimidazo[4,5-d]imidazole-2,5(1H,3H)-dione	O=C1N(CO)C2N(C(=O)N(CO)C2N1CO)CO	262.22	-12.0002	-4	2.82	208	416	-0.049	0.893305	19.5279	3.95e-06	0.000891008	21.5984	6.88e-05	17.4444	0.0173996	421.773	0.381591	0.404718	0.13876	2.08141	0	0.675676	0	5.40541	-0.049	1.29066	-5.40391	-3.05012	1.33442	0	0	0	0	0	0	0	0	4	0	0	6	0	0	2	0
11996	ScreenPOP		NO DATA	O=C(OCC(COCC(CO)(CO)CO)(CO)CO)CCCC	338.4	-12.0002	-1.13	6.46	208	416	-0.048	0.895365	19.5343	6.4e-06	0.00144492	21.5984	0.000111906	17.4903	0.0282255	421.91	0.809436	0.716929	0.508788	2.34736	0	0.675676	0	5.40541	-0.048	1.2908	-5.19395	-2.84016	1.33442	0	0	0	0	0	0	0	0	0	0	0	8	0	0	1	0
159	ScreenPOP		4-O-beta-D-galactopyranosyl-beta-D-glucopyranose	O(C1OC(C(O)C(O)C1O)CO)C2C(OC(O)C(O)C2O)CO	342.3	-12.0002	-4	1.48	208	416	-0.049	0.893305	19.5279	3.95e-06	0.000890996	21.5984	6.88e-05	17.4444	0.0173993	421.773	0.346901	0.370028	0.10407	2.04672	0	0.675676	0	5.40541	-0.049	1.29066	-5.40392	-3.05012	1.33442	0	0	0	0	0	0	0	0	0	0	0	11	0	0	1	0
85	ScreenPOP		beta-D-fructofuranosyl alpha-D-glucopyranoside	O(C1(OC(C(O)C1O)CO)CO)C2OC(C(O)C(O)C2O)CO	342.3	-12.0002	-3.7	2.24	208	416	-0.049	0.893305	19.528	3.95e-06	0.000891749	21.5984	6.89e-05	17.4444	0.017414	421.773	0.404718	0.427845	0.161887	2.10453	0	0.675676	0	5.40541	-0.049	1.29066	-5.40355	-3.04976	1.33442	0	0	0	0	0	0	0	0	0	0	0	11	0	0	1	0
6083	ScreenPOP		4-O-beta-D-galactopyranosyl-beta-D-fructofuranose	O2C(O)(C(O)C(OC1OC(C(O)C(O)C1O)CO)C2CO)CO	342.3	-12.0002	-3.32	2.14	208	416	-0.049	0.893305	19.528	3.96e-06	0.000893837	21.5984	6.9e-05	17.4445	0.0174548	421.773	0.416281	0.462535	0.173451	2.13922	0	0.675676	0	5.40541	-0.049	1.29066	-5.40254	-3.04874	1.33442	0	0	0	0	0	0	0	0	0	0	0	11	0	0	1	0
7343	ScreenPOP		NO DATA	O=N(=O)OC2(OC(C(OC1(OC(C(O)(C(O)C1O)H)CO)H)(C(O)C2O)H)CO)H	387.3	-12.0002	-4	2.23	208	416	-0.049	0.893305	19.5279	3.95e-06	0.000891004	21.5984	6.88e-05	17.4444	0.0173995	421.773	0.370028	0.393154	0.127197	2.06984	0	0.675676	0	5.40541	-0.049	1.29066	-5.40391	-3.05012	1.33442	0	0	0	0	0	0	0	0	1	0	0	13	0	0	2	0
10063	ScreenPOP		4,8,12,16,20-pentaoxatricosane-1,2,6,10,14,18,22,23-octol	O(CC(O)COCC(O)COCC(O)CO)CC(O)COCC(O)COCC(O)CO	462.5	-12.0002	-4	2.14	208	416	-0.049	0.893305	19.5279	3.95e-06	0.000891004	21.5984	6.88e-05	17.4444	0.0173995	421.773	0.358464	0.381591	0.115634	2.05828	0	0.675676	0	5.40541	-0.049	1.29066	-5.40391	-3.05012	1.33442	0	0	0	0	0	0	0	0	0	0	0	13	0	0	1	0
12998	ScreenPOP		NO DATA	O1C(OCCCCCCCCCC)C(O)C(O)C(O)C1COC2OC(C(O)C(O)C2O)CO	482.57	-12.0002	-0.58	1.74	208	416	-0.047	0.897429	19.5505	1.27e-05	0.00285818	21.5984	0.000222051	17.5452	0.0558789	422.26	1.46855	0.797872	0.925069	2.42831	0	0.675676	0	5.40541	-0.047	1.29116	-4.89771	-2.54391	1.33442	0	0	0	0	0	0	0	0	0	0	0	11	0	0	1	0
3098	ScreenPOP		beta-D-fructofuranosyl alpha-D-galactopyranosyl-(1->6)-alpha-D-glucopyranoside	O(C1(OC(C(O)C1O)CO)CO)C2OC(C(O)C(O)C2O)COC3OC(C(O)C(O)C3O)CO	504.45	-12.0002	-4	1.43	208	416	-0.049	0.893305	19.5279	3.95e-06	0.000890995	21.5984	6.88e-05	17.4444	0.0173993	421.773	0.335338	0.358464	0.0925069	2.03515	0	0.675676	0	5.40541	-0.049	1.29066	-5.40392	-3.05012	1.33442	0	0	0	0	0	0	0	0	0	0	0	16	0	0	1	0
2979	ScreenPOP		hex-2-ulofuranosyl hexopyranosyl-(1->6)hexopyranosyl-(1->6)hexopyranoside	O(C1(OC(C(O)C1O)CO)CO)C2OC(C(O)C(O)C2O)COC3OC(C(O)C(O)C3O)COC4OC(C(O)C(O)C4O)CO	666.59	-12.0002	-4	1.05	208	416	-0.049	0.893305	19.5279	3.95e-06	0.000890985	21.5984	6.88e-05	17.4444	0.0173991	421.773	0.323774	0.346901	0.0809436	2.02359	0	0.675676	0	5.40541	-0.049	1.29066	-5.40393	-3.05013	1.33442	0	0	0	0	0	0	0	0	0	0	0	21	0	0	1	0
9568	ScreenPOP		1-butoxypropan-1-ol	O(C(O)CC)CCCC	132.2	-5.27458	0.98	3.96	208	416	0.203	1.59588	19.5949	0.012769	79.2872	21.5885	0.399302	31.2712	1553.63	423.025	18.3973	9.5629	24.0171	2.45143	6.08108	2.02703	4.72973	5.40541	0.203	1.29214	-1.89384	1.8992	1.33422	0	0	0	0	0	0	0	0	0	0	0	2	0	0	1	0
4583	ScreenPOP		(2E)-pent-2-enal	O=CC=CCC	84.12	-2.51696	1.09	6.76	208	416	0.314	2.06063	11.742	0.00528529	139.299	20.2394	0.127883	24.196	1635.65	237.652	13.8067	2.25486	24.5375	0.878816	6.08108	2.02703	4.72973	2.7027	0.314	1.06974	-2.27693	2.14395	1.3062	0	0	0	0	0	0	0	0	0	0	0	1	0	0	1	0
1788	ScreenPOP		but-2-yne-1,4-diol	OCC#CCO	86.09	-8.16219	-0.93	7.58	208	416	-0.048	0.895365	19.5376	0.0251221	5.89382	21.5984	0.439468	17.4933	115.151	421.981	18.8483	0.740056	9.07724	2.39362	6.08108	0.675676	0.675676	5.40541	-0.048	1.29087	-1.59994	0.770397	1.33442	0	0	0	0	0	0	0	0	0	0	0	2	0	0	1	0
14037	ScreenPOP		NO DATA	C(CC(CC(CCCCCCC)C)CCCCCCC)(CC(CCCCCCCCC)CCCCCCC)CCCCCCC	633.24	2.99978	9	4.08	208	416	-0.049	0.893305	24.2253	4.96e-06	84.7555	19.1352	0.00010724	21.6406	2053.23	463.557	0.566605	1.59574	27.0467	2.90241	0	1.35135	6.08108	5.40541	-0.049	1.38427	-5.30491	1.92817	1.28183	0	0	0	0	0	0	0	0	0	0	0	0	0	0	0	0
12729	ScreenPOP		NO DATA	O=C(OCC(CO)(CO)CO)CCCC	220.27	-8.59404	0.71	14.7	208	416	-0.005	0.988553	19.9367	0.0100585	2.28837	21.5984	0.198237	19.7084	45.6224	430.6	15.1943	1.27197	7.40056	2.60176	6.08108	0.675676	0	5.40541	-0.005	1.29965	-1.99747	0.359526	1.33442	0	0	0	0	0	0	0	0	0	0	0	5	0	0	1	0
1785	ScreenPOP		pentanal	O=CCCCC	86.13	-2.22121	1.31	9.01	208	416	0.439	2.74789	11.6517	0.00543832	186.012	20.0608	0.174121	32.0175	2167.35	233.742	14.6739	9.93293	27.6943	0.774746	6.08108	2.02703	6.75676	2.02703	0.439	1.06639	-2.26454	2.26954	1.30235	0	0	0	0	0	0	0	0	0	0	0	1	0	0	1	0
3305	ScreenPOP		ethenol	OC=C	44.05	-2.93521	0.25	9.14	208	416	0.006	1.01391	12.5398	0.0176455	185.98	20.6227	0.224348	12.7142	2332.14	258.603	15.7146	0.10407	28.4806	1.01758	6.08108	0	7.43243	3.37838	0.006	1.09829	-1.75337	2.26947	1.31434	0	0	0	0	0	0	0	0	0	0	0	1	0	0	1	0
4118	ScreenPOP		ethylphosphonothioic dichloride	S=PCC	92.1	0.735323	0.61	4.74	360	720	0.07	1.1749	18.7622	7.5e-06	98.465	32.3379	0.00016528	22.0437	1847.42	606.73	1.17946	1.75763	25.9251	5.81637	0	1.35135	4.72973	7.43243	0.07	1.27328	-5.12506	1.99328	1.50971	0	0	0	0	0	0	0	0	0	1	1	0	0	0	2	0
4525	ScreenPOP		O-ethyl phosphorodichloridothioate	S=POCC	108.1	0.0347177	0.59	3.55	360	720	0.062	1.15345	18.7544	8.61e-06	73.7455	32.3411	0.000186256	21.6323	1383.05	606.539	1.2951	1.58418	22.9302	5.70074	0	1.35135	4.72973	7.43243	0.062	1.2731	-5.06499	1.86774	1.50976	0	0	0	0	0	0	0	0	0	1	1	1	0	0	3	0
1741	ScreenPOP		ethoxyethene	O(C=C)CC	72.11	-0.656939	1.04	1.39	360	720	0.272	1.87068	18.7459	4.61e-06	28.8756	32.3569	0.000161611	35.0677	541.299	606.559	1.1679	10.8696	15.4602	5.72387	0	4.05405	0.675676	7.43243	0.272	1.27291	-5.33644	1.46053	1.50997	0	0	0	0	0	0	0	0	0	0	0	1	0	0	1	0
1804	ScreenPOP		3,4-dihydro-2H-pyran	O1C=CCCC1	84.12	-0.667542	0.69	1.85	360	720	0.111	1.29122	18.75	8.34e-06	38.4308	32.3574	0.000201994	24.2103	720.576	606.7	1.36448	2.27798	17.3566	5.79325	0	2.02703	1.35135	7.43243	0.111	1.273	-5.07866	1.58468	1.50997	0	0	0	0	0	0	0	0	0	0	0	1	0	0	1	0
1582	ScreenPOP		methoxyethene	O(C=C)C	58.08	-0.561806	0.42	6.16	360	720	0.047	1.11429	18.7826	7.46e-05	127.948	32.3534	0.00156096	20.9294	2403.2	607.681	3.68871	1.46855	28.8275	6.07077	1.35135	0.675676	7.43243	8.10811	0.047	1.27376	-4.12736	2.10703	1.50992	0	0	0	0	0	0	0	0	0	0	0	1	0	0	1	0
11691	ScreenPOP		NO DATA	C(CCCCC(CCCCC)CCCCC)(CCCCCC(CCCC)CCC)CCCCC	478.94	2.99978	9	5.45	208	416	-0.021	0.952796	24.2279	8.84e-06	113.212	19.1352	0.000204104	23.0843	2742.9	463.607	1.37604	2.03515	30.296	2.92553	0	1.35135	8.10811	5.40541	-0.021	1.38432	-5.05346	2.05389	1.28183	0	0	0	0	0	0	0	0	0	0	0	0	0	0	0	0
11607	ScreenPOP		NO DATA	C(CCCCCC(CCCCCC)CCCC)(CCCCCCCCCC)CCCCCCCCC	506.99	2.99978	9	5.22	208	416	-0.046	0.899498	24.2275	8.11e-06	108.435	19.1352	0.000176765	21.7926	2627.11	463.598	1.21415	1.65356	29.8451	2.91397	0	1.35135	8.10811	5.40541	-0.046	1.38431	-5.09091	2.03517	1.28183	0	0	0	0	0	0	0	0	0	0	0	0	0	0	0	0
1745	ScreenPOP		furan	o1cccc1	68.08	-0.656134	1.34	6	360	720	0.451	2.82488	18.7835	8.57e-05	124.622	32.3573	0.00454732	53.0613	2340.85	607.785	5.44635	14.2576	28.5268	6.16327	2.02703	8.78378	7.43243	8.78378	0.451	1.27378	-4.06702	2.0956	1.50997	0	0	0	0	0	0	0	0	0	0	0	1	0	0	1	0
3775	ScreenPOP		but-1-en-3-yne	C(#C)C=C	52.08	0.0753648	1.4	6.14	360	720	0.476	2.99226	18.7753	2.43e-05	127.542	32.3408	0.00136435	56.1806	2394.64	607.208	3.51526	14.5467	28.7812	5.94357	1.35135	8.78378	7.43243	7.43243	0.476	1.27359	-4.61466	2.10565	1.50975	0	0	0	0	0	0	0	0	0	0	0	0	0	0	0	0
263	ScreenPOP		ethanethiol	SCC	62.13	-0.73243	1.27	5.48	360	720	0.378	2.38781	18.7815	8.37e-05	113.821	32.3611	0.00375499	44.8467	2137.74	607.79	5.07632	13.0666	27.5439	6.17484	2.02703	6.75676	6.75676	8.78378	0.378	1.27373	-4.07712	2.05622	1.51002	0	0	0	0	0	0	0	0	0	0	1	0	0	0	1	0
5700	ScreenPOP		phenylphosphonothioic dichloride	S=Pc1ccccc1	140.14	-0.980288	1.33	4.67	360	720	0.392	2.46604	18.7853	0.000103048	96.9923	32.3793	0.00477373	46.3254	1822.03	608.257	5.53885	13.2516	25.7979	6.38298	2.02703	8.10811	4.72973	8.78378	0.392	1.27382	-3.98696	1.98674	1.51027	0	0	0	0	0	0	0	0	0	1	1	0	0	0	2	0
3857	ScreenPOP		1-(ethenyloxy)propane	O(C=C)CCC	86.13	-0.384207	1.4	4.86	360	720	0.504	3.19154	18.7689	3.28e-05	100.953	32.3478	0.00196686	59.9016	1894.77	607.133	4.00093	15.9112	26.1679	5.88575	1.35135	8.78378	4.72973	7.43243	0.504	1.27344	-4.48367	2.00412	1.50985	0	0	0	0	0	0	0	0	0	0	0	1	0	0	1	0
2662	ScreenPOP		hexa-2,4-dienal	O=CC=CC=CC	96.13	-3.39819	1.37	3.51	208	416	0.505	3.1989	17.4597	0.00411202	71.9996	21.064	0.229663	55.8517	1257.09	367.771	15.8765	14.5236	22.1092	1.36448	6.08108	8.78378	2.7027	4.05405	0.505	1.24204	-2.38595	1.85733	1.32354	0	0	0	0	0	0	0	0	0	0	0	1	0	0	1	0
1636	ScreenPOP		prop-1-en-2-yl acetate	O=C(OC(=C)C)C	100.12	-1.12608	1.28	3.65	360	720	0.293	1.96336	18.7865	8.64e-05	75.8075	32.3957	0.00318819	36.8847	1424.16	608.602	4.71785	11.3437	23.173	6.40611	2.02703	4.72973	4.72973	8.78378	0.293	1.27385	-4.0633	1.87971	1.51049	0	0	0	0	0	0	0	0	0	0	0	2	0	0	1	0
1787	ScreenPOP		but-2-ene-1,4-diol	OCC=CCO	88.11	-7.41749	-0.81	1.39	208	416	-0.046	0.899498	19.5358	0.031776	15.5682	21.5984	0.55838	17.5724	304.136	421.941	20.0046	0.820999	12.0953	2.35893	8.78378	0.675676	0.675676	5.40541	-0.046	1.29083	-1.4979	1.19224	1.33442	0	0	0	0	0	0	0	0	0	0	0	2	0	0	1	0
2968	ScreenPOP		ethenone	O=C=C	42.04	-1.06608	-0.52	4.99	360	720	-0.041	0.909913	18.7932	0.000141712	103.632	32.3885	0.0024233	17.1002	1947.57	608.684	4.35939	0.173451	26.4685	6.41767	2.02703	0	4.72973	8.78378	-0.041	1.274	-3.84859	2.01549	1.51039	0	0	0	0	0	0	0	0	0	0	0	1	0	0	1	0
7329	ScreenPOP		NO DATA	O(COC=C)C=C	100.12	-1.03828	0.51	2.91	360	720	0.065	1.16145	18.7743	4.54e-05	60.4435	32.3849	0.000989508	21.8054	1134.79	608.004	2.90241	1.66512	21.0916	6.25578	1.35135	1.35135	2.7027	8.78378	0.065	1.27356	-4.34315	1.78135	1.51034	0	0	0	0	0	0	0	0	0	0	0	2	0	0	1	0
3071	ScreenPOP		hex-2-enal	O=CC=CCCC	98.15	-2.69922	1.58	5.6	208	416	0.659	4.56037	13.4813	0.00487934	115.281	20.3872	0.299981	61.4798	1554.14	274.846	17.056	16.6744	24.0287	1.05227	6.08108	9.45946	4.72973	3.37838	0.659	1.12973	-2.31164	2.06176	1.30936	0	0	0	0	0	0	0	0	0	0	0	1	0	0	1	0
5842	ScreenPOP		1,4-bis(ethenyloxy)butane	O(C=C)CCCCOC=C	142.2	-1.37149	1.48	2.4	360	720	0.556	3.59749	18.8012	6.41e-05	49.8454	32.4387	0.0043324	67.6372	937.153	609.886	5.34228	18.2354	19.1258	6.57956	2.02703	9.45946	2.02703	9.45946	0.556	1.27419	-4.19346	1.69763	1.51106	0	0	0	0	0	0	0	0	0	0	0	2	0	0	1	0
3213	ScreenPOP		3-methylbut-2-enoic acid	O=C(O)C=C(C)C	100.12	-4.53788	1.4	2.56	208	416	0.531	3.39625	19.7913	0.00339642	52.4074	21.5446	0.228295	67.2164	1037.21	426.396	15.8418	18.1082	20.0856	2.5555	6.08108	9.45946	2.02703	5.40541	0.531	1.29648	-2.46898	1.71939	1.33334	0	0	0	0	0	0	0	0	0	0	0	2	0	0	1	0
5194	ScreenPOP		O,O-dimethyl phosphorochloridothioate	S=P(OC)OC	126.11	-1.20668	0.63	4.38	360	720	0.087	1.2218	18.7993	0.000148473	90.9594	32.4077	0.00341026	22.9689	1709.97	609.242	4.87974	2.01203	24.9537	6.5333	2.02703	1.35135	4.72973	9.45946	0.087	1.27414	-3.82835	1.95885	1.51065	0	0	0	0	0	0	0	0	0	1	1	2	0	0	3	0
9196	ScreenPOP		1,3-dihydroxypropan-2-yl acetate	O=C(OC(CO)CO)C	134.13	-7.77258	-1.24	19.7	208	416	-0.049	0.893305	19.5319	0.0617408	14.4528	21.5984	1.07725	17.4479	282.29	421.857	23.2424	0.647549	11.8062	2.32424	9.45946	0.675676	0.675676	5.40541	-0.049	1.29074	-1.20943	1.15995	1.33442	0	0	0	0	0	0	0	0	0	0	0	4	0	0	1	0
9867	ScreenPOP		(3Z)-hex-3-en-1-yl formate	O=COCCC=CCC	128.17	-1.44851	2.07	1.41	208	416	0.77	5.88844	11.5037	2.62e-05	29.2865	19.8603	0.00177431	67.7387	336.903	228.467	3.88529	18.2701	12.5116	0.335338	1.35135	9.45946	0.675676	0	0.77	1.06084	-4.58181	1.46667	1.29799	0	0	0	0	0	0	0	0	0	0	0	2	0	0	1	0
[truncated: 6 more columns]

## Sheet: 100inall
ChemID	DATASET	Structure	Chemical	SMILES	MolarMass	logKAW	logKOW	hlAIR	hlWATER	hlSOIL	logBAF	BAF	POV	TE	CTDa	CTDw	POP	vPvB	APC	WPC	RPOP	RvPvB	RAPC	RWPC	S_POP	S_PB	S_APC	S_WPC	logBAF	logPOV	logTE	logCTDair	logCTDwater	only_S_POP90	only_S_PB90	only_S_APC90	only_S_WPC90	F	Cl	Br	I	N	P	S	O	Si	B	stv_var	PB90
2811	ScreenPOP		octadecafluorooctane	FC(F)(F)C(F)(F)C(F)(F)C(F)(F)C(F)(F)C(F)(F)C(F)(F)C(F)(F)F	438.06	2.99978	6.17	100000	4320	8640	6.064	1.15878e+06	6006.33	383.326	817973	153.432	2670000000000	6960001145	4913015464	921562	99.9537	99.9537	99.7803	99.6762	100	100	100	100	6.064	3.77861	2.58357	5.91274	2.18592	0	0	0	0	18	0	0	0	0	0	0	0	0	0	1	1
3088	ScreenPOP		1,1,1,2,2,3,3,4,4,5,5,6,6,7,7,8,8-heptadecafluoro-8-iodooctane	IC(F)(F)C(F)(F)C(F)(F)C(F)(F)C(F)(F)C(F)(F)C(F)(F)C(F)(F)F	545.97	2.99978	6.99	100000	4320	8640	5.934	859014	5985.41	382.783	816696	143.997	1970000000000	5141550153	4888263066	861881	99.9422	99.9191	99.6415	99.6184	100	100	100	100	5.934	3.77709	2.58295	5.91206	2.15835	0	0	0	0	17	0	0	1	0	0	0	0	0	0	2	1
2813	ScreenPOP		1,1,2,2,3,3,4,4,5,5,6,6,7,7,8,8,9,9,10,10,10-henicosafluorodecane-1-sulfonyl fluoride	S(=O)(=O)C(F)(F)C(F)(F)C(F)(F)C(F)(F)C(F)(F)C(F)(F)C(F)(F)C(F)(F)C(F)(F)C(F)(F)F	584.14	2.99978	6.56	100000	4320	8640	6.188	1.5417e+06	6000.83	383.18	817636	150.305	3540000000000	9251488087	4906498245	901954	99.9653	99.9653	99.7225	99.6647	100	100	100	100	6.188	3.77821	2.5834	5.91256	2.17697	0	0	0	0	21	0	0	0	0	0	1	2	0	0	3	1
2810	ScreenPOP		NO DATA	FC1(F)C(F)(F)C(F)(F)C3(F)C(F)(C1(F)F)C(F)(F)C(F)(F)C2(F)C(F)(F)C(F)(F)C(F)(F)C(F)(F)C23F	624.12	2.99978	7.45	100000	4320	8640	6.733	5.40754e+06	5941.51	381.721	814026	135.031	12300000000000	32128959479	4836539699	802289	99.9769	99.9769	99.5259	99.5953	100	100	100	100	6.733	3.7739	2.58175	5.91064	2.13043	0	0	0	0	24	0	0	0	0	0	0	0	0	0	1	1
[truncated: 6 more columns]

## Sheet: WPC90notPOP90
ChemID	DATASET	Structure	Chemical	SMILES	MolarMass	logKAW	logKOW	hlAIR	hlWATER	hlSOIL	logBAF	BAF	POV	TE	CTDa	CTDw	POP	vPvB	APC	WPC	RPOP	RvPvB	RAPC	RWPC	S_POP	S_PB	S_APC	S_WPC	logBAF	logPOV	logTE	logCTDair	logCTDwater	only_S_POP90	only_S_PB90	only_S_APC90	only_S_WPC90	F	Cl	Br	I	N	P	S	O	[Si]	B	stv_var	PB90
2868	ScreenPOP		1,1,1-trichloro-2,2,2-trifluoroethane	ClC(Cl)(Cl)C(F)(F)F	187.38	1.70858	3.09	100000	4320	8640	2.066	116.413	5991.07	396.013	817128	156.383	2.76193e+08	697436	4895467910	936901	98.8437	93.1082	99.6647	99.8844	89.1892	80.4054	100	100	2.066	3.7775	2.59771	5.91229	2.19419	0	0	0	0	3	3	0	0	0	0	0	0	0	0	2	0
12596	ScreenPOP		1,2,2,3,3,4,4,5,5,6-decafluoro-6-(trifluoromethyl)cyclohexanesulfonyl fluoride	S(=O)(=O)C1(F)C(F)(F)C(F)(F)C(F)(F)C(F)(F)C1(F)C(F)(F)F	396.12	1.19467	3.12	100000	4320	8640	2.022	105.196	5946.04	425.779	814563	157.291	2.66325e+08	625501	4843424904	935261	98.8205	92.8076	99.5375	99.7919	89.1892	80.4054	100	100	2.022	3.77423	2.62918	5.91092	2.1967	0	0	0	0	13	0	0	0	0	0	1	2	0	0	3	0
328	ScreenPOP		1,1,2-trichloro-1,2,2-trifluoroethane	ClC(Cl)(F)C(Cl)(F)F	187.38	1.33246	3.16	100000	1440	2880	2.108	128.233	5924.61	412.067	813502	92.3446	3.1306e+08	759731	4819684117	547106	98.8668	93.3164	99.5143	99.4218	89.1892	80.4054	100	99.3243	2.108	3.77266	2.61497	5.91036	1.96541	0	0	0	0	3	3	0	0	0	0	0	0	0	0	2	0
2929	ScreenPOP		1,1,1,2,3,3,3-heptafluoropropane	FC(F)(F)C(F)C(F)(F)F	170.03	2.6656	2.51	158000	1440	2880	1.523	33.3426	9487.09	524.897	956260	92.0316	1.66038e+08	316325	9072125999	873112	98.5546	91.2003	99.9653	99.63	87.8378	80.4054	100	100	1.523	3.97713	2.72007	5.98058	1.96394	0	0	0	0	7	0	0	0	0	0	0	0	0	0	1	0
332	ScreenPOP		octafluoropropane	FC(F)(F)C(F)(F)C(F)(F)F	188.02	2.99978	2.82	100000	4320	8640	1.825	66.8344	6010.14	383.429	818207	156.002	1.54017e+08	401684	4917534538	937592	98.4852	91.9288	99.9191	99.9769	87.8378	80.4054	100	100	1.825	3.77888	2.58368	5.91286	2.19313	0	0	0	0	8	0	0	0	0	0	0	0	0	0	1	0
3840	ScreenPOP		NO DATA	FC(F)(F)C(F)(F)C(=O)C(F)(C(F)(F)F)C(F)(F)F	316.05	1.26081	2.79	100000	4320	8640	1.8	63.0957	5955.25	419.752	815090	157.108	1.57722e+08	375751	4854062632	935619	98.4968	91.7784	99.5722	99.815	87.8378	80.4054	100	100	1.8	3.7749	2.62299	5.91121	2.1962	0	0	0	0	12	0	0	0	0	0	0	1	0	0	2	0
2895	ScreenPOP		1,1-dichloro-1,2,2,2-tetrafluoroethane	ClC(Cl)(F)C(F)(F)F	170.92	1.70838	2.78	100000	1440	2880	1.773	59.2925	5974.49	395.175	816257	92.1534	1.39988e+08	354243	4876721129	550570	98.4158	91.5472	99.63	99.445	87.8378	80.4054	100	99.3243	1.773	3.7763	2.59679	5.91183	1.96451	0	0	0	0	4	2	0	0	0	0	0	0	0	0	2	0
329	ScreenPOP		1,2-dichloro-1,1,2,2-tetrafluoroethane	ClC(F)(F)C(Cl)(F)F	170.92	2.05863	2.82	100000	1440	2880	1.796	62.5173	5994.66	388.308	817363	92.0759	1.45526e+08	374770	4899813387	551964	98.4274	91.7669	99.6762	99.4681	87.8378	80.4054	100	99.3243	1.796	3.77776	2.58918	5.91242	1.96415	0	0	0	0	4	2	0	0	0	0	0	0	0	0	2	0
2869	ScreenPOP		1,1,1,2,2-pentafluoro-2-iodoethane	IC(F)(F)C(F)(F)F	245.92	1.86915	2.97	100000	1440	2880	1.804	63.6796	5985.71	391.34	816873	92.1099	1.49166e+08	381167	4889566399	551343	98.4621	91.8247	99.6531	99.4565	87.8378	80.4054	100	99.3243	1.804	3.77712	2.59255	5.91215	1.96431	0	0	0	0	5	0	0	1	0	0	0	0	0	0	2	0
2309	ScreenPOP		1,2-dibromo-1,1,2,2-tetrafluoroethane	BrC(F)(F)C(Br)(F)F	259.82	2.99978	2.96	100000	900	1800	1.836	68.5488	6008.7	383.358	818131	67.2113	1.57901e+08	411889	4915902260	403853	98.5083	91.975	99.7919	99.3178	87.8378	80.4054	100	98.6486	1.836	3.77878	2.5836	5.91282	1.82744	0	0	0	0	4	0	2	0	0	0	0	0	0	0	2	0
3875	ScreenPOP		NO DATA	FC1(F)OC(F)(F)C(F)(F)C1(F)F	216.03	-0.0725579	2.87	100000	1440	2880	1.779	60.1174	4396.12	948.252	712785	99.3977	2.50607e+08	264283	3133491039	436964	98.7974	90.6684	99.2484	99.3409	89.1892	79.7297	99.3243	98.6486	1.779	3.64307	2.97692	5.85296	1.99738	0	0	0	0	8	0	0	0	0	0	0	1	0	0	2	0
2898	ScreenPOP		1,1,2,2,3,3,4,4,4-nonafluorobutane-1-sulfonyl fluoride	S(=O)(=O)C(F)(F)C(F)(F)C(F)(F)C(F)(F)F	284.1	-0.0137799	2.55	100000	4320	8640	1.531	33.9625	5115.02	989.746	762432	175.815	171937543	173719	3899852624	899296	98.5893	89.1651	99.3409	99.6531	87.8378	77.7027	100	100	1.531	3.70885	2.99552	5.8822	2.24506	0	0	0	0	9	0	0	0	0	0	1	2	0	0	3	0
4905	ScreenPOP		2,3,3,3-tetrafluoro-2-(heptafluoropropoxy)propanoyl fluoride	FC(F)(F)C(F)(F)C(F)(F)OC(F)(C(F)(F)F)C(F)=O	332.05	1.37714	2.49	100000	4320	8640	1.514	32.6588	5968.33	411.111	815836	156.845	8.0133e+07	194918	4869171789	936100	98.1267	89.6277	99.5837	99.8497	86.4865	78.3784	100	100	1.514	3.77585	2.61396	5.9116	2.19547	0	0	0	0	12	0	0	0	0	0	0	2	0	0	2	0
2863	ScreenPOP		1-bromo-2-chloro-1,1,2-trifluoroethane	BrC(F)(F)C(Cl)F	197.38	0.107016	2.26	206000	900	1800	1.247	17.6604	7780.92	1151.28	897829	70.4869	1.58202e+08	137414	6985932959	548453	98.5199	88.0088	99.9306	99.4334	87.8378	77.027	100	99.3243	1.247	3.89103	3.06118	5.95319	1.84811	0	0	0	0	3	1	1	0	0	0	0	0	0	0	3	0
301	ScreenPOP		trichloro(fluoro)methane	ClC(Cl)(Cl)F	137.37	0.598244	2.53	100000	1440	2880	1.52	33.1131	5572.82	533.708	793240	93.7682	9.8487e+07	184534	4420584130	522554	98.1961	89.3501	99.364	99.3756	87.1622	77.7027	100	99.3243	1.52	3.74608	2.7273	5.8994	1.97206	0	0	0	0	1	3	0	0	0	0	0	0	0	0	2	0
15586	ScreenPOP		NO DATA	FC(F)(F)C(F)(F)C(F)(F)C(F)(F)OC	250.06	1.60491	3.34	35700	4320	8640	2.289	194.536	2143	136.943	478186	156.279	5.70904e+07	416891	1024754147	334906	97.9417	91.9981	99.1096	99.2368	85.8108	80.4054	98.6486	98.6486	2.289	3.33102	2.13654	5.6796	2.1939	0	0	0	0	9	0	0	0	0	0	0	1	0	0	2	0
295	ScreenPOP		bromo(trichloro)methane	BrC(Cl)(Cl)Cl	198.27	-0.246539	2.53	100000	1440	2880	1.501	31.6957	3888.71	1125.28	670479	102.379	138697052	123255	2607301649	398122	98.3927	87.4075	99.2368	99.2946	87.8378	77.027	99.3243	98.6486	1.501	3.58981	3.05126	5.82639	2.01021	0	0	0	0	0	3	1	0	0	0	0	0	0	0	2	0
330	ScreenPOP		1-chloro-1,1,2,2,2-pentafluoroethane	ClC(F)(F)C(F)(F)F	154.47	2.35811	2.47	100000	1440	2880	1.476	29.9226	6002.82	385.538	817809	92.0449	6.92505e+07	179620	4909160509	552529	98.0111	89.2576	99.734	99.4796	85.8108	77.7027	100	99.3243	1.476	3.77836	2.58607	5.91265	1.964	0	0	0	0	5	1	0	0	0	0	0	0	0	0	2	0
685	ScreenPOP		hexabromobenzene	Brc1c(Br)c(Br)c(Br)c(Br)c1Br	551.49	-2.50662	6.07	22400	4320	8640	3.097	1250.26	514.403	251.903	29887.7	359.171	1.62008e+08	643137	1.53743e+07	184759	98.543	92.9001	98.624	96.7507	87.8378	80.4054	96.6216	95.2703	3.097	2.7113	2.40123	4.47549	2.5553	0	0	0	0	0	0	6	0	0	0	0	0	0	0	1	0
202	ScreenPOP		1,4-bis(trichloromethyl)benzene	ClC(Cl)(Cl)c1ccc(C(Cl)(Cl)Cl)cc1	312.84	-3.29162	4.62	5340	4320	8640	3.579	3793.15	498.233	57.7178	8838.79	425.97	1.09079e+08	1.88987e+06	4.40378e+06	212232	98.2655	95.1318	98.2539	97.3289	87.1622	83.7838	90.5405	97.973	3.579	2.69743	1.76131	3.94639	2.62938	0	0	0	0	0	6	0	0	0	0	0	0	0	0	1	0
302	ScreenPOP		dichloro(difluoro)methane	ClC(Cl)(F)F	120.91	1.14677	2.16	100000	900	1800	1.175	14.9624	5857.78	426.188	809822	67.4781	3.73538e+07	87646.2	4743755486	395272	97.7567	85.9505	99.445	99.2599	85.1351	73.6486	100	98.6486	1.175	3.76773	2.6296	5.90839	1.82916	0	0	0	0	2	2	0	0	0	0	0	0	0	0	2	0
55	ScreenPOP		tetrachloromethane	ClC(Cl)(Cl)Cl	153.82	0.0523809	2.83	100000	1440	2880	1.275	18.8365	4711.37	837.032	736527	97.7371	7.4283e+07	88745.8	3470054851	460476	98.0689	86.0315	99.2831	99.3525	85.8108	73.6486	99.3243	98.6486	1.275	3.67315	2.92274	5.86719	1.99006	0	0	0	0	0	4	0	0	0	0	0	0	0	0	1	0
2921	ScreenPOP		1,1,1-trifluoroethane	FC(F)(F)C	84.04	1.47585	1.74	151000	900	1800	0.8	6.30957	8910.92	535.816	938524	67.3546	3.01257e+07	56224.1	8363112096	600191	97.6642	83.3025	99.9537	99.5143	84.4595	72.2973	100	99.3243	0.8	3.94992	2.72902	5.97245	1.82837	0	0	0	0	3	0	0	0	0	0	0	0	0	0	1	0
331	ScreenPOP		hexafluoroethane	FC(F)(F)C(F)(F)F	138.01	2.91897	2	100000	1440	2880	1.045	11.0917	6008.78	383.511	818134	92.0223	2.55602e+07	66647.8	4915985309	552941	97.5254	84.3316	99.8034	99.5028	84.4595	72.2973	100	99.3243	1.045	3.77879	2.58378	5.91282	1.96389	0	0	0	0	6	0	0	0	0	0	0	0	0	0	1	0
561	ScreenPOP		1,2,3,4,5-pentachloro-6-nitrobenzene	Clc1c(Cl)c(Cl)c(N(=O)=O)c(Cl)c1Cl	295.34	-2.74311	4.64	35500	4320	8640	2.431	269.774	496.481	211.393	23142.6	427.654	28313533	133938	1.14899e+07	212322	97.6411	87.8469	98.543	97.3404	84.4595	77.027	95.9459	97.973	2.431	2.6959	2.32509	4.36441	2.63109	0	0	0	0	0	5	0	0	1	0	0	2	0	0	3	0
2897	ScreenPOP		nonafluoropentanoyl fluoride	FC(F)(F)C(F)(F)C(F)(F)C(F)(F)C(F)=O	266.04	1.86189	1.93	100000	4320	8640	0.988	9.72747	5997.07	392.076	817468	156.265	2.28723e+07	58336.4	4902415102	937135	97.3867	83.5222	99.6878	99.9191	83.1081	72.2973	100	100	0.988	3.77794	2.59337	5.91247	2.19386	0	0	0	0	10	0	0	0	0	0	0	1	0	0	2	0
2915	ScreenPOP		NO DATA	FC(F)(F)CC(F)(F)C	148.08	2.34145	3.2	29500	1440	2880	2.131	135.207	1772.58	102.389	421379	92.0296	2.4539e+07	239665	7.46926e+08	163129	97.4561	90.3908	99.0865	96.4385	83.1081	79.0541	98.6486	94.5946	2.131	3.2486	2.01025	5.62467	1.96393	0	0	0	0	5	0	0	0	0	0	0	0	0	0	1	0
1973	ScreenPOP		octafluorocyclobutane	FC1(F)C(F)(F)C(F)(F)C1(F)F	200.03	2.53987	1.97	100000	1440	2880	0.986	9.68278	6005.63	384.583	817963	92.0343	2.2364e+07	58151.2	4912381777	552724	97.3636	83.5106	99.7687	99.4912	83.1081	72.2973	100	99.3243	0.986	3.77856	2.58499	5.91273	1.96395	0	0	0	0	8	0	0	0	0	0	0	0	0	0	1	0
3087	ScreenPOP		1,3-dichloro-1,1,2,2,3-pentafluoropropane	ClC(F)(F)C(F)(F)C(Cl)F	202.94	2.07709	3.14	29000	1440	2880	2.083	121.06	1741.96	100.681	416341	92.0435	2.12317e+07	210882	7.2525e+08	160336	97.3057	89.9746	99.0749	96.3575	83.1081	78.3784	98.6486	94.5946	2.083	3.24104	2.00295	5.61945	1.96399	0	0	0	0	5	2	0	0	0	0	0	0	0	0	2	0
5086	ScreenPOP		2,3,5,6-tetrachloropyridine	Clc1nc(Cl)c(Cl)cc1Cl	216.88	-0.461158	3.32	16400	4320	8640	2.081	120.504	928.984	242.114	254612	174.702	2.71037e+07	111946	2.3653e+08	162296	97.5486	87.0722	98.9709	96.4038	84.4595	77.027	98.6486	94.5946	2.081	2.96801	2.38402	5.40588	2.2423	0	0	0	0	0	4	0	0	1	0	0	0	0	0	2	0
300	ScreenPOP		1-chloro-1,1-difluoroethane	ClC(F)(F)C	100.5	0.380849	2.05	83900	900	1800	1.072	11.8032	4472.83	532.97	720118	68.6101	2.81375e+07	52793.8	3220966515	306882	97.6179	82.8053	99.2599	99.2253	84.4595	72.2973	99.3243	98.6486	1.072	3.65058	2.7267	5.8574	1.83639	0	0	0	0	2	1	0	0	0	0	0	0	0	0	2	0
2862	ScreenPOP		bromo(chloro)difluoromethane	BrC(Cl)(F)F	165.36	1.25851	1.9	100000	900	1800	0.926	8.43335	5891.87	416.498	811721	67.4173	2.0695e+07	49688.2	4782554112	397214	97.2826	82.4237	99.4796	99.2715	83.1081	72.2973	100	98.6486	0.926	3.77025	2.61961	5.90941	1.82877	0	0	0	0	2	1	1	0	0	0	0	0	0	0	3	0
4661	ScreenPOP		NO DATA	FC(F)(F)C(F)(F)OC(F)(C(F)(F)F)C(F)=O	282.04	0.656795	1.82	100000	4320	8640	0.889	7.74462	5793.2	527.93	805674	160.458	2.36862e+07	44866.1	4667428234	929567	97.4329	81.7414	99.3987	99.734	83.1081	70.2703	100	100	0.889	3.76292	2.72258	5.90616	2.20536	0	0	0	0	10	0	0	0	0	0	0	2	0	0	2	0
296	ScreenPOP		bromo(trifluoro)methane	BrC(F)(F)F	148.91	1.30957	1.86	100000	900	1800	0.894	7.8343	5904.84	412.809	812441	67.3942	1.90967e+07	46260.3	4797334068	397952	97.2248	81.9958	99.4912	99.2831	83.1081	70.9459	100	98.6486	0.894	3.77121	2.61575	5.90979	1.82862	0	0	0	0	3	0	1	0	0	0	0	0	0	0	2	0
286	ScreenPOP		trifluoromethane	FC(F)F	70.01	0.590109	0.64	828000	360	720	0.108	1.28233	25570.7	1170.21	1.17099e+06	32.6624	3.83712e+07	32790.1	29942994447	835202	97.7683	79.4403	100	99.6068	85.1351	67.5676	100	100	0.108	4.40774	3.06826	6.06855	1.51405	0	0	0	0	3	0	0	0	0	0	0	0	0	0	1	0
322	ScreenPOP		1,1,1,2,2-pentachloroethane	ClC(Cl)(Cl)C(Cl)Cl	202.3	-1.10073	3.22	13300	4320	8640	2.154	142.561	675.276	478.717	183396	214.757	4.60851e+07	96267.9	1.23843e+08	145020	97.8492	86.4362	98.9477	96.1147	85.1351	75.6757	97.973	93.2432	2.154	2.82948	2.68008	5.26339	2.33195	0	0	0	0	0	5	0	0	0	0	0	0	0	0	1	0
4959	ScreenPOP		pentachloropyridine	Clc1nc(Cl)c(Cl)c(Cl)c1Cl	251.33	-2.07299	3.53	23400	4320	8640	2.232	170.608	477.346	722.198	78665.3	382.767	5.88152e+07	81439.1	3.75506e+07	182712	97.9648	85.5227	98.7627	96.6813	85.8108	73.6486	97.2973	95.2703	2.232	2.67883	2.85866	4.89578	2.58293	0	0	0	0	0	5	0	0	1	0	0	0	0	0	2	0
4758	ScreenPOP		NO DATA	ClC(Cl)(Cl)c1nc(Cl)ccc1Cl	265.35	-3.31665	4	18400	4320	8640	2.598	396.278	481.029	62.7821	9152.05	438.258	1.19676e+07	190621	4.4024e+06	210815	96.8663	89.4773	98.2424	97.2479	82.4324	78.3784	90.5405	97.973	2.598	2.68217	1.79784	3.96152	2.64173	0	0	0	0	0	5	0	0	1	0	0	0	0	0	2	0
2866	ScreenPOP		1,1,1,2,2-pentafluoroethane	FC(F)(F)C(F)F	120.02	1.88274	1.55	134000	900	1800	0.642	4.38531	8002.89	482.271	907178	67.2634	1.69254e+07	35095.1	7260045331	538302	97.1207	79.8913	99.9422	99.3871	82.4324	67.5676	100	99.3243	0.642	3.90325	2.68329	5.95769	1.82778	0	0	0	0	5	0	0	0	0	0	0	0	0	0	1	0
12534	ScreenPOP		1,1,2,2,3,3,4-heptachlorocyclopentane	ClC1(Cl)C(Cl)(Cl)C(Cl)CC1(Cl)Cl	311.25	-2.55666	4.07	1290	4320	8640	2.874	748.17	438.081	66.8359	15128.5	296.181	2.19061e+07	327759	6.62752e+06	129751	97.3404	91.3506	98.4158	95.8834	83.1081	80.4054	91.8919	93.2432	2.874	2.64155	1.82501	4.1798	2.47156	0	0	0	0	0	7	0	0	0	0	0	0	0	0	1	0
4692	ScreenPOP		NO DATA	ClC(Cl)(F)C	116.95	-0.0461055	2.37	43500	900	1800	1.362	23.0144	2226.21	427.744	488850	69.7563	2.19154e+07	51234.9	1088281052	155292	97.352	82.6087	99.1212	96.2997	83.1081	72.2973	98.6486	94.5946	1.362	3.34757	2.63118	5.68918	1.84358	0	0	0	0	1	2	0	0	0	0	0	0	0	0	2	0
5345	ScreenPOP		2,3,4,5-tetrachloropyridine	Clc1ncc(Cl)c(Cl)c1Cl	216.88	-2.26142	3.38	16400	4320	8640	2.124	133.045	429.405	490.039	53676.2	390.638	2.79961e+07	57130.3	2.30488e+07	167742	97.5948	83.3834	98.6933	96.5194	84.4595	72.2973	96.6216	94.5946	2.124	2.63287	2.69023	4.72978	2.59177	0	0	0	0	0	4	0	0	1	0	0	0	0	0	2	0
303	ScreenPOP		chloro(trifluoro)methane	ClC(F)(F)F	104.46	1.75135	1.65	100000	900	1800	0.728	5.34564	5972.12	393.714	816141	67.2755	1.25693e+07	31924.8	4874092901	401778	96.9126	79.2784	99.6068	99.3062	82.4324	66.8919	100	98.6486	0.728	3.77613	2.59518	5.91177	1.82786	0	0	0	0	3	1	0	0	0	0	0	0	0	0	2	0
3767	ScreenPOP		1,1,1,3,3,3-hexafluoropropan-2-one	FC(F)(F)C(=O)C(F)(F)F	166.02	1.13601	1.46	100000	1440	2880	0.573	3.74111	5877.12	428.564	810854	92.5337	9.4228e+06	21986.9	4765485947	543832	96.6813	76.0985	99.4565	99.3987	82.4324	64.8649	100	99.3243	0.573	3.76916	2.63202	5.90894	1.9663	0	0	0	0	6	0	0	0	0	0	0	1	0	0	2	0
2926	ScreenPOP		2,2,3-trifluoro-3-(trifluoromethyl)oxirane	FC(F)(F)C1(F)OC1(F)F	166.02	-0.392893	1.72	100000	1440	2880	0.763	5.79429	3413.87	1281.36	625483	105.552	2.53464e+07	19780.9	2135316289	360342	97.5023	75.1735	99.1906	99.2484	83.1081	64.1892	99.3243	98.6486	0.763	3.53325	3.10767	5.79622	2.02347	0	0	0	0	6	0	0	0	0	0	0	1	0	0	2	0
2840	ScreenPOP		heptafluorobutanoyl fluoride	FC(F)(F)C(F)(F)C(F)(F)C(F)=O	216.03	1.14039	1.27	100000	1440	2880	0.441	2.76058	5878.44	428.113	810927	92.5285	6.94738e+06	16227.9	4766989477	543924	96.5079	73.2771	99.4681	99.4103	82.4324	62.8378	100	99.3243	0.441	3.76926	2.63156	5.90898	1.96628	0	0	0	0	8	0	0	0	0	0	0	1	0	0	2	0
4823	ScreenPOP		2-chloro-6-(trichloromethyl)pyridine	ClC(Cl)(Cl)c1nc(Cl)ccc1	230.91	-3.08103	3.41	7330	4320	8640	2.208	161.436	431.436	90.9985	12277.8	426.159	6.33797e+06	69649.2	5.2971e+06	183860	96.4847	84.6554	98.3233	96.716	82.4324	72.973	91.2162	95.2703	2.208	2.63492	1.95903	4.08912	2.62957	0	0	0	0	0	4	0	0	1	0	0	0	0	0	2	0
5402	ScreenPOP		2,3,3,3-tetrafluoro-2-(trifluoromethoxy)propanoyl fluoride	FC(F)(F)OC(F)(C(F)(F)F)C(F)=O	232.03	-0.0642458	0.86	100000	4320	8640	0.208	1.61436	5024.3	1053.02	756132	178.075	8.54104e+06	8111.02	3799032515	894701	96.6235	66.3853	99.3062	99.6415	82.4324	58.7838	100	100	0.208	3.70108	3.02244	5.8786	2.2506	0	0	0	0	8	0	0	0	0	0	0	2	0	0	2	0
13767	ScreenPOP		NO DATA	ClC(Cl)(Cl)c1cnc(Cl)cc1	230.91	-3.18713	3.35	5380	4320	8640	2.166	146.555	426.723	70.8631	10281	425.786	4.43166e+06	62538.4	4.38714e+06	181693	96.08	83.9616	98.2308	96.6698	82.4324	72.2973	90.5405	95.2703	2.166	2.63015	1.85042	4.01203	2.62919	0	0	0	0	0	4	0	0	1	0	0	0	0	0	2	0
3893	ScreenPOP		1,1,1,2-tetrafluoroethane	FC(F)(F)CF	102.03	0.310442	1.68	52400	900	1800	0.75	5.62341	2881.83	363.221	572552	68.5208	5.88626e+06	16205.7	1649996317	197465	96.4154	73.2655	99.179	96.9473	82.4324	62.8378	99.3243	95.9459	0.75	3.45967	2.56017	5.75781	1.83582	0	0	0	0	4	0	0	0	0	0	0	0	0	0	1	0
267	ScreenPOP		methanedithione	S=C=S	76.13	-0.230166	1.94	100000	360	720	0.818	6.57658	3433.64	966.801	630531	33.496	2.18319e+07	22581.6	2165019295	115013	97.3289	76.2835	99.2021	95.4556	83.1081	64.8649	99.3243	92.5676	0.818	3.53576	2.98534	5.79971	1.52499	0	0	0	0	0	0	0	0	0	0	2	0	0	0	1	0
5896	ScreenPOP		2,3,3,3-tetrafluoro-2-{1,1,2,3,3,3-hexafluoro-2-[1,1,2,2-tetrafluoro-2-(fluorosulfonyl)ethoxy]propoxy}propanoyl fluoride	S(=O)(=O)C(F)(F)C(F)(F)OC(F)(C(F)(F)F)C(F)(F)OC(F)(C(F)(F)F)C(F)=O	494.13	-3.08533	3.07	100000	4320	8640	2.042	110.154	400.267	105.563	13196	441.453	4.65436e+06	44090.9	5.28191e+06	176699	96.161	81.6027	98.3117	96.5772	82.4324	70.2703	91.2162	95.2703	2.042	2.60235	2.02351	4.12044	2.64488	0	0	0	0	15	0	0	0	0	0	1	5	0	0	3	0
304	ScreenPOP		tetrafluoromethane	FC(F)(F)F	88	2.32328	1.18	100000	360	720	0.371	2.34963	5997.8	385.557	817544	32.3412	5.43351e+06	14092.6	4903468509	193976	96.3228	71.8432	99.6994	96.8663	82.4324	60.8108	100	95.9459	0.371	3.77799	2.58609	5.91251	1.50976	0	0	0	0	4	0	0	0	0	0	0	0	0	0	1	0
2923	ScreenPOP		pentafluoropropanoyl fluoride	FC(F)(F)C(F)(F)C(F)=O	166.02	0.420358	0.6	100000	1440	2880	0.105	1.2735	5375.7	603.03	781206	94.6165	4.12833e+06	6845.97	4199524035	508629	95.9875	64.5467	99.3525	99.364	82.4324	57.4324	100	99.3243	0.105	3.73043	2.78034	5.89277	1.97597	0	0	0	0	6	0	0	0	0	0	0	1	0	0	2	0
2959	ScreenPOP		NO DATA	FC(F)(F)CC(F)F	134.05	1.44402	2.04	35300	900	1800	1.065	11.6145	2112.26	137.158	473757	67.2878	3.36487e+06	24532.8	1000698022	142129	95.8603	76.9889	99.0981	96.0453	82.4324	64.8649	98.6486	93.2432	1.065	3.32475	2.13722	5.67556	1.82794	0	0	0	0	5	0	0	0	0	0	0	0	0	0	1	0
686	ScreenPOP		1,2,3,4,5-pentabromo-6-methylbenzene	Brc1c(Br)c(Br)c(c(Br)c1Br)C	486.62	-2.61255	6.99	1390	4320	8640	2.102	126.474	517.498	44.3703	10903	212.249	2.90403e+06	65449.9	5.64231e+06	109839	95.6637	84.2507	98.3464	95.3747	81.7568	72.2973	91.2162	91.8919	2.102	2.71391	1.64709	4.03755	2.32685	0	0	0	0	0	0	5	0	0	0	0	0	0	0	1	0
7579	ScreenPOP		2,3,4,5-tetraboratetracyclo[2.1.0.0~1,3~.0~2,5~]pentane	C123B4B1B2B34	56.26	0.319174	1.2	100000	360	720	0.372	2.35505	4957.98	625.166	754795	32.729	7.29962e+06	11676.3	3742256473	162270	96.531	69.9584	99.2946	96.3922	82.4324	60.1351	100	94.5946	0.372	3.6953	2.796	5.87783	1.51493	0	0	0	0	0	0	0	0	0	0	0	0	0	4	1	0
223	ScreenPOP		1,1,1-trichloroethane	ClC(Cl)(Cl)C	133.41	-0.153	2.49	27500	1440	2880	1.014	10.3276	1480.55	290.313	369233	96.64	4.43904e+06	15290.5	5.46668e+08	143080	96.1031	72.6295	99.0518	96.0685	82.4324	62.1622	98.6486	93.2432	1.014	3.17042	2.46287	5.5673	1.98516	0	0	0	0	0	3	0	0	0	0	0	0	0	0	1	0
3248	ScreenPOP		trichloroacetonitrile	ClC(Cl)(Cl)C#N	144.39	-1.25605	2.09	100000	1440	2880	1.102	12.6474	978.308	1284.69	253446	131.668	1.58955e+07	12373	2.47948e+08	128812	97.086	70.4325	98.9824	95.8488	82.4324	60.8108	98.6486	93.2432	1.102	2.99048	3.1088	5.40389	2.11948	0	0	0	0	0	3	0	0	1	0	0	0	0	0	2	0
5361	ScreenPOP		2-chloro-1,1,1,2-tetrafluoroethane	ClC(F)C(F)(F)F	136.48	0.570513	1.86	27000	1440	2880	0.91	8.12831	1588.53	131.733	389928	92.9379	1.70094e+06	12912.1	619412501	147635	95.2243	70.895	99.0634	96.2072	81.0811	60.8108	98.6486	93.9189	0.91	3.201	2.11969	5.59098	1.96819	0	0	0	0	4	1	0	0	0	0	0	0	0	0	2	0
2970	ScreenPOP		thioxomethanone	S=C=O	60.07	1.3968	-1.33	100000	360	720	-0.049	0.893305	5905.5	406.424	812514	32.3723	2.14405e+06	5275.41	4798296211	191175	95.3978	61.494	99.5028	96.8201	81.0811	55.4054	100	95.9459	-0.049	3.77126	2.60898	5.90983	1.51017	0	0	0	0	0	0	0	0	0	0	1	1	0	0	2	0
2302	ScreenPOP		methanedione	O=C=O	44.01	-0.206685	0.83	100000	360	720	0.123	1.32739	3514.06	951.145	638368	33.4487	4.43666e+06	4664.54	2243262567	117541	96.0916	60.2683	99.2137	95.4903	82.4324	55.4054	99.3243	92.5676	0.123	3.54581	2.97825	5.80507	1.52438	0	0	0	0	0	0	0	0	0	0	0	2	0	0	1	0
284	ScreenPOP		phosgene	ClC(Cl)=O	98.92	-0.165812	-0.71	100000	360	720	-0.046	0.899498	3649.84	922.795	651220	33.3694	3.02956e+06	3283.03	2376852098	121793	95.7447	56.6027	99.2253	95.5365	81.7568	51.3514	99.3243	92.5676	-0.046	3.56227	2.96511	5.81373	1.52335	0	0	0	0	0	2	0	0	0	0	0	1	0	0	2	0
2916	ScreenPOP		trifluoroacetic anhydride	FC(F)(F)C(=O)OC(=O)C(F)(F)F	210.03	-1.4824	0.25	100000	4320	8640	0.026	1.0617	1162.52	2247.53	261372	353.998	2.77401e+06	1234.25	3.03851e+08	411531	95.6406	46.716	99.0056	99.3293	81.7568	39.8649	98.6486	98.6486	0.026	3.0654	3.35171	5.41726	2.549	0	0	0	0	6	0	0	0	0	0	0	3	0	0	2	0
4287	ScreenPOP		2,3,4,5-tetrachloro-6-(trichloromethyl)pyridine	ClC(Cl)(Cl)c1nc(Cl)c(Cl)c(Cl)c1Cl	334.24	-3.57762	5.29	89800	4320	8640	3.244	1753.88	513.532	40.0152	6672.45	431.446	3.60407e+07	900674	3.42652e+06	221561	97.7336	93.7558	98.1036	97.7914	85.1351	81.0811	88.5135	98.6486	3.244	2.71057	1.60223	3.82429	2.63493	0	0	0	1	0	7	0	0	1	0	0	0	0	0	2	0
10237	ScreenPOP		1,2,3-tribromo-4-(3-bromophenoxy)benzene	Brc2c(Br)c(Oc1cc(Br)ccc1)ccc2Br	485.8	-2.71937	6.05	171	4320	8640	4.903	79983.4	507.834	3.71647	3064.13	221.302	1.50957e+08	4.06183e+07	1.55607e+06	112384	98.4736	98.1614	97.6526	95.4325	87.8378	89.8649	80.4054	91.8919	4.903	2.70572	0.570131	3.48631	2.34498	0	0	0	1	0	0	4	0	0	0	0	1	0	0	2	0
10967	ScreenPOP		NO DATA	O(c3ccc(N=NC=C2N(c1c(cccc1)C2(C)C)C)cc3)CC	321.43	-6.09186	6.44	4	4320	8640	5.189	154525	518.174	2.72267	1250.74	348.596	2.18007e+08	8.0071e+07	648101	180633	98.7049	98.5546	92.7613	96.6466	88.5135	89.8649	72.973	95.2703	5.189	2.71448	0.434996	3.09717	2.54232	0	0	0	1	0	0	0	0	3	0	0	1	0	0	2	0
5058	ScreenPOP		6-chloro-2-(6-chloro-4-methyl-3-oxo-1-benzothiophen-2(3H)-ylidene)-4-methyl-1-benzothiophen-3(2H)-one	Clc4cc3SC(=C1Sc2c(C1=O)c(cc(Cl)c2)C)C(=O)c3c(c4)C	393.3	-10.3935	5.92	4.47	4320	8640	4.216	16443.7	517.859	8.67661	1959.69	408.674	7.38858e+07	8.51552e+06	1.01484e+06	211635	98.0574	96.9357	93.6633	97.3057	85.8108	85.1351	77.027	97.973	4.216	2.71421	0.93835	3.29219	2.61138	0	0	0	1	0	2	0	0	0	0	2	2	0	0	3	0
8838	ScreenPOP		2,9-bis(4-ethoxyphenyl)isoquino[4',5',6':6,5,10]anthra[2,1,9-def]isoquinoline-1,3,8,10(2H,9H)-tetrone	O=C7N(C(=O)c2c8c1c(c5c3c(c1cc2)ccc4C(=O)N(C(=O)c(c34)cc5)c6ccc(OCC)cc6)ccc78)c9ccc(OCC)cc9	630.66	-12.0002	6.32	6.08	4320	8640	4.225	16788	518.102	10.7086	2418.33	366.493	9.3142e+07	8.69791e+06	1.25294e+06	189881	98.1846	96.9588	94.1258	96.8085	86.4865	85.1351	77.7027	95.9459	4.225	2.71441	1.02973	3.38352	2.56407	0	0	0	1	0	0	0	0	2	0	0	6	0	0	2	0
12091	ScreenPOP		4-[(2,6-dichloro-4-nitrophenyl)diazenyl]-N,N-diethylaniline	Clc2c(N=Nc1ccc(N(CC)CC)cc1)c(Cl)cc(N(=O)=O)c2	367.24	-7.43768	6.96	3.39	4320	8640	4.305	20183.7	518.514	11.7215	2696.2	255.961	1.22672e+08	1.04655e+07	1.39802e+06	132720	98.3233	97.167	94.4611	95.9066	87.8378	85.1351	78.3784	93.2432	4.305	2.71476	1.06898	3.43075	2.40817	0	0	0	1	0	2	0	0	4	0	0	2	0	0	3	0
2017	ScreenPOP		4,5,6,7-tetrachloro-2-benzofuran-1,3-dione	Clc1c(Cl)c(Cl)c2C(=O)OC(=O)c2c1Cl	285.9	-4.10749	4.65	8120	4320	8640	3.196	1570.36	509.856	21.6152	4451.84	440.158	1.73064e+07	800658	2.2698e+06	224417	97.1438	93.4783	97.9417	98.092	82.4324	80.4054	83.1081	98.6486	3.196	2.70745	1.33476	3.64854	2.64361	0	0	0	1	0	4	0	0	0	0	0	3	0	0	2	0
107	ScreenPOP		(1R,2S,3r,4R,5S,6r)-1,2,3,4,5,6-hexachlorocyclohexane	ClC1C(Cl)C(Cl)C(Cl)C(Cl)C1Cl	290.83	-3.67757	4.14	1830	4320	8640	3.287	1936.42	488.09	26.7354	5357.04	427.741	2.52689e+07	945148	2.61472e+06	208776	97.4792	93.8714	97.9995	97.2017	83.1081	81.0811	84.4595	95.9459	3.287	2.6885	1.42709	3.72893	2.63118	0	0	0	1	0	6	0	0	0	0	0	0	0	0	1	0
1977	ScreenPOP		2,2,2-trichloro-1,1-bis(4-chlorophenyl)ethanol	ClC(Cl)(Cl)C(O)(c1ccc(Cl)cc1)c2ccc(Cl)cc2	370.49	-5.00471	5.02	74.8	4320	8640	4.674	47206.3	515.952	1.78133	1057.1	435.234	4.33864e+07	2.43562e+07	545415	224560	97.8145	97.8839	92.4838	98.1152	85.1351	87.8378	70.9459	98.6486	4.674	2.71261	0.250744	3.02412	2.63872	0	0	0	1	0	5	0	0	0	0	0	1	0	0	2	0
5074	ScreenPOP		2,4-dichloro-1-(4-chloro-2-nitrophenoxy)benzene	Clc2c(Oc1c(N(=O)=O)cc(Cl)cc1)ccc(Cl)c2	318.55	-5.11207	4.96	352	4320	8640	3.511	3243.4	515.968	6.63711	1962.1	438.973	1.11071e+07	1.67349e+06	1.01238e+06	226496	96.7738	94.9121	93.6517	98.4158	82.4324	83.7838	77.027	98.6486	3.511	2.71262	0.821979	3.29272	2.64244	0	0	0	1	0	3	0	0	1	0	0	3	0	0	3	0
3693	ScreenPOP		4,5,6,7-tetrabromo-2-benzofuran-1,3-dione	Brc1c(Br)c(Br)c2C(=O)OC(=O)c2c1Br	463.7	-5.18441	5.63	10500	4320	8640	3.359	2285.6	517.596	11.2221	2532.92	424.655	1.32759e+07	1.18302e+06	1.31103e+06	219800	96.9473	94.2068	94.2761	97.6873	82.4324	83.1081	77.7027	98.6486	3.359	2.71399	1.05007	3.40362	2.62804	0	0	0	1	0	0	4	0	0	0	0	3	0	0	2	0
8513	ScreenPOP		4-({2-methoxy-4-[(4-nitrophenyl)diazenyl]phenyl}diazenyl)phenol	O=N(=O)c3ccc(N=Nc2cc(OC)c(N=Nc1ccc(O)cc1)cc2)cc3	377.36	-12.0002	6.23	16.6	4320	8640	3.699	5000.35	518.047	10.3402	2335.15	378.221	2.67855e+07	2.59042e+06	1.20972e+06	195936	97.537	95.5828	94.0102	96.9126	84.4595	83.7838	77.027	95.9459	3.699	2.71437	1.01453	3.36831	2.57775	0	0	0	1	0	0	0	0	5	0	0	4	0	0	2	0
8591	ScreenPOP		8,9,10,11-tetrachloro-12H-isoindolo[2,1-a]perimidin-12-one	Clc1c(Cl)c(Cl)c2C3=Nc5c4c(N3C(=O)c2c1Cl)cccc4ccc5	408.07	-9.08103	5.79	7.8	4320	8640	3.567	3689.78	517.769	7.79283	1762.94	417.389	1.48878e+07	1.91045e+06	912795	216111	97.0282	95.1434	93.3858	97.4907	82.4324	83.7838	77.027	97.973	3.567	2.71414	0.891695	3.24624	2.62054	0	0	0	1	0	4	0	0	2	0	0	1	0	0	3	0
6786	ScreenPOP		bis[4-(dimethylamino)phenyl][4-(phenylamino)naphthalen-1-yl]methanol	OC(c2c3c(c(Nc1ccccc1)cc2)cccc3)(c4ccc(N(C)C)cc4)c5ccc(N(C)C)cc5	487.65	-12.0002	7.21	0.634	4320	8640	3.829	6745.28	518.658	12.3766	2795.02	213.838	4.32993e+07	3.49849e+06	1.44966e+06	110909	97.803	95.9991	94.7618	95.3862	85.1351	84.4595	79.0541	91.8919	3.829	2.71488	1.0926	3.44639	2.33008	0	0	0	1	0	0	0	0	3	0	0	1	0	0	2	0
14434	ScreenPOP		4-[2-(4-{[benzyl(triphenyl)-lambda~5~-phosphanyl]oxy}phenyl)-1,1,1,3,3,3-hexafluoropropan-2-yl]phenol	P(Oc1ccc(cc1)C(C(F)(F)F)(C(F)(F)F)c2ccc(O)cc2)(c3ccccc3)(c4ccccc4)(c5ccccc5)Cc6ccccc6	688.66	-12.0002	5.54	4.58	4320	8640	3.953	8974.29	517.545	6.02456	1360.54	429.097	27981669	4.6446e+06	704143	222077	97.5833	96.4038	92.9579	97.8145	84.4595	84.4595	72.973	98.6486	3.953	2.71395	0.779925	3.13371	2.63256	0	0	0	1	6	0	0	0	0	1	0	2	0	0	3	0
15249	ScreenPOP		NO DATA	Clc1c(Cl)c(Cl)c(C#N)c(c1Cl)C(=O)Nc3cc(c(N=Nc2ccc(N)cc2)cc3)C	493.18	-12.0002	6.57	4.61	4320	8640	3.675	4731.51	518.259	11.4863	2593.96	327.378	2.8166e+07	2.45215e+06	1.34435e+06	169667	97.6295	95.525	94.334	96.531	84.4595	83.7838	77.7027	94.5946	3.675	2.71455	1.06018	3.41396	2.51505	0	0	0	1	0	4	0	0	5	0	0	1	0	0	3	0
10367	ScreenPOP		1,4-dichloro-2,5-bis(dichloromethyl)benzene	ClC(Cl)c1c(Cl)cc(c(Cl)c1)C(Cl)Cl	312.84	-2.64424	5.25	310	4320	8640	3.267	1849.27	485.479	9.39689	5235.87	236.68	8.43635e+06	897781	2.54191e+06	114903	96.6119	93.7327	97.9764	95.444	82.4324	81.0811	83.1081	92.5676	3.267	2.68617	0.972984	3.71899	2.37416	0	0	0	1	0	6	0	0	0	0	0	0	0	0	1	0
2874	ScreenPOP		NO DATA	S(=O)(=O)(OS(=O)(=O)C(F)(F)F)C(F)(F)F	282.13	-4.32034	3.66	100000	4320	8640	2.424	265.461	476.437	19.7882	4141.98	444.144	2.50272e+06	126475	1.97339e+06	211607	95.5597	87.5231	97.8608	97.2942	81.7568	77.027	82.4324	97.973	2.424	2.67801	1.29641	3.61721	2.64752	0	0	0	1	6	0	0	0	0	0	2	5	0	0	3	0
14133	ScreenPOP		NO DATA	ClC(c1cc(c(NCC)cc1)C)(c2ccc(N(C)C)cc2)c3ccc(N(C)C)cc3	422.02	-9.79524	6.61	1.2	4320	8640	3.529	3380.65	518.285	11.57	2614.16	320.377	2.02723e+07	1.75214e+06	1.35488e+06	166047	97.2479	94.9931	94.3455	96.4963	83.1081	83.7838	77.7027	94.5946	3.529	2.71457	1.06333	3.41733	2.50566	0	0	0	1	0	1	0	0	3	0	0	0	0	0	2	0
4337	ScreenPOP		2,2-dichloro-1-(2,4,5-trichlorophenyl)ethanone	ClC(Cl)C(=O)c1c(Cl)cc(Cl)c(Cl)c1	292.38	-4.69392	4.04	550	4320	8640	2.811	647.143	499.193	9.32136	2648.44	440.607	3.01126e+06	323049	1.32208e+06	219948	95.7216	91.339	94.2993	97.7105	81.7568	80.4054	77.7027	98.6486	2.811	2.69827	0.969479	3.42299	2.64405	0	0	0	1	0	5	0	0	0	0	0	1	0	0	2	0
4335	ScreenPOP		3,4,5-trichloro-2-(trichloromethyl)pyridine	ClC(Cl)(Cl)c1ncc(Cl)c(Cl)c1Cl	299.8	-5.24865	4.64	26200	4320	8640	2.933	857.038	514.211	10.1018	2273.16	442.733	4.45186e+06	440699	1.16888e+06	227658	96.1147	92.16	93.9755	98.7396	82.4324	80.4054	77.027	98.6486	2.933	2.71114	1.0044	3.35663	2.64614	0	0	0	1	0	6	0	0	1	0	0	0	0	0	2	0
12085	ScreenPOP		3-({2-chloro-4-[(2,6-dichloro-4-nitrophenyl)diazenyl]phenyl}amino)propanenitrile	Clc2c(N=Nc1cc(Cl)c(NCCC#N)cc1)c(Cl)cc(N(=O)=O)c2	398.64	-12.0002	5.58	41.2	4320	8640	3.347	2223.31	517.587	6.31607	1426.37	427.595	7.26826e+06	1.15076e+06	738271	221318	96.5194	94.1605	93.0042	97.7683	82.4324	83.1081	74.3243	98.6486	3.347	2.71398	0.800447	3.15423	2.63103	0	0	0	1	0	3	0	0	5	0	0	2	0	0	3	0
9539	ScreenPOP		2,4-dichloro-1,3-dinitro-5-(trifluoromethyl)benzene	Clc1c(N(=O)=O)c(Cl)c(C(F)(F)F)cc1N(=O)=O	305	-4.78647	3.88	1340000	4320	8640	2.481	302.691	495.073	14.8684	3269.71	444.284	2.22809e+06	149854	1.61874e+06	219953	95.444	88.4482	97.6873	97.722	81.7568	77.027	80.4054	98.6486	2.481	2.69467	1.17226	3.51451	2.64766	0	0	0	1	3	2	0	0	2	0	0	4	0	0	4	0
14822	ScreenPOP		5,7-dibromo-2-(5-bromo-7-chloro-3-oxo-1,3-dihydro-2H-indol-2-ylidene)-1,2-dihydro-3H-indol-3-one	Brc2c1nc(c(O)c1cc(Br)c2)C3=Nc4c(Cl)cc(Br)cc4C3=O	533.4	-12.0002	5.84	1.65	4320	8640	2.988	972.747	517.805	8.15882	1842.54	414.283	4.10954e+06	503693	954075	214517	95.9644	92.4607	93.5014	97.4214	82.4324	80.4054	77.027	97.973	2.988	2.71417	0.911628	3.26542	2.6173	0	0	0	1	0	1	3	0	2	0	0	2	0	0	4	0
8194	ScreenPOP		3-[{4-[(2-chloro-4-nitrophenyl)diazenyl]-3-methylphenyl}(ethyl)amino]propanenitrile	Clc2c(N=Nc1c(cc(N(CCC#N)CC)cc1)C)ccc(N(=O)=O)c2	371.83	-10.6466	5.88	1.59	4320	8640	2.789	615.177	517.832	8.41936	1901.75	411.581	2.68206e+06	318558	984786	213130	95.6175	91.235	93.5708	97.3867	81.7568	80.4054	77.027	97.973	2.789	2.71419	0.925279	3.27915	2.61445	0	0	0	1	0	1	0	0	5	0	0	2	0	0	3	0
10213	ScreenPOP		bis(2,4-dichloro-5-nitrophenyl) carbonate	Clc2c(OC(=O)Oc1c(Cl)cc(Cl)c(N(=O)=O)c1)cc(N(=O)=O)c(Cl)c2	442	-7.78865	5.42	1450	4320	8640	3.33	2137.96	517.398	5.18699	1171.7	432.915	5.73772e+06	1.10618e+06	606236	223989	96.3807	94.1027	92.6573	98.0227	82.4324	83.1081	72.973	98.6486	3.33	2.71382	0.714915	3.06882	2.6364	0	0	0	1	0	4	0	0	2	0	0	7	0	0	3	0
6901	ScreenPOP		2,2',2'',2'''-[ethane-1,1,2,2-tetrayltetrakis(benzene-4,1-diyloxymethanediyl)]tetraoxirane	O(c1ccc(cc1)C(c3ccc(OCC2OC2)cc3)C(c5ccc(OCC4OC4)cc5)c7ccc(OCC6OC6)cc7)CC8OC8	622.72	-12.0002	5.46	1.86	4320	8640	3.418	2618.18	517.451	5.4467	1230.06	431.75	7.37909e+06	1.35478e+06	636493	223409	96.5426	94.5421	92.7266	97.988	82.4324	83.1081	72.973	98.6486	3.418	2.71387	0.736134	3.08992	2.63523	0	0	0	1	0	0	0	0	0	0	0	8	0	0	1	0
4280	ScreenPOP		3,5-dichloro-2-(trichloromethyl)pyridine	ClC(Cl)(Cl)c1ncc(Cl)cc1Cl	265.35	-5.11669	4	7650	4320	8640	2.598	396.278	501.999	11.1416	2526.67	444.289	2.21641e+06	198931	1.26839e+06	223033	95.4325	89.7086	94.1952	97.9417	81.7568	78.3784	77.7027	98.6486	2.598	2.7007	1.04695	3.40255	2.64767	0	0	0	1	0	5	0	0	1	0	0	0	0	0	2	0
15316	ScreenPOP		NO DATA	N(C1=CC=C(C=C1)C(C2=CC(=C(NCC)C=C2)C)C3=CC(=C(NCC)C=C3)C)(C)C	401.6	-10.4876	6.88	1.15	4320	8640	3.296	1976.97	518.463	12.0591	2723.48	270.658	1.23604e+07	1.02499e+06	1.41202e+06	140326	96.8779	93.9639	94.519	96.0222	82.4324	82.4324	78.3784	93.2432	3.296	2.71472	1.08131	3.43512	2.43242	0	0	0	1	0	0	0	0	3	0	0	0	0	0	1	0
7713	ScreenPOP		3-[{4-[(2,6-dichloro-4-nitrophenyl)diazenyl]phenyl}(ethyl)amino]propanenitrile	Clc2c(N=Nc1ccc(N(CCC#N)CC)cc1)c(Cl)cc(N(=O)=O)c2	392.25	-10.8203	5.98	3.76	4320	8640	3.131	1352.07	517.897	9.04544	2042.85	403.91	6.33392e+06	700234	1.05798e+06	209184	96.4732	93.1314	93.7327	97.2132	82.4324	80.4054	77.027	95.9459	3.131	2.71424	0.95643	3.31024	2.60628	0	0	0	1	0	2	0	0	5	0	0	2	0	0	3	0
13920	ScreenPOP		4-[(2-bromo-4,6-dinitrophenyl)diazenyl]-N-(3-methoxypropyl)naphthalen-1-amine	Brc3c(N=Nc1c2c(c(NCCCOC)cc1)cccc2)c(N(=O)=O)cc(N(=O)=O)c3	488.3	-12.0002	6.24	4.86	4320	8640	3.172	1485.94	518.053	10.3836	2344.96	376.984	7.99326e+06	769794	1.21481e+06	195298	96.6004	93.3626	94.0217	96.901	82.4324	80.4054	77.027	95.9459	3.172	2.71437	1.01635	3.37013	2.57632	0	0	0	1	0	0	1	0	5	0	0	5	0	0	3	0
5159	ScreenPOP		5,7-dibromo-2-(5,7-dibromo-3-oxo-1,3-dihydro-2H-indol-2-ylidene)-1,2-dihydro-3H-indol-3-one	Brc2c1nc(c(O)c1cc(Br)c2)C3=Nc4c(Br)cc(Br)cc4C3=O	577.85	-12.0002	6.09	1.65	4320	8640	2.969	931.108	517.964	9.66449	2182.56	393.818	4.66099e+06	482280	1.13049e+06	203984	96.1725	92.2872	93.8945	97.0398	82.4324	80.4054	77.027	95.9459	2.969	2.7143	0.985179	3.33897	2.5953	0	0	0	1	0	0	4	0	2	0	0	2	0	0	3	0
12135	ScreenPOP		(1,3,8,10-tetraoxo-1,3,8,10-tetrahydroisoquino[4',5',6':6,5,10]anthra[2,1,9-def]isoquinoline-2,9-diyl)dibenzene-3,1-diyl bis(thiocyanate)	S(c9cc(N7C(=O)c2c8c1c(c5c3c(c1cc2)ccc4C(=O)N(C(=O)c(c34)cc5)c6cc(SC#N)ccc6)ccc8C7=O)ccc9)C#N	656.69	-12.0002	5.99	13.6	4320	8640	3.02	1047.13	517.903	9.10557	2056.33	403.067	4.93805e+06	542311	1.06498e+06	208750	96.2303	92.5416	93.7673	97.1785	82.4324	80.4054	77.027	95.9459	3.02	2.71425	0.959307	3.31309	2.60538	0	0	0	1	0	0	0	0	4	0	2	4	0	0	3	0
13134	ScreenPOP		NO DATA	S(c9cc(N2C(=O)c8c3c1c(c6c4c(c1ccc3C2=O)ccc5C(=O)N(C(=O)c(c45)cc6)c7cc(SC#N)ccc7)cc8)ccc9)C#N	656.69	-12.0002	5.99	13.6	4320	8640	3.02	1047.13	517.903	9.10557	2056.33	403.067	4.93805e+06	542311	1.06498e+06	208750	96.2303	92.5416	93.7673	97.1785	82.4324	80.4054	77.027	95.9459	3.02	2.71425	0.959307	3.31309	2.60538	0	0	0	1	0	0	0	0	4	0	2	4	0	0	3	0
4729	ScreenPOP		dibutyl 1,4,5,6,7,7-hexachlorobicyclo[2.2.1]hept-5-ene-2,3-dicarboxylate	ClC1(Cl)C2(Cl)C(Cl)=C(Cl)C1(Cl)C(C(=O)OCCCC)C2C(=O)OCCCC	501.06	-6.15808	7.25	19.9	4320	8640	3.363	2306.75	518.678	11.6794	2719.81	207.845	1.39739e+07	1.19646e+06	1.41071e+06	107805	96.9935	94.2299	94.5074	95.3515	82.4324	83.1081	78.3784	91.8919	3.363	2.7149	1.06742	3.43454	2.31774	0	0	0	1	0	6	0	0	0	0	0	4	0	0	2	0
15317	ScreenPOP		NO DATA	N(C1=CC=C(C=C1)C(C2=CC(=C(NCC)C=C2)C)C3=CC=C(N(C)C)C=C3)(C)C	387.57	-9.34321	6.39	1.19	4320	8640	2.874	748.17	518.145	10.913	2469.92	356.463	4.23052e+06	387660	1.27978e+06	184699	96.0222	91.8825	94.2183	96.7391	82.4324	80.4054	77.7027	95.2703	2.874	2.71445	1.03794	3.39268	2.55201	0	0	0	1	0	0	0	0	3	0	0	0	0	0	1	0
10829	ScreenPOP		3-[{4-[(2,6-dibromo-4-nitrophenyl)diazenyl]phenyl}(ethyl)amino]propanenitrile	Brc2c(N=Nc1ccc(N(CCC#N)CC)cc1)c(Br)cc(N(=O)=O)c2	481.15	-11.3591	6.47	3.76	4320	8640	3.113	1297.18	518.195	11.2152	2532.76	344.08	7.53874e+06	672192	1.31246e+06	178301	96.5772	93.0042	94.2877	96.6004	82.4324	80.4054	77.7027	95.2703	3.113	2.71449	1.04981	3.40359	2.53666	0	0	0	1	0	0	2	0	5	0	0	2	0	0	3	0
5303	ScreenPOP		NO DATA	NC1=CC=C(C=C1)C(C2=CC=C(C=C2)C(C3=CC=C(N)C=C3)(C)C)(C)C	344.5	-9.16842	5.38	1.28	4320	8640	3.704	5058.25	517.341	4.75131	1087.98	433.992	1.24334e+07	2.61684e+06	562857	224522	96.8895	95.6406	92.5763	98.1036	82.4324	83.7838	70.9459	98.6486	3.704	2.71378	0.676814	3.03662	2.63748	0	0	0	1	0	0	0	0	2	0	0	0	0	0	1	0
14230	ScreenPOP		bis(4-amino-3,5-dimethylphenyl)(2,6-dichlorophenyl)methylium dihydrogen phosphate	Clc1c(c(Cl)ccc1)C(c2cc(c(N)c(c2)C)C)c3cc(c(N)c(c3)C)C	399.37	-9.79303	7.01	2.4	4320	8640	3.144	1393.16	518.545	12.2096	2757.59	246.994	8.82036e+06	722415	1.42994e+06	128077	96.6582	93.2239	94.623	95.8372	82.4324	80.4054	78.3784	93.2432	3.144	2.71479	1.0867	3.44053	2.39269	0	0	0	1	0	2	0	0	2	0	0	0	0	0	2	0
9691	ScreenPOP		5-[(2-chloro-5-nitrophenyl)amino]-2-(2,4,6-trichlorophenyl)-2,4-dihydro-3H-pyrazol-3-one	Clc3c(N2N=C(Nc1c(Cl)ccc(N(=O)=O)c1)CC2=O)c(Cl)cc(Cl)c3	434.07	-12.0002	5.26	129	4320	8640	3.372	2355.05	517.137	4.08488	922.497	436.711	4.97491e+06	1.21788e+06	477057	225839	96.2535	94.2761	91.0153	98.3002	82.4324	83.1081	70.2703	98.6486	3.372	2.71361	0.61118	2.96496	2.64019	0	0	0	1	0	4	0	0	4	0	0	3	0	0	3	0
6681	ScreenPOP		2,9-bis(4-methoxyphenyl)isoquino[4',5',6':6,5,10]anthra[2,1,9-def]isoquinoline-1,3,8,10(2H,9H)-tetrone	O=C7N(C(=O)c2c8c1c(c5c3c(c1cc2)ccc4C(=O)N(C(=O)c(c34)cc5)c6ccc(OC)cc6)ccc78)c9ccc(OC)cc9	602.61	-12.0002	5.34	8.14	4320	8640	3.309	2037.04	517.278	4.61039	1041.18	434.977	4.85805e+06	1.05372e+06	538578	225004	96.2188	93.9986	92.4491	98.1383	82.4324	82.4324	70.9459	98.6486	3.309	2.71372	0.663738	3.01752	2.63847	0	0	0	1	0	0	0	0	2	0	0	6	0	0	2	0
3455	ScreenPOP		4,4',4''-methanetriyltris(N,N-dimethylaniline)	N(c1ccc(cc1)C(c2ccc(N(C)C)cc2)c3ccc(N(C)C)cc3)(C)C	373.55	-8.1954	5.9	1.23	4320	8640	2.647	443.609	517.845	7.44264	1802.12	410.152	1.70973e+06	229721	933220	212395	95.2359	90.1943	93.4667	97.352	81.0811	78.3784	77.027	97.973	2.647	2.7142	0.871727	3.25578	2.61294	0	0	0	1	0	0	0	0	3	0	0	0	0	0	1	0
15233	ScreenPOP		NO DATA	O1C(C1)CN(c2ccc(cc2)C(c3ccc(cc3)C(c6ccc(N(CC4OC4)CC5OC5)cc6)(C)C)(C)C)CC7OC7	568.76	-12.0002	5.73	1.05	4320	8640	2.569	370.681	517.722	7.39948	1671.07	420.748	1.42003e+06	191910	865148	217830	94.9699	89.5005	93.2123	97.5948	81.0811	78.3784	76.3514	98.6486	2.569	2.7141	0.869201	3.22299	2.62402	0	0	0	1	0	0	0	0	2	0	0	4	0	0	2	0
472	ScreenPOP		4,4'-propane-2,2-diylbis(2,6-dibromophenol)	Brc1c(O)c(Br)cc(c1)C(c2cc(Br)c(O)c(Br)c2)(C)C	543.88	-11.0249	7.2	86.8	4320	8640	2.856	717.794	518.653	12.37	2793.53	215.369	4.60516e+06	372286	1.44887e+06	111702	96.1494	91.7438	94.7271	95.4093	82.4324	80.4054	78.3784	91.8919	2.856	2.71488	1.09237	3.44615	2.33318	0	0	0	1	0	0	4	0	0	0	0	2	0	0	2	0
14985	ScreenPOP		NO DATA	Brc2c(NC(=O)C=CC(=O)Nc1c(Br)cc(Br)cc1Br)c(Br)cc(Br)c2	739.68	-12.0002	5.76	27.5	4320	8640	2.516	328.095	517.746	7.61099	1718.8	419.117	1.29288e+06	169870	889904	216996	94.889	89.0842	93.2701	97.5717	80.4054	77.7027	76.3514	98.6486	2.516	2.71412	0.881441	3.23523	2.62234	0	0	0	1	0	0	6	0	2	0	0	2	0	0	3	0
8888	ScreenPOP		2-({4-[(2-cyanoethyl)(2-phenylethyl)amino]phenyl}diazenyl)-5-nitrobenzonitrile	O=N(=O)c3cc(C#N)c(N=Nc2ccc(N(CCC#N)CCc1ccccc1)cc2)cc3	424.47	-12.0002	5.94	3.38	4320	8640	2.495	312.608	517.871	8.80341	1988.1	407.142	1.42519e+06	161891	1.02958e+06	210847	94.9815	88.8876	93.698	97.2595	81.0811	77.027	77.027	97.973	2.495	2.71422	0.944651	3.29844	2.60975	0	0	0	1	0	0	0	0	6	0	0	2	0	0	2	0
6697	ScreenPOP		methyl [4-({4-[(4-hydroxyphenyl)diazenyl]-2-methylphenyl}diazenyl)phenyl]carbamate	O=C(OC)Nc3ccc(N=Nc2c(cc(N=Nc1ccc(O)cc1)cc2)C)cc3	389.42	-12.0002	6.05	8.2	4320	8640	2.621	417.83	517.94	9.44844	2133.76	397.7	2.04475e+06	216411	1.10516e+06	205984	95.3862	90.0671	93.8367	97.1092	81.0811	78.3784	77.027	95.9459	2.621	2.71428	0.97536	3.32915	2.59956	0	0	0	1	0	0	0	0	5	0	0	3	0	0	2	0
10026	ScreenPOP		4-[(2,4-dinitrophenyl)diazenyl]-N-ethyl-N-{2-[1-(2-methylpropoxy)ethoxy]ethyl}aniline	O=N(=O)c2c(N=Nc1ccc(N(CCOC(OCC(C)C)C)CC)cc1)ccc(N(=O)=O)c2	459.51	-12.0002	6.27	2.04	4320	8640	2.57	371.535	518.071	10.5101	2373.52	373.173	2.023e+06	192482	1.22965e+06	193330	95.3747	89.5236	94.0564	96.8548	81.0811	78.3784	77.027	95.9459	2.57	2.71439	1.02161	3.37539	2.57191	0	0	0	1	0	0	0	0	5	0	0	6	0	0	2	0
8955	ScreenPOP		3-[{4-[(6,7-dichloro-1,3-benzothiazol-2-yl)diazenyl]phenyl}(ethyl)amino]propanenitrile	Clc1c(Cl)ccc2nc(sc12)N=Nc3ccc(N(CCC#N)CC)cc3	404.32	-12.0002	5.76	3.75	4320	8640	2.375	237.137	517.746	7.61093	1718.8	419.117	934446	122777	889901	216996	94.4958	87.3844	93.2586	97.5601	79.7297	77.027	76.3514	98.6486	2.375	2.71412	0.881438	3.23522	2.62234	0	0	0	1	0	2	0	0	5	0	1	0	0	0	3	0
10284	ScreenPOP		3-[{4-[(2-chloro-4-nitrophenyl)diazenyl]phenyl}(ethyl)amino]propanenitrile	Clc2c(N=Nc1ccc(N(CCC#N)CC)cc1)ccc(N(=O)=O)c2	357.8	-10.6896	5.33	3.76	4320	8640	2.842	695.024	517.262	4.54179	1025.83	435.211	1.63282e+06	359510	530625	225118	95.1665	91.6281	92.4144	98.173	81.0811	80.4054	70.9459	98.6486	2.842	2.71371	0.657227	3.01108	2.6387	0	0	0	1	0	1	0	0	5	0	0	2	0	0	3	0
5606	ScreenPOP		2,4-dimethoxy-6-(pyren-1-yl)-1,3,5-triazine	O(c1nc(OC)nc(n1)c5c2c4c3c(cc2)cccc3ccc4cc5)C	341.37	-8.76943	6.46	2.9	4320	8640	2.411	257.632	518.188	11.1202	2518.68	345.678	1.48457e+06	133502	1.30515e+06	179127	95.0509	87.8238	94.253	96.6235	81.0811	77.027	77.7027	95.2703	2.411	2.71449	1.04611	3.40117	2.53867	0	0	0	1	0	0	0	0	3	0	0	2	0	0	2	0
2378	ScreenPOP		isochromeno[4',5',6':6,5,10]anthra[2,1,9-def]isochromene-1,3,8,10-tetrone	O=C2OC(=O)c7c3c1c(c6c4c(c1ccc23)ccc5C(=O)OC(=O)c(c45)cc6)cc7	392.33	-10.3393	6.26	34.8	4320	8640	2.373	236.048	518.065	10.4684	2364.13	374.46	1.28017e+06	122288	1.22477e+06	193995	94.8774	87.3728	94.0333	96.8779	80.4054	77.027	77.027	95.9459	2.373	2.71438	1.01988	3.37367	2.57341	0	0	0	1	0	0	0	0	0	0	0	6	0	0	1	0
10622	ScreenPOP		cyano(3-phenoxyphenyl)methyl 3-(2,2-dichlorovinyl)-2,2-dimethylcyclopropanecarboxylate	ClC(Cl)=CC3C(C3C(=O)OC(C#N)c2cc(Oc1ccccc1)ccc2)(C)C	416.31	-4.76528	6.94	11.9	4320	8640	3.816	6546.36	518.472	1.23489	902.702	256.962	4.19134e+06	3.3941e+06	468026	133227	96.0106	95.9413	90.9228	95.9181	82.4324	84.4595	70.2703	93.2432	3.816	2.71473	0.0916281	2.95554	2.40987	0	0	0	1	0	2	0	0	1	0	0	3	0	0	3	0
13864	ScreenPOP		2-{[(6-hydroxy-5-{[4-(phenyldiazenyl)phenyl]diazenyl}naphthalen-2-yl)sulfonyl](methyl)amino}ethyl acetate	S(=O)(=O)(N(CCOC(=O)C)C)c4cc3c(c(N=Nc2ccc(N=Nc1ccccc1)cc2)c(O)cc3)cc4	531.59	-12.0002	6.71	13.8	4320	8640	2.419	262.422	518.351	11.7894	2662.43	302.283	1.60368e+06	136027	1.38007e+06	156689	95.1549	87.9625	94.4033	96.3113	81.0811	77.027	77.7027	94.5946	2.419	2.71462	1.07149	3.42528	2.48041	0	0	0	1	0	0	0	0	5	0	1	5	0	0	3	0
1974	ScreenPOP		4,5,6,7,8,8-hexachloro-3a,4,7,7a-tetrahydro-4,7-methano-2-benzofuran-1,3-dione	ClC1(Cl)C2(Cl)C(Cl)=C(Cl)C1(Cl)C3C(=O)OC(=O)C23	370.83	-5.44257	4.37	74.6	4320	8640	3.108	1282.33	510.972	1.81185	863.236	442.617	1.18719e+06	655235	441090	226165	94.7849	92.9695	90.6915	98.3233	80.4054	80.4054	70.2703	98.6486	3.108	2.7084	0.258121	2.93613	2.64603	0	0	0	1	0	6	0	0	0	0	0	3	0	0	2	0
10901	ScreenPOP		N-[4-({4-[(4-hydroxyphenyl)diazenyl]-2-methylphenyl}diazenyl)phenyl]acetamide	O=C(Nc3ccc(N=Nc2c(cc(N=Nc1ccc(O)cc1)cc2)C)cc3)C	373.42	-12.0002	5.4	13.7	4320	8640	2.684	483.059	517.37	5.02264	1134.27	433.467	1.25526e+06	249920	586839	224263	94.8427	90.518	92.6341	98.0458	80.4054	79.0541	71.6216	98.6486	2.684	2.7138	0.700932	3.05472	2.63696	0	0	0	1	0	0	0	0	5	0	0	2	0	0	2	0
9676	ScreenPOP		1,1,2-tribromo-2,3,3-trichlorocyclohexane	BrC1(Br)C(Br)(Cl)C(Cl)(Cl)CCC1	424.19	-3.43622	4.65	129	4320	8640	2.676	474.242	488.766	3.30599	2006.99	332.691	766306	231793	980951	162608	94.2877	90.2521	93.5476	96.4154	79.7297	78.3784	77.027	94.5946	2.676	2.6891	0.519301	3.30255	2.52204	0	0	0	1	0	3	3	0	0	0	0	0	0	0	2	0
11094	ScreenPOP		4-({5-[(4-carbamoylphenyl)carbamoyl]-2-methoxyphenyl}diazenyl)-N-(5-chloro-2,4-dimethoxyphenyl)-3-hydroxynaphthalene-2-carboxamide	Clc5c(OC)cc(OC)c(NC(=O)c3c(O)c(N=Nc2c(OC)ccc(C(=O)Nc1ccc(C(=O)N)cc1)c2)c4c(c3)cccc4)c5	654.08	-12.0002	7.07	3.63	4320	8640	2.444	277.971	518.581	12.2691	2770.75	236.536	1.7686e+06	144151	1.43686e+06	122663	95.2706	88.2747	94.6462	95.6637	81.0811	77.027	78.3784	92.5676	2.444	2.71482	1.08881	3.4426	2.3739	0	0	0	1	0	1	0	0	5	0	0	7	0	0	3	0
2006	ScreenPOP		1,1,3,3,5-pentamethyl-4,6-dinitro-2,3-dihydro-1H-indene	O=N(=O)c1c(c(N(=O)=O)cc2c1C(CC2(C)C)(C)C)C	278.31	-5.07677	5.39	146	4320	8640	2.42	263.027	517.178	4.11159	1572.66	430.549	559306	136032	813344	222670	93.7673	87.9741	93.1429	97.8955	77.7027	77.027	75.6757	98.6486	2.42	2.71364	0.614009	3.19663	2.63402	0	0	0	1	0	0	0	0	2	0	0	4	0	0	2	0
3820	ScreenPOP		2,3,5,6-tetrachlorobenzene-1,4-dicarbonyl dichloride	ClC(=O)c1c(Cl)c(Cl)c(c(Cl)c1Cl)C(Cl)=O	340.81	-4.40176	3.46	8120	4320	8640	2.114	130.017	461.456	18.0558	3907.7	443.785	1.0833e+06	59997.1	1.80323e+06	204787	94.6809	83.7303	97.8145	97.0629	79.7297	72.2973	81.0811	95.9459	2.114	2.66413	1.25662	3.59192	2.64717	0	0	0	1	0	6	0	0	0	0	0	2	0	0	2	0
9675	ScreenPOP		1,1,2,2-tetrabromo-3,3-dichlorocyclohexane	BrC1(Br)C(Br)(Br)CCCC1(Cl)Cl	468.64	-3.92166	4.74	129	4320	8640	2.523	333.426	504.715	3.19739	1761.86	394.333	538073	168285	889237	199025	93.6864	89.0379	93.247	96.9588	77.7027	77.7027	76.3514	95.9459	2.523	2.70305	0.504795	3.24597	2.59586	0	0	0	1	0	2	4	0	0	0	0	0	0	0	2	0
4804	ScreenPOP		2,4,5,6-tetrachloroisophthalonitrile	Clc1c(Cl)c(c(Cl)c(c1Cl)C#N)C#N	265.91	-4.0875	3.05	41500	4320	8640	2.016	103.753	413.189	23.3759	4667.2	444.319	1.00211e+06	42869.6	1.92844e+06	183588	94.5999	81.3483	97.8377	96.7044	79.7297	70.2703	81.0811	95.2703	2.016	2.61615	1.36877	3.66906	2.64769	0	0	0	1	0	4	0	0	2	0	0	0	0	0	2	0
10651	ScreenPOP		N-{2-[(2,6-dibromo-4-nitrophenyl)diazenyl]-5-(diethylamino)phenyl}acetamide	Brc2c(N=Nc1c(NC(=O)C)cc(N(CC)CC)cc1)c(Br)cc(N(=O)=O)c2	513.19	-12.0002	6.95	1.18	4320	8640	2.212	162.93	518.508	12.1472	2743.23	257.78	1.0262e+06	84480.3	1.42239e+06	133661	94.623	85.7539	94.5768	95.9297	79.7297	73.6486	78.3784	93.2432	2.212	2.71476	1.08448	3.43826	2.41125	0	0	0	1	0	0	2	0	5	0	0	3	0	0	3	0
2001	ScreenPOP		1,2,4-trichloro-5-[(4-chlorophenyl)sulfonyl]benzene	Clc2c(Cl)cc(S(=O)(=O)c1ccc(Cl)cc1)c(Cl)c2	356.05	-7.23017	4.61	726	4320	8640	3.522	3326.6	514.352	1.40423	318.089	443.53	2.4027e+06	1.71104e+06	163610	228130	95.5134	94.9584	84.8289	99.1212	81.7568	83.7838	60.1351	98.6486	3.522	2.71126	0.147439	2.50255	2.64692	0	0	0	1	0	4	0	0	0	0	1	2	0	0	3	0
11588	ScreenPOP		methyl 4,6,6,6-tetrachloro-3,3-dimethylhexanoate	ClC(Cl)(Cl)CC(Cl)C(CC(=O)OC)(C)C	296.02	-3.21827	4.74	125	4320	8640	2.443	277.332	484.642	3.03166	2087.96	296.097	407475	134407	1.01191e+06	143501	93.2932	87.8816	93.6401	96.08	77.027	77.027	77.027	93.2432	2.443	2.68542	0.48168	3.31972	2.47143	0	0	0	1	0	4	0	0	0	0	0	2	0	0	2	0
14721	ScreenPOP		2-{[4-(diethylamino)-2-methylphenyl]diazenyl}-5-nitrobenzene-1,3-dicarbonitrile	O=N(=O)c2cc(C#N)c(N=Nc1c(cc(N(CC)CC)cc1)C)c(C#N)c2	362.39	-11.1658	5.31	1.51	4320	8640	2.382	240.991	517.228	4.40871	995.753	435.663	549533	124647	515032	225337	93.7095	87.4422	92.3219	98.2424	77.7027	77.027	70.9459	98.6486	2.382	2.71368	0.644312	2.99815	2.63915	0	0	0	1	0	0	0	0	6	0	0	2	0	0	2	0
14132	ScreenPOP		NO DATA	O=C(OC(c1cc(c(NCC)cc1)C)(c2cc(c(NCC)cc2)C)c3ccc(N(C)C)cc3)C	459.64	-12.0002	6.9	1.16	4320	8640	2.084	121.339	518.476	12.0865	2729.53	266.955	760380	62911.3	1.4152e+06	138410	94.2761	84.0079	94.5421	95.9991	79.7297	72.2973	78.3784	93.2432	2.084	2.71473	1.0823	3.43609	2.42644	0	0	0	1	0	0	0	0	3	0	0	2	0	0	2	0
10481	ScreenPOP		5-[2-chloro-4-(trifluoromethyl)phenoxy]-2-nitrophenyl acetate	Clc2c(Oc1cc(OC(=O)C)c(N(=O)=O)cc1)ccc(C(F)(F)F)c2	375.69	-5.83223	4.23	346	4320	8640	2.496	313.329	509.259	3.62751	926.745	444.35	578824	159565	471953	226289	93.8136	88.8182	90.9459	98.3696	77.7027	77.027	70.2703	98.6486	2.496	2.70694	0.559608	2.96696	2.64773	0	0	0	1	3	1	0	0	1	0	0	5	0	0	4	0
5029	ScreenPOP		N-{2-[(2-bromo-6-cyano-4-nitrophenyl)diazenyl]-5-(diethylamino)phenyl}propanamide	Brc2c(N=Nc1c(NC(=O)CC)cc(N(CC)CC)cc1)c(C#N)cc(N(=O)=O)c2	473.33	-12.0002	6.1	1.17	4320	8640	2.091	123.31	517.97	9.71689	2194.4	392.809	620628	63871.1	1.13663e+06	203463	93.9292	84.0772	93.9292	97.0167	77.7027	72.2973	77.027	95.9459	2.091	2.7143	0.987527	3.34132	2.59418	0	0	0	1	0	0	1	0	6	0	0	3	0	0	3	0
11930	ScreenPOP		4-[(5-carbamoyl-2-methoxyphenyl)diazenyl]-N-(4-chloro-2-methoxyphenyl)-3-hydroxynaphthalene-2-carboxamide	Clc4cc(OC)c(NC(=O)c2c(O)c(N=Nc1c(OC)ccc(C(=O)N)c1)c3c(c2)cccc3)cc4	504.93	-12.0002	6.28	8.49	4320	8640	2.004	100.925	518.077	10.5511	2382.77	371.87	551685	52287.1	1.23446e+06	192658	93.7211	82.759	94.0911	96.8432	77.7027	72.2973	77.027	95.9459	2.004	2.71439	1.0233	3.37708	2.57039	0	0	0	1	0	1	0	0	4	0	0	5	0	0	3	0
12134	ScreenPOP		3,3'-({4-[(2,6-dichloro-4-nitrophenyl)diazenyl]phenyl}imino)dipropanenitrile	Clc2c(N=Nc1ccc(N(CCC#N)CCC#N)cc1)c(Cl)cc(N(=O)=O)c2	417.26	-12.0002	5	4.23	4320	8640	2.63	426.58	516.466	2.62623	593.092	440.641	578596	220314	306312	227576	93.802	90.1133	88.6332	98.6933	77.7027	78.3784	68.2432	98.6486	2.63	2.71304	0.419334	2.77312	2.64408	0	0	0	1	0	2	0	0	6	0	0	2	0	0	3	0
14134	ScreenPOP		NO DATA	O=C(OC(c1cc(c(NCC)cc1)C)(c2ccc(N(C)C)cc2)c3ccc(N(C)C)cc3)C	445.61	-11.9653	6.41	1.2	4320	8640	2.06	114.815	518.157	11.0278	2490.44	353.456	656069	59492.4	1.29044e+06	183146	94.0449	83.6378	94.2414	96.6929	77.7027	72.2973	77.7027	95.2703	2.06	2.71446	1.04249	3.39628	2.54834	0	0	0	1	0	0	0	0	3	0	0	2	0	0	2	0
11775	ScreenPOP		N-(2-[(2,6-dibromo-4-nitrophenyl)diazenyl]-5-{[2-(2-ethoxyethoxy)ethyl](ethyl)amino}phenyl)acetamide	Brc2c(N=Nc1c(NC(=O)C)cc(N(CCOCCOCC)CC)cc1)c(Br)cc(N(=O)=O)c2	601.3	-12.0002	6.4	0.963	4320	8640	2.045	110.917	518.151	10.9946	2482.94	354.967	631881	57472	1.28654e+06	183927	93.9755	83.4181	94.2299	96.7276	77.7027	72.2973	77.7027	95.2703	2.045	2.71446	1.04118	3.39497	2.55019	0	0	0	1	0	0	2	0	5	0	0	5	0	0	3	0
8284	ScreenPOP		2,2'-({4-[(2-bromo-6-chloro-4-nitrophenyl)diazenyl]-3-chlorophenyl}imino)diethanol	Brc2c(N=Nc1c(Cl)cc(N(CCO)CCO)cc1)c(Cl)cc(N(=O)=O)c2	478.13	-12.0002	5.32	3.64	4320	8640	2.279	190.108	517.245	4.47617	1010.87	435.439	440152	98332.4	522867	225229	93.4089	86.5518	92.3566	98.2192	77.027	75.6757	70.9459	98.6486	2.279	2.7137	0.650907	3.00469	2.63893	0	0	0	1	0	2	1	0	4	0	0	4	0	0	4	0
14280	ScreenPOP		N-{2-[(2,6-dicyano-4-methylphenyl)diazenyl]-5-(dipropylamino)phenyl}methanesulfonamide	S(=O)(=O)(Nc2c(N=Nc1c(C#N)cc(cc1C#N)C)ccc(N(CCC)CCC)c2)C	438.55	-12.0002	5.09	1.14	4320	8640	2.437	273.527	516.743	3.08364	696.404	439.527	435851	141343	359862	227122	93.3858	88.1938	89.7895	98.5661	77.027	77.027	68.9189	98.6486	2.437	2.71327	0.489064	2.84286	2.64299	0	0	0	1	0	0	0	0	6	0	1	2	0	0	3	0
11093	ScreenPOP		pentabromobenzyl prop-2-enoate	Brc1c(Br)c(Br)c(c(Br)c1Br)COC(=O)C=C	556.67	-5.51405	6.89	20.7	4320	8640	2.2	158.489	518.468	7.39854	2149.93	268.499	607950	82171.6	1.11467e+06	139208	93.883	85.6152	93.8599	96.0106	77.7027	73.6486	77.027	93.2432	2.2	2.71472	0.869146	3.33242	2.42894	0	0	0	1	0	0	5	0	0	0	0	2	0	0	2	0
7594	ScreenPOP		5-({4-[(2,4-dinitrophenyl)amino]phenyl}diazenyl)biphenyl-2-ol	O=N(=O)c4c(Nc3ccc(N=Nc1cc(c(O)cc1)c2ccccc2)cc3)ccc(N(=O)=O)c4	455.43	-12.0002	6.91	3.5	4320	8640	2.008	101.859	518.483	12.0992	2732.39	265.11	638986	52812.2	1.4167e+06	137455	94.0102	82.8168	94.5537	95.9875	77.7027	72.2973	78.3784	93.2432	2.008	2.71473	1.08276	3.43654	2.42343	0	0	0	1	0	0	0	0	5	0	0	5	0	0	2	0
10122	ScreenPOP		2-[(2-cyanoethyl){4-[(2,6-dichloro-4-nitrophenyl)diazenyl]phenyl}amino]ethyl benzoate	Clc3c(N=Nc2ccc(N(CCOC(=O)c1ccccc1)CCC#N)cc2)c(Cl)cc(N(=O)=O)c3	512.36	-12.0002	6.97	3.54	4320	8640	1.99	97.7237	518.521	12.1698	2748.32	254.154	616664	50671.8	1.42506e+06	131784	93.9061	82.5624	94.5999	95.895	77.7027	72.2973	78.3784	93.2432	1.99	2.71477	1.08528	3.43907	2.4051	0	0	0	1	0	2	0	0	5	0	0	4	0	0	3	0
9569	ScreenPOP		N,N'-bis(2,4-dinitrophenyl)-3,3'-dimethoxybiphenyl-4,4'-diamine	O=N(=O)c4c(Nc3c(OC)cc(c2cc(OC)c(Nc1c(N(=O)=O)cc(N(=O)=O)cc1)cc2)cc3)ccc(N(=O)=O)c4	576.48	-12.0002	6.94	1.37	4320	8640	1.984	96.3829	518.502	12.1356	2740.6	259.604	606472	49974.7	1.42101e+06	134605	93.8714	82.4815	94.5652	95.9413	77.7027	72.2973	78.3784	93.2432	1.984	2.71475	1.08406	3.43785	2.41431	0	0	0	1	0	0	0	0	6	0	0	10	0	0	2	0
9797	ScreenPOP		bis(trichloromethyl) carbonate	ClC(Cl)(Cl)OC(=O)OC(Cl)(Cl)Cl	296.75	-4.31298	2.94	100000	4320	8640	1.912	81.6582	401.869	20.0332	4178.52	444.727	657408	32815.9	1.67922e+06	178722	94.0564	79.4635	97.722	96.6119	77.7027	67.5676	81.0811	95.2703	1.912	2.60408	1.30175	3.62102	2.64809	0	0	0	1	0	6	0	0	0	0	0	3	0	0	2	0
10748	ScreenPOP		3,4,6-tri-O-benzyl-1,2-O-(1-methylethylidene)hex-2-ulofuranose	O5C3(OC(C(OCc1ccccc1)C3OCc2ccccc2)COCc4ccccc4)COC5(C)C	490.6	-12.0002	5.57	2.38	4320	8640	2.061	115.08	517.577	6.24304	1409.89	427.982	371853	59562.8	729727	221514	93.0735	83.661	92.9926	97.7798	76.3514	72.2973	74.3243	98.6486	2.061	2.71397	0.795396	3.14919	2.63143	0	0	0	1	0	0	0	0	0	0	0	6	0	0	1	0
633	ScreenPOP		2-hydroxy-N-(4-methoxyphenyl)-11H-benzo[a]carbazole-3-carboxamide	O=C(Nc1ccc(OC)cc1)c4c(O)cc3c2nc5c(c2ccc3c4)cccc5	382.42	-12.0002	5.79	3.58	4320	8640	1.935	86.0994	517.769	7.81928	1765.85	417.39	348580	44579.5	914302	216111	92.9695	81.6836	93.3973	97.5023	76.3514	70.2703	77.027	97.973	1.935	2.71414	0.893167	3.24695	2.62054	0	0	0	1	0	0	0	0	2	0	0	3	0	0	2	0
13066	ScreenPOP		sodium 4-[(4-methoxyphenyl)carbamoyl]-11H-benzo[a]carbazol-3-olate	O=C(Nc1ccc(OC)cc1)c4c(O)ccc3c2[n]c5c(c2ccc34)cccc5	382.42	-12.0002	5.79	3.58	4320	8640	1.935	86.0994	517.769	7.81928	1765.85	417.39	348580	44579.5	914302	216111	92.9695	81.6836	93.3973	97.5023	76.3514	70.2703	77.027	97.973	1.935	2.71414	0.893167	3.24695	2.62054	0	0	0	1	0	0	0	0	2	0	0	3	0	0	2	0
10272	ScreenPOP		2-[(2-cyanoethyl){4-[(E)-(4-nitrophenyl)diazenyl]phenyl}amino]ethyl benzoate	O=N(=O)c3ccc(N=Nc2ccc(N(CCOC(=O)c1ccccc1)CCC#N)cc2)cc3	443.47	-12.0002	5.68	3.54	4320	8640	1.927	84.5279	517.681	7.04228	1590.38	423.261	308159	43758.5	823309	219114	92.7498	81.5217	93.166	97.6526	76.3514	70.2703	75.6757	98.6486	1.927	2.71406	0.847713	3.2015	2.62661	0	0	0	1	0	0	0	0	5	0	0	4	0	0	2	0
10313	ScreenPOP		3-[{4-[(5,6-dichloro-1,3-benzothiazol-2-yl)diazenyl]phenyl}(methyl)amino]propanenitrile	Clc2c(Cl)cc1nc(sc1c2)N=Nc3ccc(N(CCC#N)C)cc3	390.29	-12.0002	5.27	4.21	4320	8640	2.264	183.654	517.156	4.14882	936.941	436.51	394045	94977.7	484545	225744	93.2123	86.3784	91.2118	98.2886	76.3514	75	70.2703	98.6486	2.264	2.71362	0.617924	2.97171	2.63999	0	0	0	1	0	2	0	0	5	0	1	0	0	0	3	0
8783	ScreenPOP		2,2'-({3-chloro-4-[(2,6-dichloro-4-nitrophenyl)diazenyl]phenyl}imino)diethanol	Clc2c(N=Nc1c(Cl)cc(N(CCO)CCO)cc1)c(Cl)cc(N(=O)=O)c2	433.68	-12.0002	5.08	3.64	4320	8640	2.303	200.909	516.715	3.03036	684.357	439.662	314590	103813	353617	227180	92.7845	86.8062	89.7664	98.5777	76.3514	76.3514	68.9189	98.6486	2.303	2.71325	0.481494	2.83528	2.64312	0	0	0	1	0	3	0	0	4	0	0	4	0	0	3	0
13848	ScreenPOP		NO DATA	ClC2C3C([O])=C(N=NC1=C([O])C=C(S(=O)(=O)N)C=C1)C=CC=3C(Cl)=CC=2	412.25	-12.0002	5.39	38.5	4320	8640	2.194	156.315	517.355	4.95303	1118.55	433.732	400553	80870.3	578689	224394	93.247	85.488	92.611	98.0805	76.3514	73.6486	71.6216	98.6486	2.194	2.71379	0.694871	3.04866	2.63722	0	0	0	1	0	2	0	0	3	0	1	4	0	0	4	0
6246	ScreenPOP		2-[(2-cyanoethyl){4-[(2,6-dichloro-4-nitrophenyl)diazenyl]phenyl}amino]ethyl acetate	Clc2c(N=Nc1ccc(N(CCOC(=O)C)CCC#N)cc1)c(Cl)cc(N(=O)=O)c2	450.28	-12.0002	5.52	3.57	4320	8640	2.036	108.643	517.523	5.87923	1327.73	429.802	330560	56225	687129	222432	92.9001	83.3141	92.9232	97.8492	76.3514	72.2973	72.973	98.6486	2.036	2.71393	0.769321	3.12311	2.63327	0	0	0	1	0	2	0	0	5	0	0	4	0	0	3	0
10110	ScreenPOP		NO DATA	O(C1=CC=C(C=C1)C(C2=CC=C(OCC(OC(COCC(OC(CO)C)C)C)C)C=C2)(C)C)C(COCC(OC(COCC(O)C)C)C)C	692.94	-12.0002	4.92	1.18	4320	8640	2.582	381.944	516.169	2.26325	511.128	441.46	446194	197148	263829	227868	93.4436	89.6623	87.3959	98.8552	77.027	78.3784	65.5405	98.6486	2.582	2.71279	0.354732	2.70853	2.64489	0	0	0	1	0	0	0	0	0	0	0	10	0	0	1	0
10414	ScreenPOP		5-[2-chloro-4-(trifluoromethyl)phenoxy]-2-nitrophenol	Clc2c(Oc1cc(O)c(N(=O)=O)cc1)ccc(C(F)(F)F)c2	333.65	-4.39509	4.73	30.8	4320	8640	2.825	668.344	510.276	0.368285	556.211	417.37	125600	341040	283821	212974	90.9459	91.4431	87.9394	97.3751	74.3243	80.4054	66.8919	97.973	2.825	2.7078	-0.433816	2.74524	2.62052	0	0	0	1	3	1	0	0	1	0	0	4	0	0	4	0
10661	ScreenPOP		N-{2-[(2-bromo-4,6-dinitrophenyl)diazenyl]-5-(diethylamino)phenyl}acetamide	Brc2c(N=Nc1c(NC(=O)C)cc(N(CC)CC)cc1)c(N(=O)=O)cc(N(=O)=O)c2	479.29	-12.0002	5.88	1.18	4320	8640	1.846	70.1455	517.832	8.42258	1902.11	411.581	305938	36323.6	984973	213130	92.7266	80.0879	93.5823	97.3982	76.3514	67.5676	77.027	97.973	1.846	2.71419	0.925445	3.27924	2.61445	0	0	0	1	0	0	1	0	6	0	0	5	0	0	3	0
11493	ScreenPOP		3-[6-(2,2-dicyanoethenyl)-2,2,4,7-tetramethyl-3,4-dihydroquinolin-1(2H)-yl]-N-phenylpropanamide	O=C(Nc1ccccc1)CCN3c2c(cc(C=C(C#N)C#N)c(c2)C)C(CC3(C)C)C	412.54	-12.0002	5.36	1.06	4320	8640	1.985	96.6051	517.31	4.74606	1071.84	434.495	237183	49974.8	554473	224769	92.3219	82.4931	92.5185	98.1267	76.3514	72.2973	70.9459	98.6486	1.985	2.71375	0.676333	3.03013	2.63799	0	0	0	1	0	0	0	0	4	0	0	1	0	0	2	0
12209	ScreenPOP		propane-2,2-diyldibenzene-4,1-diyl bis(2-aminobenzenesulfonate)	S(=O)(=O)(Oc1ccc(cc1)C(c3ccc(OS(=O)(=O)c2c(N)cccc2)cc3)(C)C)c4c(N)cccc4	538.64	-12.0002	4.63	2.62	4320	8640	3.142	1386.76	514.514	1.27143	287.133	443.449	907169	713505	147734	228161	94.438	93.1545	84.1929	99.1443	79.7297	80.4054	58.7838	98.6486	3.142	2.7114	0.104291	2.45808	2.64684	0	0	0	1	0	0	0	0	2	0	2	6	0	0	3	0
14398	ScreenPOP		N-{2-[(2-chloro-4-nitrophenyl)diazenyl]-5-[(2-cyanoethyl)(prop-2-en-1-yl)amino]phenyl}acetamide	Clc2c(N=Nc1c(NC(=O)C)cc(N(CC=C)CCC#N)cc1)ccc(N(=O)=O)c2	426.87	-12.0002	5.19	1.04	4320	8640	2.07	117.49	516.992	3.65189	824.737	437.999	221820	60741.3	426383	226442	92.2525	83.7766	90.6105	98.4043	76.3514	72.2973	70.2703	98.6486	2.07	2.71348	0.562518	2.91632	2.64147	0	0	0	1	0	1	0	0	6	0	0	3	0	0	3	0
15061	ScreenPOP		sodium 3-[(4-methoxy-2-methylphenyl)carbamoyl]-11H-benzo[a]carbazol-2-olate	O=C(Nc1c(cc(OC)cc1)C)c4c(O)cc3c2[n]c5c(c2ccc3c4)cccc5	396.45	-12.0002	5.78	2.85	4320	8640	1.723	52.8445	517.761	7.75016	1750.24	417.976	212051	27360.8	906208	216412	92.1485	78.0643	93.3626	97.537	76.3514	66.2162	76.3514	98.6486	1.723	2.71413	0.889311	3.2431	2.62115	0	0	0	1	0	0	0	0	2	0	0	3	0	0	2	0
8331	ScreenPOP		3,4,5,6-tetrachloropyridine-2-carbonitrile	Clc1nc(c(Cl)c(Cl)c1Cl)C#N	241.89	-4.27458	2.93	93100	4320	8640	1.725	53.0884	400.12	20.5366	4255.52	444.705	436233	21241.7	1.70272e+06	177935	93.3973	75.8326	97.7336	96.5888	77.027	64.1892	81.0811	95.2703	1.725	2.60219	1.31253	3.62895	2.64807	0	0	0	1	0	4	0	0	2	0	0	0	0	0	2	0
2976	ScreenPOP		tris[4-(dimethylamino)phenyl]methanol	OC(c1ccc(N(C)C)cc1)(c2ccc(N(C)C)cc2)c3ccc(N(C)C)cc3	389.55	-12.0002	4.91	1.24	4320	8640	2.323	210.378	516.128	2.22077	501.534	441.552	241135	108582	258856	227897	92.3797	87.0143	87.2803	98.8784	76.3514	76.3514	65.5405	98.6486	2.323	2.71276	0.346503	2.7003	2.64498	0	0	0	1	0	0	0	0	3	0	0	1	0	0	2	0
13822	ScreenPOP		5-[4-(diethylamino)-2-ethoxyphenyl]-5-(1-ethyl-2-methyl-1H-indol-3-yl)furo[3,4-b]pyridin-7(5H)-one	O=C5OC(c1c(OCC)cc(N(CC)CC)cc1)(c2c(n(c3c2cccc3)CC)C)c4c5nccc4	483.62	-12.0002	5.89	0.604	4320	8640	1.688	48.7528	517.839	8.48713	1916.71	410.874	214267	25246.1	992546	212766	92.1947	77.3358	93.5939	97.3636	76.3514	65.5405	77.027	97.973	1.688	2.71419	0.928761	3.28256	2.61371	0	0	0	1	0	0	0	0	3	0	0	3	0	0	2	0
13821	ScreenPOP		7-[4-(diethylamino)-2-ethoxyphenyl]-7-(1-ethyl-2-methyl-1H-indol-3-yl)furo[3,4-b]pyridin-5(7H)-one	O=C1OC(c2ncccc12)(c3c(OCC)cc(N(CC)CC)cc3)c4c(n(c5c4cccc5)CC)C	483.62	-12.0002	6.21	0.604	4320	8640	1.723	52.8445	518.035	10.2512	2315.07	380.645	280629	27375.3	1.19929e+06	197188	92.5648	78.099	93.9986	96.9357	76.3514	66.2162	77.027	95.9459	1.723	2.71436	1.01077	3.36456	2.58052	0	0	0	1	0	0	0	0	3	0	0	3	0	0	2	0
10912	ScreenPOP		N-{2-[(2-bromo-4,6-dinitrophenyl)diazenyl]-5-(diethylamino)-4-methoxyphenyl}acetamide	Brc2c(N=Nc1c(NC(=O)C)cc(N(CC)CC)c(OC)c1)c(N(=O)=O)cc(N(=O)=O)c2	509.32	-12.0002	5.96	1.17	4320	8640	1.694	49.4311	517.884	8.92585	2015.76	405.554	228498	25599.6	1.04393e+06	210030	92.2757	77.4283	93.7211	97.2248	76.3514	65.5405	77.027	96.6216	1.694	2.71423	0.95065	3.30444	2.60805	0	0	0	1	0	0	1	0	6	0	0	6	0	0	3	0
4702	ScreenPOP		3,5-dichloro-2,4,6-trifluoropyridine	Clc1c(F)nc(F)c(Cl)c1F	201.96	-3.59965	2.69	4140	4320	8640	1.552	35.6451	355.762	35.2333	6279.86	435.678	446800	12681.2	2.23414e+06	154998	93.4551	70.6637	97.907	96.265	77.027	60.8108	83.1081	94.5946	1.552	2.55116	1.54695	3.79795	2.63917	0	0	0	1	3	2	0	0	1	0	0	0	0	0	3	0
10578	ScreenPOP		N-{2-[(2-bromo-4,6-dinitrophenyl)diazenyl]-5-(diprop-2-en-1-ylamino)-4-methoxyphenyl}acetamide	Brc2c(N=Nc1c(NC(=O)C)cc(N(CC=C)CC=C)c(OC)c1)c(N(=O)=O)cc(N(=O)=O)c2	533.34	-12.0002	6.67	0.875	4320	8640	1.733	54.0754	518.325	11.7109	2644.71	309.606	328242	28028.6	1.37082e+06	160476	92.877	78.3187	94.3918	96.3691	76.3514	66.2162	77.7027	94.5946	1.733	2.7146	1.06859	3.42238	2.49081	0	0	0	1	0	0	1	0	6	0	0	6	0	0	3	0
10714	ScreenPOP		5-[(5-amino-2-chlorophenyl)amino]-2-(2,4,6-trichlorophenyl)-2,4-dihydro-3H-pyrazol-3-one	Clc3c(N2N=C(Nc1c(Cl)ccc(N)c1)CC2=O)c(Cl)cc(Cl)c3	404.08	-12.0002	4.52	1.28	4320	8640	2.847	703.072	513.547	1.00958	228.003	443.921	364520	361061	117090	227974	93.0504	91.6397	82.5046	98.9477	76.3514	80.4054	58.1081	98.6486	2.847	2.71058	0.00414148	2.35794	2.64731	0	0	0	1	0	4	0	0	4	0	0	1	0	0	3	0
9744	ScreenPOP		3-(ethyl{4-[(4-nitrophenyl)diazenyl]phenyl}amino)propanenitrile	O=N(=O)c2ccc(N=Nc1ccc(N(CCC#N)CC)cc1)cc2	323.36	-11.7212	4.69	3.76	4320	8640	2.605	402.717	514.949	1.43839	324.841	443.137	298292	207379	167277	228193	92.6457	89.9052	84.9792	99.2021	76.3514	78.3784	60.1351	98.6486	2.605	2.71176	0.157878	2.51167	2.64654	0	0	0	1	0	0	0	0	5	0	0	2	0	0	2	0
5557	ScreenPOP		2-({4-[(2-chloro-4,6-dinitrophenyl)diazenyl]naphthalen-1-yl}amino)ethanol	Clc3c(N=Nc1c2c(c(NCCO)cc1)cccc2)c(N(=O)=O)cc(N(=O)=O)c3	415.8	-12.0002	4.8	5.68	4320	8640	2.486	306.196	515.611	1.79432	405.218	442.442	283285	157878	208935	228128	92.5763	88.7604	86.0315	99.1096	76.3514	77.027	61.4865	98.6486	2.486	2.71232	0.253901	2.60769	2.64586	0	0	0	1	0	1	0	0	5	0	0	5	0	0	3	0
4355	ScreenPOP		NO DATA	Clc1nc(nc(n1)c2c(cc(cc2)C)C)c3c(cc(cc3)C)C	323.83	-6.49477	4.35	14.8	4320	8640	3.081	1205.04	511.436	0.535297	220.063	444.297	329903	616299	112548	227229	92.8885	92.7729	82.204	98.5893	76.3514	80.4054	57.4324	98.6486	3.081	2.70879	-0.271406	2.34255	2.64767	0	0	0	1	0	1	0	0	3	0	0	0	0	0	2	0
7605	ScreenPOP		N-[4-(acetylamino)phenyl]-4-[(5-carbamoyl-2-chlorophenyl)diazenyl]-3-hydroxynaphthalene-2-carboxamide	Clc4c(N=Nc2c(O)c(C(=O)Nc1ccc(NC(=O)C)cc1)cc3c2cccc3)cc(C(=O)N)cc4	501.93	-12.0002	5.79	12.8	4320	8640	1.525	33.4965	517.769	7.81933	1765.86	417.39	135614	17343.5	914305	216111	91.1656	73.8437	93.4204	97.5254	74.3243	63.5135	77.027	97.973	1.525	2.71414	0.89317	3.24696	2.62054	0	0	0	1	0	1	0	0	5	0	0	4	0	0	3	0
12304	ScreenPOP		cyano(3-phenoxyphenyl)methyl 3-(2-chloro-3,3,3-trifluoroprop-1-en-1-yl)-2,2-dimethylcyclopropanecarboxylate	ClC(C(F)(F)F)=CC3C(C3C(=O)OC(C#N)c2cc(Oc1ccccc1)ccc2)(C)C	449.86	-4.21827	7	7.78	4320	8640	3.503	3184.2	518.42	0.164141	345.966	239.644	270956	1.65075e+06	179356	124236	92.4838	94.889	85.2683	95.7447	76.3514	83.1081	60.1351	92.5676	3.503	2.71468	-0.784783	2.53903	2.37957	0	0	0	1	3	1	0	0	1	0	0	3	0	0	4	0
15343	ScreenPOP		NO DATA	O=C(C(N(C)C)(CC1=CC=C(C=C1)C)CC)C3=CC=C(N2CCOCC2)C=C3	380.53	-10.0461	5.05	0.883	4320	8640	1.945	88.1049	516.627	2.85495	646.915	440.05	129950	45517.3	334214	227341	91.0268	81.8571	89.512	98.6355	74.3243	70.9459	68.2432	98.6486	1.945	2.71318	0.455598	2.81085	2.6435	0	0	0	1	0	0	0	0	2	0	0	2	0	0	2	0
5015	ScreenPOP		N-phenyl-N-[(trichloromethyl)sulfanyl]benzenesulfonamide	ClC(Cl)(Cl)SN(S(=O)(=O)c1ccccc1)c2ccccc2	382.71	-4.87398	4.52	20	4320	8640	2.791	618.016	510.78	0.203683	372.867	434.525	64296.7	315670	190453	221947	89.6508	91.1887	85.6152	97.803	71.6216	80.4054	60.8108	98.6486	2.791	2.70823	-0.691045	2.57155	2.63801	0	0	0	1	0	3	0	0	1	0	2	2	0	0	4	0
4589	ScreenPOP		2-bromo-N-{4-chloro-2-[(2-fluorophenyl)carbonyl]phenyl}acetamide	BrCC(=O)Nc2c(C(=O)c1c(F)cccc1)cc(Cl)cc2	370.61	-11.0422	4.53	44.8	4320	8640	2.653	449.78	513.645	1.03126	232.893	443.883	238249	231027	119624	227998	92.3335	90.229	82.6549	98.9709	76.3514	78.3784	58.1081	98.6486	2.653	2.71066	0.0133674	2.36716	2.64727	0	0	0	1	1	1	1	0	1	0	0	2	0	0	5	0
4514	ScreenPOP		4,4'-(1,1,1,3,3,3-hexafluoropropane-2,2-diyl)diphenol	FC(F)(F)C(C(F)(F)F)(c1ccc(O)cc1)c2ccc(O)cc2	336.24	-7.63418	4.47	3.2	4320	8640	2.808	642.688	513.021	0.596111	173.31	444.091	196545	329712	88911.6	227828	91.975	91.3622	80.2729	98.8321	76.3514	80.4054	55.4054	98.6486	2.808	2.71013	-0.224673	2.23882	2.64747	0	0	0	1	6	0	0	0	0	0	0	2	0	0	2	0
14549	ScreenPOP		NO DATA	O(c3ccc(N(N=CC2(O)N(c1c(cccc1)C2(C)C)C)C)cc3)C	339.44	-9.61328	4.38	1.29	4320	8640	2.797	626.614	511.923	0.737431	167.804	444.374	236552	320778	85902.7	227485	92.2988	91.2812	80.0301	98.6586	76.3514	80.4054	55.4054	98.6486	2.797	2.7092	-0.132279	2.2248	2.64775	0	0	0	1	0	0	0	0	3	0	0	2	0	0	2	0
11581	ScreenPOP		2-chloro-N-{[4-(trifluoromethoxy)phenyl]carbamoyl}benzamide	Clc2c(C(=O)NC(=O)Nc1ccc(OC(F)(F)F)cc1)cccc2	358.71	-6.63571	4.91	6.73	4320	8640	2.62	416.869	516.113	0.608066	297.414	441.427	130826	215152	153499	227826	91.0615	90.0555	84.4588	98.8205	74.3243	78.3784	59.4595	98.6486	2.62	2.71274	-0.21605	2.47336	2.64486	0	0	0	1	3	1	0	0	2	0	0	3	0	0	4	0
2852	ScreenPOP		2-(4-chlorophenoxy)-5-(trifluoromethyl)aniline	Clc2ccc(Oc1c(N)cc(C(F)(F)F)cc1)cc2	287.67	-4.96039	3.9	18.1	4320	8640	2.744	554.626	492.819	0.173392	334.841	437.321	47393.2	273330	165016	215520	88.7026	90.7377	84.8751	97.4561	71.6216	79.7297	60.1351	97.973	2.744	2.69269	-0.760972	2.52484	2.6408	0	0	0	1	3	1	0	0	1	0	0	1	0	0	4	0
5191	ScreenPOP		NO DATA	ON2C(CC(OC(=O)CCCCCCCCC(=O)OC1CC(N(O)C(C1)(C)C)(C)C)CC2(C)C)(C)C	512.74	-12.0002	5.74	1.63	4320	8640	1.362	23.0144	517.73	7.47029	1687.05	420.215	89010.4	11915.3	873435	217558	90.3677	70.1549	93.2239	97.5833	72.973	60.8108	76.3514	98.6486	1.362	2.7141	0.873337	3.22713	2.62347	0	0	0	1	0	0	0	0	2	0	0	6	0	0	2	0
6420	ScreenPOP		NO DATA	ClC(Cl)(Cl)C1=NSC(Cl)=N1	237.92	-4.58712	2.72	367	4320	8640	1.671	46.8813	363.947	7.77063	2481.65	438.709	132585	17062.3	903190	159667	91.0846	73.6933	93.3164	96.346	74.3243	63.5135	76.3514	94.5946	1.671	2.56104	0.890456	3.39474	2.64218	0	0	0	1	0	4	0	0	2	0	1	0	0	0	3	0
4577	ScreenPOP		4,5,6,7-tetrachloro-1H-isoindole-1,3(2H)-dione	Clc1c(Cl)c(Cl)c2C(=O)NC(=O)c2c1Cl	284.91	-6.89998	3.88	46.4	4320	8640	2.697	497.737	499.867	0.578383	145.098	445.156	143903	248803	72529.8	222519	91.339	90.4949	78.7234	97.8723	75	79.0541	55.4054	98.6486	2.697	2.69885	-0.237785	2.16166	2.64851	0	0	0	1	0	4	0	0	1	0	0	2	0	0	3	0
14409	ScreenPOP		NO DATA	Clc3c(N2N=C(C(N=Nc1c(O)ccc(S(=O)(=O)N)c1)C2=O)C)cc(Cl)cc3	442.28	-12.0002	4.44	37.6	4320	8640	2.544	349.945	512.681	0.851197	192.228	444.197	152713	179410	98551.3	227731	91.4084	89.2345	81.2442	98.7858	75.6757	77.7027	56.0811	98.6486	2.544	2.70985	-0.06997	2.28382	2.64758	0	0	0	1	0	2	0	0	5	0	1	4	0	0	4	0
5817	ScreenPOP		ethyl 1-(3-cyano-3,3-diphenylpropyl)-4-phenylpiperidine-4-carboxylate hydrochloride	O=C(OCC)C4(c1ccccc1)CCN(CCC(C#N)(c2ccccc2)c3ccccc3)CC4	452.6	-12.0002	6.34	2.2	4320	8640	1.352	22.4905	518.114	10.7836	2435.29	363.707	125658	11652.7	1.26176e+06	188442	90.9574	69.9237	94.1721	96.7738	74.3243	60.1351	77.7027	95.9459	1.352	2.71443	1.03276	3.38655	2.56075	0	0	0	1	0	0	0	0	2	0	0	2	0	0	2	0
2909	ScreenPOP		2-chloro-1,3-dinitro-5-(trifluoromethyl)benzene	Clc1c(N(=O)=O)cc(C(F)(F)F)cc1N(=O)=O	270.55	-4.65613	2.5	390000	4320	8640	1.445	27.8612	348.798	16.4041	3553.75	445.148	159414	9717.94	1.23954e+06	155267	91.5125	68.1198	94.1027	96.2882	76.3514	59.4595	77.7027	94.5946	1.445	2.54257	1.21495	3.55069	2.6485	0	0	0	1	3	1	0	0	2	0	0	4	0	0	4	0
11106	ScreenPOP		dimethyl 3,3'-({4-[(2-bromo-6-chloro-4-nitrophenyl)diazenyl]phenyl}imino)dipropanoate (non-preferred name)	Brc2c(N=Nc1ccc(N(CCC(=O)OC)CCC(=O)OC)cc1)c(Cl)cc(N(=O)=O)c2	527.76	-12.0002	6.28	3.18	4320	8640	1.319	20.8449	518.077	10.551	2382.77	371.87	113944	10799.3	1.23446e+06	192658	90.8302	69.1374	94.0796	96.8316	74.3243	59.4595	77.027	95.9459	1.319	2.71439	1.0233	3.37708	2.57039	0	0	0	1	0	1	1	0	4	0	0	6	0	0	4	0
3112	ScreenPOP		1-(3-hydroxy-3-methylpent-4-en-1-yl)-2,5,5,8a-tetramethyldecahydronaphthalen-2-ol	OC(C=C)(CCC1C(O)(CCC2C1(CCCC2(C)C)C)C)C	308.51	-3.89577	6	4.26	4320	8640	4.259	18155.2	516.697	0.00903816	92.5659	341.548	84784.4	9.38071e+06	47828.5	176477	90.2752	97.0745	74.8034	96.5657	72.2973	85.1351	53.3784	94.5946	4.259	2.71324	-2.04392	1.96645	2.53345	0	0	0	1	0	0	0	0	0	0	0	2	0	0	1	0
8319	ScreenPOP		4-{4-[(2,6-dichloro-4-nitrophenyl)diazenyl]phenyl}thiomorpholine 1,1-dioxide	Clc3c(N=Nc2ccc(N1CCS(=O)(=O)CC1)cc2)c(Cl)cc(N(=O)=O)c3	429.28	-11.9889	4.41	2.64	4320	8640	2.383	241.546	512.314	0.797939	180.203	444.289	98742.9	123747	92320.5	227615	90.6105	87.4306	80.6429	98.7049	73.6486	77.027	56.0811	98.6486	2.383	2.70954	-0.0980304	2.25576	2.64767	0	0	0	1	0	2	0	0	4	0	1	4	0	0	4	0
7341	ScreenPOP		NO DATA	O=N(=O)c2cc(C#N)c(N=Nc1c(cc(N(CCOC(=O)C)CCCC)cc1)C)c(C#N)c2	448.49	-7.82025	5.5	1.44	4320	8640	1.571	37.2392	517.5	3.70755	1043.3	430.474	71449.1	19271.3	539907	222770	89.9746	74.9537	92.4607	97.9186	71.6216	64.1892	70.9459	98.6486	1.571	2.71391	0.569087	3.01841	2.63395	0	0	0	1	0	0	0	0	6	0	0	4	0	0	2	0
10315	ScreenPOP		3',6'-bis(ethylamino)-2',7'-dimethyl-3H-spiro[2-benzofuran-1,9'-xanthen]-3-one	O=C4OC1(c3c(Oc2c1cc(c(NCC)c2)C)cc(NCC)c(c3)C)c5c4cccc5	414.51	-12.0002	5.65	1.18	4320	8640	1.294	19.6789	517.654	6.82533	1541.4	424.654	69528.6	10186.8	797914	219824	89.9283	68.6055	93.0851	97.6989	71.6216	59.4595	75.6757	98.6486	1.294	2.71404	0.834124	3.18792	2.62804	0	0	0	1	0	0	0	0	2	0	0	3	0	0	2	0
5568	ScreenPOP		2-[{4-[(2-chloro-4-nitrophenyl)diazenyl]phenyl}(ethyl)amino]ethanol	Clc2c(N=Nc1ccc(N(CCO)CC)cc1)ccc(N(=O)=O)c2	348.79	-6.89374	4.85	3.14	4320	8640	2.5	316.228	515.852	0.39535	217.575	441.992	64492.2	163127	112236	228002	89.6739	88.9223	82.1809	99.0056	71.6216	77.027	57.4324	98.6486	2.5	2.71252	-0.403018	2.33761	2.64541	0	0	0	1	0	1	0	0	4	0	0	3	0	0	3	0
13423	ScreenPOP		N-{2-[(2-bromo-4,6-dinitrophenyl)diazenyl]-5-[(2-cyanoethyl)(prop-2-en-1-yl)amino]-4-methoxyphenyl}acetamide	Brc2c(N=Nc1c(NC(=O)C)cc(N(CC=C)CCC#N)c(OC)c1)c(N(=O)=O)cc(N(=O)=O)c2	546.34	-11.6992	5.4	1.03	4320	8640	1.471	29.5801	517.37	5.02216	1134.22	433.467	76858.4	15303.9	586811	224263	90.0671	72.6411	92.6226	98.0342	72.2973	62.1622	71.6216	98.6486	1.471	2.7138	0.700891	3.0547	2.63696	0	0	0	1	0	0	1	0	7	0	0	6	0	0	3	0
10846	ScreenPOP		({4-[(2,6-dibromo-4-nitrophenyl)diazenyl]phenyl}imino)diethane-2,1-diyl diacetate	Brc2c(N=Nc1ccc(N(CCOC(=O)C)CCOC(=O)C)cc1)c(Br)cc(N(=O)=O)c2	572.21	-12.0002	6.53	3.08	4320	8640	1.217	16.4816	518.233	11.3838	2570.82	334.207	97232.3	8541.33	1.33228e+06	173197	90.5759	66.9519	94.3224	96.5426	73.6486	58.7838	77.7027	94.5946	1.217	2.71453	1.05629	3.41007	2.52402	0	0	0	1	0	0	2	0	4	0	0	6	0	0	3	0
5884	ScreenPOP		3,3'-({4-[(2-chloro-4-nitrophenyl)diazenyl]phenyl}imino)dipropanenitrile	Clc2c(N=Nc1ccc(N(CCC#N)CCC#N)cc1)ccc(N(=O)=O)c2	382.81	-12.0002	4.35	4.23	4320	8640	2.387	243.781	511.505	0.700679	158.237	444.453	87371.4	124695	80939.1	227340	90.3446	87.4537	79.6138	98.624	72.973	77.027	55.4054	98.6486	2.387	2.70885	-0.154481	2.19931	2.64783	0	0	0	1	0	1	0	0	6	0	0	2	0	0	3	0
5483	ScreenPOP		sulfonylbis(trichloromethane)	ClC(Cl)(Cl)S(=O)(=O)C(Cl)(Cl)Cl	300.8	-6.31298	3.3	100000	4320	8640	2.222	166.725	460.847	1.78586	402.926	445.388	137215	76834.5	185687	205255	91.1887	85.1526	85.488	97.0745	74.3243	72.973	60.8108	95.9459	2.222	2.66356	0.251846	2.60523	2.64874	0	0	0	1	0	6	0	0	0	0	1	2	0	0	3	0
6559	ScreenPOP		4,5,6,7-tetrachloro-3',6'-dihydroxy-3H-spiro[2-benzofuran-1,9'-xanthen]-3-one	Clc1c(Cl)c(Cl)c2C3(OC(=O)c2c1Cl)c5c(Oc4c3ccc(O)c4)cc(O)cc5	470.1	-12.0002	5.93	1.28	4320	8640	1.107	12.7938	517.865	8.74118	1974.06	407.915	57914.4	6625.47	1.0223e+06	211245	89.3617	64.3733	93.6864	97.2826	71.6216	57.4324	77.027	97.973	1.107	2.71422	0.94157	3.29536	2.61057	0	0	0	1	0	4	0	0	0	0	0	5	0	0	2	0
10841	ScreenPOP		1,3-bis[(5-isocyanato-1,3,3-trimethylcyclohexyl)methyl]urea	O=C=NC2CC(CNC(=O)NCC1(CC(N=C=O)CC(C1)(C)C)C)(CC(C2)(C)C)C	418.58	-9.44109	7.31	9.59	4320	8640	1.245	17.5792	518.707	12.4348	2808.25	199.383	113386	9118.47	1.45666e+06	103422	90.8187	67.5416	94.7965	95.34	74.3243	58.7838	79.0541	91.8919	1.245	2.71492	1.09464	3.44844	2.29969	0	0	0	1	0	0	0	0	4	0	0	3	0	0	2	0
3091	ScreenPOP		3',6'-bis(diethylamino)-3H-spiro[2-benzofuran-1,9'-xanthen]-3-one	O=C4OC1(c3c(Oc2c1ccc(N(CC)CC)c2)cc(N(CC)CC)cc3)c5c4cccc5	442.56	-9.5783	6.63	1.09	4320	8640	1.188	15.417	518.299	11.6065	2623.34	316.82	92742.6	7990.61	1.35968e+06	164207	90.4255	66.0962	94.3686	96.4616	72.973	58.7838	77.7027	94.5946	1.188	2.71458	1.0647	3.41886	2.50081	0	0	0	1	0	0	0	0	2	0	0	3	0	0	2	0
13606	ScreenPOP		2-(ethyl{4-[(6-nitro-1,3-benzothiazol-2-yl)diazenyl]phenyl}amino)ethyl benzoate	s3c(N=Nc2ccc(N(CCOC(=O)c1ccccc1)CC)cc2)nc4c3cc(N(=O)=O)cc4	475.53	-12.0002	6.26	3.2	4320	8640	1.155	14.2889	518.065	10.4686	2364.15	374.46	77494.8	7402.6	1.22478e+06	193995	90.1364	65.3677	94.0449	96.8895	72.2973	58.1081	77.027	95.9459	1.155	2.71438	1.01989	3.37367	2.57341	0	0	0	1	0	0	0	0	5	0	1	4	0	0	3	0
8840	ScreenPOP		N-{5-(diethylamino)-2-[(2,4-dinitrophenyl)diazenyl]phenyl}acetamide	O=N(=O)c2c(N=Nc1c(NC(=O)C)cc(N(CC)CC)cc1)ccc(N(=O)=O)c2	400.4	-12.0002	4.99	1.18	4320	8640	1.702	50.3501	516.432	2.57851	582.328	440.751	67047.5	26002.4	300733	227618	89.778	77.648	88.321	98.7165	71.6216	65.5405	67.5676	98.6486	1.702	2.71301	0.41137	2.76517	2.64419	0	0	0	1	0	0	0	0	6	0	0	5	0	0	2	0
4552	ScreenPOP		6-(dimethylamino)-3,3-bis[4-(dimethylamino)phenyl]-2-benzofuran-1(3H)-one	O=C1OC(c2c1cc(N(C)C)cc2)(c3ccc(N(C)C)cc3)c4ccc(N(C)C)cc4	415.54	-10.8661	4.95	1.24	4320	8640	1.752	56.4937	516.287	2.39287	540.592	441.17	69792.6	29167	279100	227770	89.9514	78.6309	87.7775	98.809	71.6216	66.2162	66.2162	98.6486	1.752	2.71289	0.378919	2.73287	2.64461	0	0	0	1	0	0	0	0	3	0	0	2	0	0	2	0
10938	ScreenPOP		5-chloro-2-(2,4-dichlorophenoxy)aniline	Clc2c(Oc1c(N)cc(Cl)cc1)ccc(Cl)c2	288.56	-6.16064	4.23	5.14	4320	8640	2.901	796.159	509.262	0.0813128	106.671	444.228	32968.6	405453	54323.6	226228	87.6272	91.9519	75.9366	98.358	70.2703	80.4054	53.3784	98.6486	2.901	2.70694	-1.08984	2.02805	2.64761	0	0	0	1	0	3	0	0	1	0	0	1	0	0	3	0
2994	ScreenPOP		benzo[5,6]acridino[2,1,9,8-klmna]benzo[h]acridine-8,16-dione	O=C7c5c6c(nc4c1c6c(nc2c1c(C(=O)c3c2cccc3)cc4)cc5)c8c7cccc8	408.42	-12.0002	6	13.1	4320	8640	1.152	14.1906	517.909	9.16423	2069.58	402.209	67351.9	7349.43	1.07185e+06	208308	89.8011	65.2868	93.802	97.167	71.6216	58.1081	77.027	95.9459	1.152	2.71425	0.962096	3.31588	2.60445	0	0	0	1	0	0	0	0	2	0	0	2	0	0	2	0
4402	ScreenPOP		1-chloro-6,15-dihydrodinaphtho[2,3-a:2',3'-h]phenazine-5,9,14,18-tetrone	Clc2c1c(O)c4c(c(O)c1ccc2)c3nc6c(nc3cc4)c5C(=O)c7c(C(=O)c5cc6)cccc7	476.88	-12.0002	5.68	2.48	4320	8640	1.066	11.6413	517.681	7.04225	1590.38	423.261	42439.8	6026.46	823307	219114	88.3788	63.0088	93.1545	97.6411	70.9459	56.7568	75.6757	98.6486	1.066	2.71406	0.847711	3.2015	2.62661	0	0	0	1	0	1	0	0	2	0	0	4	0	0	3	0
14433	ScreenPOP		NO DATA	ClC2=C(OCCN(C(=O)N1C=NC=C1)CCC)C(Cl)=CC(Cl)=C2	376.67	-6.17368	4.1	3.29	4320	8640	3.29	1949.84	506.379	0.0367891	69.7068	444.439	36324	987359	35298	225055	87.8816	93.8945	71.6813	98.1499	70.2703	82.4324	50.6757	98.6486	3.29	2.70448	-1.43428	1.84327	2.64781	0	0	0	1	0	3	0	0	3	0	0	2	0	0	3	0
11987	ScreenPOP		N-propyl-N-[2-(2,4,6-trichlorophenoxy)ethyl]-1H-imidazole-1-carboxamide	Clc2c(OCCN(C(=O)n1cncc1)CCC)c(Cl)cc(Cl)c2	376.67	-6.17368	4.1	3.29	4320	8640	3.29	1949.84	506.379	0.0367891	69.7068	444.439	36324	987359	35298	225055	87.8816	93.8945	71.6813	98.1499	70.2703	82.4324	50.6757	98.6486	3.29	2.70448	-1.43428	1.84327	2.64781	0	0	0	1	0	3	0	0	3	0	0	2	0	0	3	0
11167	ScreenPOP		3-chloro-4-(chloromethyl)-1-[3-(trifluoromethyl)phenyl]pyrrolidin-2-one	ClC2C(=O)N(c1cc(C(F)(F)F)ccc1)CC2CCl	312.12	-5.80194	3.36	34.4	4320	8640	2.262	182.81	464.362	0.775839	428.668	444.593	65860.9	84889.9	199057	206452	89.7433	85.7771	85.8233	97.1438	71.6216	73.6486	60.8108	95.9459	2.262	2.66686	-0.110228	2.63212	2.64796	0	0	0	1	3	2	0	0	1	0	0	1	0	0	4	0
11955	ScreenPOP		N-{2-[(2-bromo-4,6-dinitrophenyl)diazenyl]-5-(ethylamino)-4-methoxyphenyl}acetamide	Brc2c(N=Nc1c(NC(=O)C)cc(NCC)c(OC)c1)c(N(=O)=O)cc(N(=O)=O)c2	481.27	-12.0002	4.92	2.49	4320	8640	1.738	54.7016	516.169	2.26332	511.136	441.46	63905.4	28235.3	263833	227868	89.6161	78.4112	87.4075	98.8668	71.6216	66.2162	65.5405	98.6486	1.738	2.71279	0.354746	2.70854	2.64489	0	0	0	1	0	0	1	0	6	0	0	6	0	0	3	0
9891	ScreenPOP		NO DATA	Clc2c(Cl)cc1N=C(Sc1c2)N=Nc3ccc(N(CCOC(=O)C)CCC#N)cc3	462.36	-12.0002	5.3	3.55	4320	8640	1.394	24.7742	517.211	4.34379	980.973	435.882	55659.1	12813.5	507370	225443	89.2114	70.7794	92.2872	98.2539	71.6216	60.8108	70.9459	98.6486	1.394	2.71367	0.637868	2.99166	2.63937	0	0	0	1	0	2	0	0	5	0	1	2	0	0	4	0
15456	ScreenPOP		NO DATA	Clc1c(Cl)ccc2N=C(Sc12)N=Nc3ccc(N(CCOC(=O)C)CCC#N)cc3	462.36	-12.0002	5.3	3.55	4320	8640	1.394	24.7742	517.211	4.34379	980.973	435.882	55659.1	12813.5	507370	225443	89.2114	70.7794	92.2872	98.2539	71.6216	60.8108	70.9459	98.6486	1.394	2.71367	0.637868	2.99166	2.63937	0	0	0	1	0	2	0	0	5	0	1	2	0	0	4	0
10664	ScreenPOP		1-amino-N-(3-bromo-9,10-dioxo-9,10-dihydroanthracen-2-yl)-9,10-dioxo-9,10-dihydroanthracene-2-carboxamide	Brc5c(NC(=O)c2c(N)c1C(=O)c3c(C(=O)c1cc2)cccc3)cc4C(=O)c6c(C(=O)c4c5)cccc6	551.36	-12.0002	6.83	6.33	4320	8640	1.099	12.5603	518.431	11.9903	2707.78	279.967	78076.3	6511.65	1.4038e+06	145144	90.148	64.0957	94.4843	96.1263	72.2973	57.4324	78.3784	93.9189	1.099	2.71469	1.07883	3.43261	2.44711	0	0	0	1	0	0	1	0	2	0	0	5	0	0	3	0
6489	ScreenPOP		2-[{4-[(2-chloro-4-nitrophenyl)diazenyl]phenyl}(2-cyanoethyl)amino]ethyl acetate	Clc2c(N=Nc1ccc(N(CCOC(=O)C)CCC#N)cc1)ccc(N(=O)=O)c2	415.84	-12.0002	4.87	3.57	4320	8640	1.837	68.7068	515.955	2.05717	464.579	441.902	72925.9	35449.6	239702	228001	89.9977	79.9607	86.7946	98.9824	71.6216	67.5676	64.1892	98.6486	1.837	2.71261	0.31327	2.66706	2.64533	0	0	0	1	0	1	0	0	5	0	0	4	0	0	3	0
6758	ScreenPOP		methyl N-{4-[(2-chloro-4-nitrophenyl)diazenyl]phenyl}-N-(2-cyanoethyl)-beta-alaninate	Clc2c(N=Nc1ccc(N(CCC(=O)OC)CCC#N)cc1)ccc(N(=O)=O)c2	415.84	-12.0002	4.87	3.63	4320	8640	1.837	68.7068	515.955	2.05717	464.579	441.902	72925.9	35449.6	239702	228001	90.0093	79.9607	86.8062	98.994	71.6216	67.5676	64.1892	98.6486	1.837	2.71261	0.313271	2.66706	2.64533	0	0	0	1	0	1	0	0	5	0	0	4	0	0	3	0
12692	ScreenPOP		NO DATA	Nc1c(cc(cc1C)Cc2c(N)c(ccc2)C)Cc3c(N)c(ccc3)C	345.49	-12.0002	4.93	1.27	4320	8640	1.658	45.4988	516.209	2.30638	520.868	441.365	54169.7	23486.9	268877	227837	89.1767	76.642	87.5	98.8437	71.6216	64.8649	66.2162	98.6486	1.658	2.71283	0.36293	2.71673	2.6448	0	0	0	1	0	0	0	0	3	0	0	0	0	0	1	0
13100	ScreenPOP		1,1,2,2,3,3,4,4,5,5,6,6,6-tridecafluoro-N-(2-hydroxyethyl)-N-methylhexane-1-sulfonamide	S(=O)(=O)(N(CCO)C)C(F)(F)C(F)(F)C(F)(F)C(F)(F)C(F)(F)C(F)(F)F	457.21	-3.1954	4.17	15.9	4320	8640	2.955	901.571	452.6	0.069729	320.848	263.711	28453	408051	145216	119356	87.0375	91.9635	84.1466	95.5134	69.5946	80.4054	58.7838	92.5676	2.955	2.65571	-1.15659	2.5063	2.42113	0	0	0	1	13	0	0	0	1	0	1	3	0	0	4	0
9742	ScreenPOP		3-(methyl{4-[(4-nitrophenyl)diazenyl]phenyl}amino)propanenitrile	O=N(=O)c2ccc(N=Nc1ccc(N(CCC#N)C)cc1)cc2	309.33	-10.6827	4.2	4.23	4320	8640	2.428	267.917	508.955	0.504067	113.857	444.779	68733.4	136358	57948.3	226372	89.8936	87.9857	76.4339	98.3927	71.6216	77.027	53.3784	98.6486	2.428	2.70668	-0.297512	2.05636	2.64814	0	0	0	1	0	0	0	0	5	0	0	2	0	0	2	0
14278	ScreenPOP		({4-[(E)-(2-cyano-4-nitrophenyl)diazenyl]-3-methylphenyl}imino)diethane-2,1-diyl dimethyl biscarbonate	O=N(=O)c2cc(C#N)c(N=Nc1c(cc(N(CCOC(=O)OC)CCOC(=O)OC)cc1)C)cc2	485.46	-12.0002	4.56	1.45	4320	8640	2.008	101.859	513.926	1.09855	248.093	443.763	57506.8	52348.1	127502	228061	89.327	82.7706	83.3603	99.0287	71.6216	72.2973	58.1081	98.6486	2.008	2.7109	0.0408181	2.39461	2.64715	0	0	0	1	0	0	0	0	5	0	0	8	0	0	2	0
12074	ScreenPOP		N-{2-[(2-chloro-4,6-dinitrophenyl)diazenyl]-5-(ethylamino)-4-(2-methoxyethoxy)phenyl}propanamide	Clc2c(N=Nc1c(NC(=O)CC)cc(NCC)c(OCCOC)c1)c(N(=O)=O)cc(N(=O)=O)c2	494.89	-12.0002	4.89	2.17	4320	8640	1.725	53.0884	516.043	2.13773	482.776	441.731	58565.2	27395.9	249134	227952	89.3733	78.1105	87.0722	98.9362	71.6216	66.2162	64.1892	98.6486	1.725	2.71269	0.329954	2.68375	2.64516	0	0	0	1	0	1	0	0	6	0	0	7	0	0	3	0
2408	ScreenPOP		7,16-dichloro-6,15-dihydrodinaphtho[2,3-a:2',3'-h]phenazine-5,9,14,18-tetrone	Clc3c1nc5c(nc1c2c(O)c4c(c(O)c2c3)cccc4)c(Cl)cc6C(=O)c7c(C(=O)c56)cccc7	511.32	-12.0002	6.32	5.41	4320	8640	0.957	9.05733	518.102	10.7085	2418.33	366.493	50251.1	4692.62	1.25294e+06	189881	88.876	60.3377	94.1142	96.7969	71.6216	55.4054	77.7027	95.9459	0.957	2.71441	1.02973	3.38352	2.56407	0	0	0	1	0	2	0	0	2	0	0	4	0	0	3	0
7787	ScreenPOP		(12Z,14Z,16E,18E,20E,22E,24Z)-5,17,19-trihydroxy-23-methoxy-2,4,12,16,18,20,22-heptamethyl-1,6,9,11-tetraoxo-1,2,6,9-tetrahydro-2,7-(epoxypentadeca[1,3,5,7,9,11,13]heptaenoimino)naphtho[2,1-b]furan-21-yl acetate	O=C(OC1=C(C(O)=C(C(O)=C(C=CC=C(C(=O)NC3C(=O)c4c(O)c(c2OC(OC=CC(OC)=C1C)(C(=O)c2c4C(=O)C=3)C)C)C)C)C)C)C	687.71	-12.0002	6.33	0.0954	4320	8640	0.955	9.01571	518.108	10.745	2426.72	365.109	50190.8	4671.11	1.2573e+06	189166	88.8645	60.303	94.1374	96.7854	71.6216	55.4054	77.7027	95.9459	0.955	2.71442	1.0312	3.38502	2.56242	0	0	0	1	0	0	0	0	1	0	0	12	0	0	2	0
10412	ScreenPOP		N-{5-[benzyl(prop-2-en-1-yl)amino]-2-[(2-bromo-4,6-dinitrophenyl)diazenyl]-4-methoxyphenyl}acetamide	Brc3c(N=Nc2c(NC(=O)C)cc(N(CC=C)Cc1ccccc1)c(OC)c2)c(N(=O)=O)cc(N(=O)=O)c3	583.4	-12.0002	7.23	1	4320	8640	1.079	11.995	518.668	12.3894	2797.93	210.822	77079.8	6221.42	1.4512e+06	109347	90.0902	63.3904	94.7849	95.3631	72.2973	56.7568	79.0541	91.8919	1.079	2.71489	1.09305	3.44684	2.32392	0	0	0	1	0	0	1	0	6	0	0	6	0	0	3	0
1997	ScreenPOP		1,1,1,3,3,3-hexachloroacetone	ClC(Cl)(Cl)C(=O)C(Cl)(Cl)Cl	264.75	-5.41218	2.48	100000	4320	8640	1.47	29.5121	352.279	8.42014	1879.94	445.351	87539.8	10396.5	662264	156888	90.3562	68.7095	92.8307	96.3228	72.973	59.4595	72.973	94.5946	1.47	2.54689	0.925319	3.27414	2.6487	0	0	0	1	0	6	0	0	0	0	0	1	0	0	2	0
8228	ScreenPOP		2-({4-[(2-cyanoethyl)(ethyl)amino]phenyl}diazenyl)-5-nitrobenzonitrile	O=N(=O)c2cc(C#N)c(N=Nc1ccc(N(CCC#N)CC)cc1)cc2	348.37	-12.0002	4.24	3.76	4320	8640	2.281	190.985	509.717	0.550715	124.37	444.703	53611.3	97348.6	63393.8	226673	89.1304	86.5171	77.3589	98.4505	71.6216	75.6757	53.3784	98.6486	2.281	2.70733	-0.259073	2.09472	2.64807	0	0	0	1	0	0	0	0	6	0	0	2	0	0	2	0
9932	ScreenPOP		N-ethyl-1,1,2,2,3,3,4,4,5,5,6,6,6-tridecafluoro-N-(2-hydroxyethyl)hexane-1-sulfonamide	S(=O)(=O)(N(CCO)CC)C(F)(F)C(F)(F)C(F)(F)C(F)(F)C(F)(F)C(F)(F)F	471.24	-3.07256	4.66	10.8	4320	8640	3.281	1909.85	472.671	0.0293522	220.752	243.546	26497.2	902732	104343	115117	86.8756	93.7673	81.6721	95.4672	69.5946	81.0811	56.0811	92.5676	3.281	2.67456	-1.53236	2.3439	2.38658	0	0	0	1	13	0	0	0	1	0	1	3	0	0	4	0
11491	ScreenPOP		2,2'-({4-[(2,6-dichloro-4-nitrophenyl)diazenyl]phenyl}imino)diethanol	Clc2c(N=Nc1ccc(N(CCO)CCO)cc1)c(Cl)cc(N(=O)=O)c2	399.24	-12.0002	4.43	2.92	4320	8640	2.079	119.95	512.561	0.833075	188.137	444.228	51218.8	61481.7	96431.9	227694	88.9223	83.8691	81.013	98.7627	71.6216	72.2973	56.0811	98.6486	2.079	2.70975	-0.0793162	2.27447	2.64761	0	0	0	1	0	2	0	0	4	0	0	4	0	0	3	0
6860	ScreenPOP		2,6-dichloro-4,8-di(piperidin-1-yl)pyrimido[5,4-d]pyrimidine	Clc3nc(N1CCCCC1)c4nc(Cl)nc(N2CCCCC2)c4n3	367.28	-12.0002	5.45	3.36	4320	8640	1.082	12.0781	517.438	5.37539	1213.94	432.051	33594.5	6249.69	628140	223560	87.7081	63.4598	92.692	97.9995	70.2703	56.7568	72.973	98.6486	1.082	2.71386	0.73041	3.0842	2.63554	0	0	0	1	0	2	0	0	6	0	0	0	0	0	2	0
14004	ScreenPOP		({3-methyl-4-[(6-thiocyanato-1,3-benzothiazol-2-yl)diazenyl]phenyl}imino)diethane-2,1-diyl diacetate	s2c(N=Nc1c(cc(N(CCOC(=O)C)CCOC(=O)C)cc1)C)nc3c2cc(SC#N)cc3	497.59	-12.0002	5.48	1.45	4320	8640	1.08	12.0226	517.476	5.59009	1262.44	431.128	34778.3	6221.43	653282	223098	87.8006	63.4019	92.796	97.9648	70.2703	56.7568	72.973	98.6486	1.08	2.71389	0.747419	3.10121	2.63461	0	0	0	1	0	0	0	0	5	0	2	4	0	0	3	0
7610	ScreenPOP		({2-(acetylamino)-3-[(E)-(2-bromo-4,6-dinitrophenyl)diazenyl]-5-ethoxyphenyl}imino)diethane-2,1-diyl diacetate	Brc2c(N=Nc1c(NC(=O)C)c(N(CCOC(=O)C)CCOC(=O)C)cc(OCC)c1)c(N(=O)=O)cc(N(=O)=O)c2	639.42	-10.5619	5.53	1.73	4320	8640	1.077	11.9399	517.534	5.94766	1343.66	429.453	36752.4	6179.29	695387	222256	87.9394	63.3094	92.9463	97.8377	70.2703	56.7568	72.973	98.6486	1.077	2.71394	0.774346	3.12829	2.63292	0	0	0	1	0	0	1	0	6	0	0	10	0	0	3	0
8052	ScreenPOP		2,2'-diazene-1,2-diylbis(4-methoxy-2,4-dimethylpentanenitrile)	O(C(CC(N=NC(C#N)(CC(OC)(C)C)C)(C#N)C)(C)C)C	308.43	-11.4182	4.07	21.5	4320	8640	2.496	313.329	505.98	0.377662	85.2886	444.983	59873.7	158538	43154.3	225153	89.4426	88.772	73.7165	98.1846	71.6216	77.027	50.6757	98.6486	2.496	2.70413	-0.422897	1.93089	2.64834	0	0	0	1	0	0	0	0	4	0	0	2	0	0	2	0
1264	ScreenPOP		4,6-dichloro-N-(2-chlorophenyl)-1,3,5-triazin-2-amine	Clc1nc(Cl)nc(n1)Nc2c(Cl)cccc2	275.53	-7.93982	3.88	6	4320	8640	2.666	463.447	499.909	0.248618	60.6525	445.188	57600.2	231681	30320.7	222553	89.3386	90.2405	69.7849	97.8839	71.6216	78.3784	49.3243	98.6486	2.666	2.69889	-0.604467	1.78285	2.64854	0	0	0	1	0	3	0	0	4	0	0	0	0	0	2	0
10021	ScreenPOP		2,8-bis(trifluoromethyl)quinolin-4-ol	FC(F)(F)c1nc2c(c(O)c1)cccc2C(F)(F)F	281.16	-6.65533	3.59	190	4320	8640	2.047	111.429	484.994	0.862498	203.883	445.325	46611.7	54042.7	98881.9	215980	88.6448	83.0597	81.2905	97.4676	70.9459	72.2973	56.0811	97.973	2.047	2.68574	-0.0642417	2.30938	2.64868	0	0	0	1	6	0	0	0	1	0	0	1	0	0	3	0
6365	ScreenPOP		2,9-dimethylisoquino[4',5',6':6,5,10]anthra[2,1,9-def]isoquinoline-1,3,8,10(2H,9H)-tetrone	O=C6N(C(=O)c2c7c1c(c5c3c(c1cc2)ccc4C(=O)N(C(=O)c(c34)cc5)C)ccc67)C	418.41	-12.0002	4.18	6.67	4320	8640	2.229	169.434	508.549	0.482364	108.934	444.814	41563.1	86165.4	55398.1	226210	88.2747	85.858	76.1216	98.3464	70.9459	73.6486	53.3784	98.6486	2.229	2.70633	-0.316625	2.03716	2.64818	0	0	0	1	0	0	0	0	2	0	0	4	0	0	2	0
5301	ScreenPOP		2,2,3,3,4,4,4-heptafluoro-N-(2-hydroxy-4-nitrophenyl)butanamide	FC(F)(F)C(F)(F)C(F)(F)C(=O)Nc1c(O)cc(N(=O)=O)cc1	350.15	-10.6474	4.42	154	4320	8640	1.967	92.683	512.439	0.815421	184.149	444.259	38727.9	47494.4	94365.1	227656	88.0897	82.2155	80.8279	98.728	70.9459	70.9459	56.0811	98.6486	1.967	2.70964	-0.0886183	2.26517	2.64764	0	0	0	1	7	0	0	0	2	0	0	4	0	0	3	0
10968	ScreenPOP		3,8,8,11a-tetramethyldodecahydro-3,5a-epoxynaphtho[2,1-c]oxepine	O1C4(OCC13C(C2(C(C(CCC2)(C)C)CC3)C)CC4)C	278.44	-3.16064	5.47	6.01	4320	8640	3.555	3589.22	503.372	0.0102482	123.916	251.961	18515.5	1.80671e+06	62375.9	126830	85.6036	95.0162	77.1739	95.8141	66.2162	83.7838	53.3784	93.2432	3.555	2.70189	-1.98935	2.09313	2.40133	0	0	0	1	0	0	0	0	0	0	0	2	0	0	1	0
9577	ScreenPOP		6'-(diethylamino)-3'-methyl-2'-(phenylamino)-3H-spiro[2-benzofuran-1,9'-xanthen]-3-one	O=C5OC1(c4c(Oc2c1ccc(N(CC)CC)c2)cc(c(Nc3ccccc3)c4)C)c6c5cccc6	476.58	-11.693	7.32	1.18	4320	8640	0.961	9.14113	518.712	12.4407	2809.51	198.026	58988.9	4741.61	1.45732e+06	102718	89.408	60.5227	94.808	95.3284	71.6216	55.4054	79.0541	90.5405	0.961	2.71493	1.09484	3.44863	2.29672	0	0	0	1	0	0	0	0	2	0	0	3	0	0	2	0
12136	ScreenPOP		({4-[(2,6-dibromo-4-nitrophenyl)diazenyl]-3-methylphenyl}imino)diethane-2,1-diyl diacetate	Brc2c(N=Nc1c(cc(N(CCOC(=O)C)CCOC(=O)C)cc1)C)c(Br)cc(N(=O)=O)c2	586.24	-12.0002	7.07	1.45	4320	8640	0.89	7.76247	518.581	12.2691	2770.75	236.536	49388.8	4025.47	1.43686e+06	122663	88.8182	58.9847	94.6346	95.6522	71.6216	54.0541	78.3784	92.5676	0.89	2.71482	1.08881	3.4426	2.3739	0	0	0	1	0	0	2	0	4	0	0	6	0	0	3	0
8504	ScreenPOP		3-[{4-[(E)-(5-nitro-1,3-thiazol-2-yl)diazenyl]phenyl}(2-phenylethyl)amino]propanenitrile	s3c(N=Nc2ccc(N(CCC#N)CCc1ccccc1)cc2)ncc3N(=O)=O	406.46	-12.0002	4.82	3.37	4320	8640	1.562	36.4754	515.715	1.86641	421.5	442.297	35108.9	18810.9	217374	228099	87.8469	74.6068	86.2974	99.0634	70.2703	64.1892	62.8378	98.6486	1.562	2.71241	0.271008	2.6248	2.64571	0	0	0	1	0	0	0	0	6	0	1	2	0	0	3	0
14823	ScreenPOP		NO DATA	S(C(=O)NCCCCCCNC(=O)N(C(=O)NCCCCCCN=C=O)CCCCCCN=C=O)CCC[Si](OC)(OC)OC	674.93	-12.0002	6.62	4.08	4320	8640	0.853	7.12853	518.292	11.604	2620.56	318.603	42872.8	3694.66	1.35821e+06	165129	88.4135	57.944	94.3571	96.4732	70.9459	52.7027	77.7027	94.5946	0.853	2.71457	1.06461	3.41839	2.50325	0	0	0	1	0	0	0	0	6	0	1	8	1	0	4	0
9995	ScreenPOP		N-[(4-chlorophenyl)carbamoyl]-2,6-difluorobenzamide	Clc2ccc(NC(=O)NC(=O)c1c(F)cccc1F)cc2	310.69	-6.72577	3.88	15.8	4320	8640	2.097	125.026	499.818	0.426774	142.676	445.113	26669.2	62490.2	71312.1	222476	86.9103	83.95	78.5037	97.8608	69.5946	72.2973	54.7297	98.6486	2.097	2.69881	-0.369802	2.15435	2.64847	0	0	0	1	2	1	0	0	2	0	0	2	0	0	4	0
10855	ScreenPOP		3'-methyl-2'-(phenylamino)-6'-(pyrrolidin-1-yl)-3H-spiro[2-benzofuran-1,9'-xanthen]-3-one	O=C6OC1(c5c(Oc3c1ccc(N2CCCC2)c3)cc(c(Nc4ccccc4)c5)C)c7c6cccc7	474.56	-12.0002	7.2	1.19	4320	8640	0.876	7.51623	518.653	12.3699	2793.53	215.369	48221.9	3898.31	1.44887e+06	111702	88.772	58.6378	94.7155	95.4209	71.6216	53.3784	78.3784	91.8919	0.876	2.71488	1.09237	3.44615	2.33318	0	0	0	1	0	0	0	0	2	0	0	3	0	0	2	0
8725	ScreenPOP		N-{2-[(2-bromo-4,6-dinitrophenyl)diazenyl]-5-[(2-cyanoethyl)(ethyl)amino]-4-methoxyphenyl}acetamide	Brc2c(N=Nc1c(NC(=O)C)cc(N(CCC#N)CC)c(OC)c1)c(N(=O)=O)cc(N(=O)=O)c2	534.33	-12.0002	4.98	1.22	4320	8640	1.341	21.928	516.397	2.53155	571.722	440.86	28666.3	11323.6	295235	227658	87.0953	69.6115	88.1938	98.7512	69.5946	59.4595	67.5676	98.6486	1.341	2.71298	0.403387	2.75718	2.6443	0	0	0	1	0	0	1	0	7	0	0	6	0	0	3	0
10671	ScreenPOP		3-[2,4-bis(dimethylamino)phenyl]-6-(dimethylamino)-3-[4-(dimethylamino)phenyl]-2-benzofuran-1(3H)-one	O=C2OC(c1c(N(C)C)cc(N(C)C)cc1)(c3c2cc(N(C)C)cc3)c4ccc(N(C)C)cc4	458.61	-12.0002	5.12	1.22	4320	8640	1.156	14.3219	516.824	3.24765	733.443	439.103	24038.8	7401.88	379060	226939	86.5171	65.3562	89.9283	98.4968	68.2432	58.1081	70.2703	98.6486	1.156	2.71334	0.51157	2.86537	2.64257	0	0	0	1	0	0	0	0	4	0	0	2	0	0	2	0
514	ScreenPOP		1-tert-butyl-3,5-dimethyl-2,4,6-trinitrobenzene	O=N(=O)c1c(c(N(=O)=O)c(c(N(=O)=O)c1C)C)C(C)(C)C	297.27	-7.37149	4.45	309	4320	8640	1.817	65.6145	512.794	1.00595	228.404	444.156	33847	33646.7	117124	227760	87.7313	79.6369	82.5278	98.7974	70.2703	67.5676	58.1081	98.6486	1.817	2.70994	0.00257683	2.3587	2.64754	0	0	0	1	0	0	0	0	3	0	0	6	0	0	2	0
13932	ScreenPOP		NO DATA	S2C(N=Nc1c(cc(N(CC)CC)cc1)C)=NC=C2N(=O)=O	319.38	-10.2813	4.64	1.51	4320	8640	1.719	52.36	514.591	1.29476	292.787	443.4	34885.9	26944	150666	228169	87.8238	77.9371	84.2969	99.1559	70.2703	66.2162	59.4595	98.6486	1.719	2.71146	0.112189	2.46655	2.6468	0	0	0	1	0	0	0	0	5	0	1	2	0	0	3	0
13097	ScreenPOP		N-ethyl-1,1,2,2,3,3,4,4,5,5,5-undecafluoro-N-(2-hydroxyethyl)pentane-1-sulfonamide	S(=O)(=O)(N(CCO)CC)C(F)(F)C(F)(F)C(F)(F)C(F)(F)C(F)(F)F	421.23	-3.79303	3.99	10.8	4320	8640	2.77	588.844	463.196	0.0455384	215.923	357.444	12420.6	272750	100015	165567	84.2391	90.7262	81.3599	96.4847	64.1892	79.7297	56.0811	94.5946	2.77	2.66576	-1.34162	2.3343	2.55321	0	0	0	1	11	0	0	0	1	0	1	3	0	0	4	0
12629	ScreenPOP		N-{2-[(2,6-dicyano-4-methylphenyl)diazenyl]-5-(diethylamino)phenyl}methanesulfonamide	S(=O)(=O)(Nc2c(N=Nc1c(C#N)cc(cc1C#N)C)ccc(N(CC)CC)c2)C	410.5	-12.0002	4.11	1.17	4320	8640	2.132	135.519	506.983	0.412875	93.2436	444.927	28366.9	68705.9	47273	225570	87.0259	84.586	74.6762	98.2771	69.5946	72.973	53.3784	98.6486	2.132	2.70499	-0.384181	1.96962	2.64829	0	0	0	1	0	0	0	0	6	0	1	2	0	0	3	0
8193	ScreenPOP		3-(ethyl{3-methyl-4-[(6-nitro-1,3-benzothiazol-2-yl)diazenyl]phenyl}amino)propanenitrile	s2c(N=Nc1c(cc(N(CCC#N)CC)cc1)C)nc3c2cc(N(=O)=O)cc3	394.45	-12.0002	4.83	1.58	4320	8640	1.482	30.3389	515.765	1.90331	429.838	442.221	29782.5	15647.7	221695	228082	87.234	72.907	86.3784	99.0518	69.5946	62.1622	63.5135	98.6486	1.482	2.71245	0.279509	2.6333	2.64564	0	0	0	1	0	0	0	0	6	0	1	2	0	0	3	0
13099	ScreenPOP		1,1,2,2,3,3,4,4,5,5,5-undecafluoro-N-(2-hydroxyethyl)-N-methylpentane-1-sulfonamide	S(=O)(=O)(N(CCO)C)C(F)(F)C(F)(F)C(F)(F)C(F)(F)C(F)(F)F	407.2	-3.91577	3.5	15.9	4320	8640	2.399	250.611	425.175	0.0982535	310.649	375.275	10469.2	106553	132080	159557	83.6031	86.9565	83.5916	96.3344	63.5135	76.3514	58.7838	94.5946	2.399	2.62857	-1.00765	2.49227	2.57435	0	0	0	1	11	0	0	0	1	0	1	3	0	0	4	0
9607	ScreenPOP		({4-[(4-nitrophenyl)diazenyl]-3-[(phenylcarbonyl)amino]phenyl}imino)diethane-1,1-diyl diacetate	O=N(=O)c3ccc(N=Nc2c(NC(=O)c1ccccc1)cc(N(C(OC(=O)C)C)C(OC(=O)C)C)cc2)cc3	533.54	-12.0002	6.81	0.994	4320	8640	0.77	5.88844	518.418	11.96	2700.96	283.7	36510	3052.67	1.40023e+06	147075	87.9047	55.9204	94.4727	96.1494	70.2703	50	78.3784	93.9189	0.77	2.71468	1.07773	3.43152	2.45286	0	0	0	1	0	0	0	0	5	0	0	7	0	0	2	0
7802	ScreenPOP		tris(1,3-dichloropropan-2-yl) phosphate	ClCC(OP(=O)(OC(CCl)CCl)OC(CCl)CCl)CCl	430.91	-6.02369	3.65	14.2	4320	8640	2.003	100.693	487.752	0.285158	214.946	444.75	14005	49113.3	104840	216928	84.7132	82.3659	81.7183	97.5486	65.5405	72.2973	56.0811	98.6486	2.003	2.6882	-0.544915	2.33233	2.64812	0	0	0	1	0	6	0	0	0	1	0	4	0	0	3	0
13811	ScreenPOP		3-({4-[(2-chloro-4,6-dinitrophenyl)diazenyl]naphthalen-1-yl}amino)propane-1,2-diol	Clc3c(N=Nc1c2c(c(NCC(O)CO)cc1)cccc2)c(N(=O)=O)cc(N(=O)=O)c3	445.82	-12.0002	4.16	4.62	4320	8640	1.961	91.4113	508.125	0.461442	104.209	444.848	21433.2	46448.4	52951.3	226038	86.1471	82.0074	75.6822	98.3117	67.5676	70.9459	53.3784	98.6486	1.961	2.70597	-0.335883	2.01791	2.64821	0	0	0	1	0	1	0	0	5	0	0	6	0	0	3	0
11168	ScreenPOP		2,2-dichloro-N-(prop-2-en-1-yl)-N-[3-(trifluoromethyl)phenyl]acetamide	ClC(Cl)C(=O)N(c1cc(C(F)(F)F)ccc1)CC=C	312.12	-5.13568	3.81	5.91	4320	8640	2.601	399.025	490.264	0.024674	117.912	439.574	4826.92	195628	57807.9	215508	80.2729	89.6392	76.4223	97.4445	60.8108	78.3784	53.3784	97.973	2.601	2.69043	-1.60776	2.07156	2.64303	0	0	0	1	3	2	0	0	1	0	0	1	0	0	4	0
535	ScreenPOP		6,15-dihydrodinaphtho[2,3-a:2',3'-h]phenazine-5,9,14,18-tetrone	O=C2c4c1nc6c(nc1ccc4C(=O)c3c2cccc3)c5c(O)c7c(c(O)c5cc6)cccc7	442.43	-12.0002	5.04	1.28	4320	8640	1.096	12.4738	516.596	2.82304	637.549	440.173	18191.5	6443.93	329355	227392	85.5111	63.8067	89.4311	98.6471	66.2162	56.7568	68.2432	98.6486	1.096	2.71315	0.450717	2.80451	2.64362	0	0	0	1	0	0	0	0	2	0	0	4	0	0	2	0
15251	ScreenPOP		NO DATA	Clc1c(Cl)c(Cl)c(C#N)c(c1Cl)C(=O)Nc2ccc(N)cc2	375.04	-12.0002	3.91	4.56	4320	8640	2.225	167.88	501.031	0.263693	59.5509	445.164	22180.1	84113.3	29836.9	223041	86.2974	85.7308	69.6693	97.9533	68.2432	73.6486	49.3243	98.6486	2.225	2.69986	-0.578901	1.77489	2.64852	0	0	0	1	0	4	0	0	3	0	0	1	0	0	3	0
5805	ScreenPOP		2,2'-({4-[(2-chloro-4-nitrophenyl)diazenyl]-3-methylphenyl}imino)diethanol	Clc2c(N=Nc1c(cc(N(CCO)CCO)cc1)C)ccc(N(=O)=O)c2	378.82	-10.6701	4.3	1.41	4320	8640	1.813	65.013	510.745	0.627571	141.813	444.574	20838.5	33205	72430.3	227064	86.0199	79.5328	78.6887	98.5546	67.5676	67.5676	55.4054	98.6486	1.813	2.7082	-0.202337	2.15172	2.64794	0	0	0	1	0	1	0	0	4	0	0	4	0	0	3	0
15561	ScreenPOP		NO DATA	P(=O)(C(=O)C1=C(OC)C=CC=C1OC)(C(=O)C2=C(OC)C=CC=C2OC)CC(CC(C)(C)C)C	490.54	-12.0002	3.72	1.23	4320	8640	2.539	345.939	492.724	0.171513	38.7343	445.308	29234.8	170453	19085.3	219414	87.1878	89.0957	62.951	97.6758	69.5946	77.7027	43.2432	98.6486	2.539	2.6926	-0.765704	1.5881	2.64866	0	0	0	1	0	0	0	0	0	1	0	7	0	0	2	0
7471	ScreenPOP		5-chloro-N-(2-{4-[(cyclohexylcarbamoyl)sulfamoyl]phenyl}ethyl)-2-methoxybenzamide	Clc3cc(C(=O)NCCc2ccc(S(=O)(=O)NC(=O)NC1CCCCC1)cc2)c(OC)cc3	494.01	-12.0002	4.79	6.41	4320	8640	1.38	23.9883	515.557	1.75916	397.275	442.513	21756.1	12367.4	204818	228141	86.2165	70.4209	85.9274	99.1327	67.5676	60.8108	61.4865	98.6486	1.38	2.71228	0.245304	2.59909	2.64593	0	0	0	1	0	1	0	0	3	0	1	5	0	0	4	0
6757	ScreenPOP		3-[{4-[(E)-(2-chloro-4-nitrophenyl)diazenyl]phenyl}(2-hydroxyethyl)amino]propanenitrile	Clc2c(N=Nc1ccc(N(CCO)CCC#N)cc1)ccc(N(=O)=O)c2	373.8	-10.2735	4	3.46	4320	8640	2.081	120.504	504.011	0.322653	72.9122	445.07	19596.4	60735.2	36748.6	224320	85.7771	83.765	72.0282	98.0574	66.8919	72.2973	50.6757	98.6486	2.081	2.70244	-0.491264	1.8628	2.64843	0	0	0	1	0	1	0	0	5	0	0	3	0	0	3	0
4944	ScreenPOP		(1,4,5,6,7,7-hexachlorobicyclo[2.2.1]hept-5-ene-2,3-diyl)dimethanol	ClC1(Cl)C2(Cl)C(Cl)=C(Cl)C1(Cl)C(CO)C2CO	360.88	-8.9436	3.68	17.2	4320	8640	2.575	375.837	490.566	0.160112	36.2597	445.33	29520.4	184373	17787.8	218464	87.1994	89.3386	61.7831	97.6064	69.5946	77.7027	41.8919	98.6486	2.575	2.6907	-0.795575	1.55942	2.64868	0	0	0	1	0	6	0	0	0	0	0	2	0	0	2	0
4544	ScreenPOP		({3-(acetylamino)-4-[(2-chloro-4-nitrophenyl)diazenyl]phenyl}imino)diethane-2,1-diyl diacetate	Clc2c(N=Nc1c(NC(=O)C)cc(N(CCOC(=O)C)CCOC(=O)C)cc1)ccc(N(=O)=O)c2	505.92	-12.0002	4.9	1.14	4320	8640	1.098	12.5314	516.086	2.1789	492.08	441.642	14091.6	6467.29	253956	227926	84.7248	63.8876	87.1994	98.9015	65.5405	57.4324	65.5405	98.6486	1.098	2.71272	0.338237	2.69204	2.64507	0	0	0	1	0	1	0	0	5	0	0	7	0	0	3	0
14550	ScreenPOP		octan-2-yl [(4-amino-3,5-dichloro-6-fluoropyridin-2-yl)oxy]acetate	Clc1c(F)nc(OCC(=O)OC(CCCCCC)C)c(Cl)c1N	367.25	-5.65453	4.53	6.98	4320	8640	2.008	101.859	513.173	0.0675907	146.648	442.228	3533.06	52271.4	75255.8	226939	78.8043	82.7475	79.0241	98.5083	59.4595	72.2973	55.4054	98.6486	2.008	2.71026	-1.17011	2.16628	2.64565	0	0	0	1	1	2	0	0	2	0	0	3	0	0	4	0
5607	ScreenPOP		anthra[2,1,9-mna]naphtho[2,3-h]acridine-5,10,15(16H)-trione	O=C6c8c5nc2c4c1c(c(O)c3c(c1cc2)cccc3)ccc4c5ccc8C(=O)c7c6cccc7	449.47	-12.0002	7.13	3.84	4320	8640	0.595	3.9355	518.615	12.3192	2782.07	226.488	25143.6	2041.01	1.44282e+06	117460	86.6443	51.5611	94.6809	95.4787	68.9189	45.9459	78.3784	92.5676	0.595	2.71485	1.09058	3.44437	2.35504	0	0	0	1	0	0	0	0	1	0	0	3	0	0	2	0
11439	ScreenPOP		N-[5-(dipropylamino)-2-{[5-(ethylsulfanyl)-1,3,4-thiadiazol-2-yl]diazenyl}phenyl]acetamide	s1c(SCC)nnc1N=Nc2c(NC(=O)C)cc(N(CCC)CCC)cc2	406.57	-12.0002	4.51	1.11	4320	8640	1.534	34.1979	513.447	0.988385	223.217	443.958	17354.9	17558.8	114610	227949	85.3955	73.9477	82.3196	98.913	66.2162	63.5135	57.4324	98.6486	1.534	2.7105	-0.00507406	2.34873	2.64734	0	0	0	1	0	0	0	0	6	0	2	1	0	0	3	0
13918	ScreenPOP		({3-methyl-4-[(6-nitro-1,3-benzothiazol-2-yl)diazenyl]phenyl}imino)diethane-2,1-diyl diacetate	s2c(N=Nc1c(cc(N(CCOC(=O)C)CCOC(=O)C)cc1)C)nc3c2cc(N(=O)=O)cc3	485.52	-12.0002	4.89	1.45	4320	8640	1.098	12.5314	516.043	2.1377	482.772	441.731	13824	6466.75	249131	227952	84.6438	63.876	87.0606	98.9246	64.8649	57.4324	64.1892	98.6486	1.098	2.71269	0.329947	2.68374	2.64516	0	0	0	1	0	0	0	0	5	0	1	6	0	0	3	0
11522	ScreenPOP		5-[(2-cyano-4-nitrophenyl)diazenyl]-6-[(2-hydroxyethyl)amino]-4-methyl-2-{[3-(2-phenoxyethoxy)propyl]amino}pyridine-3-carbonitrile	O=N(=O)c3cc(C#N)c(N=Nc2c(nc(NCCCOCCOc1ccccc1)c(C#N)c2C)NCCO)cc3	544.57	-12.0002	4.88	2.46	4320	8640	1.098	12.5314	515.999	2.09714	473.607	441.817	13560.5	6466.2	244381	227977	84.5976	63.8645	86.9218	98.9593	64.8649	57.4324	64.1892	98.6486	1.098	2.71265	0.321627	2.67542	2.64524	0	0	0	1	0	0	0	0	8	0	0	5	0	0	2	0
5400	ScreenPOP		O,O-diethyl O-(3,5,6-trichloropyridin-2-yl) phosphorothioate	Clc1nc(OP(=S)(OCC)OCC)c(Cl)cc1Cl	350.59	-3.92166	4.96	2.8	4320	8640	3.327	2123.24	507.508	0.00345811	57.8754	369.637	3726.34	1.07756e+06	29372.2	187594	79.0472	94.0449	69.3918	96.7623	59.4595	82.4324	47.973	95.2703	3.327	2.70544	-2.46116	1.76249	2.56778	0	0	0	1	0	3	0	0	1	1	1	3	0	0	5	0
10599	ScreenPOP		ethyl 2-[4-(2,2-dichlorocyclopropyl)phenoxy]-2-methylpropanoate	ClC2(Cl)C(c1ccc(OC(C(=O)OCC)(C)C)cc1)C2	317.21	-4.26142	4.72	9	4320	8640	2.217	164.816	508.121	0.0371786	180.424	405.881	3113.58	83746.5	91677.1	206236	78.2724	85.6961	80.5389	97.1323	59.4595	73.6486	55.4054	95.9459	2.217	2.70597	-1.42971	2.25629	2.6084	0	0	0	1	0	2	0	0	0	0	0	3	0	0	2	0
11925	ScreenPOP		2-{methyl[(nonafluorobutyl)sulfonyl]amino}ethyl prop-2-enoate	S(=O)(=O)(N(CCOC(=O)C=C)C)C(F)(F)C(F)(F)C(F)(F)C(F)(F)F	411.24	-3.10073	4.19	10.4	4320	8640	2.464	291.072	449.75	0.0279013	212.523	247.751	3652.54	130909	95582	111426	78.9662	87.7081	80.9551	95.3978	59.4595	77.027	56.0811	91.8919	2.464	2.65297	-1.55438	2.32741	2.39401	0	0	0	1	9	0	0	0	1	0	1	4	0	0	4	0
9590	ScreenPOP		NO DATA	Clc3c(N=Nc2c(NC(=O)C)cc(N(CCN1C(=O)CCC1=O)CC)cc2)ccc(N(=O)=O)c3	486.92	-12.0002	4.35	1.06	4320	8640	1.653	44.978	511.505	0.700639	158.233	444.453	16119.2	23006.5	80936.8	227340	85.1411	76.4107	79.5907	98.6008	65.5405	64.8649	55.4054	98.6486	1.653	2.70885	-0.154505	2.1993	2.64783	0	0	0	1	0	1	0	0	6	0	0	5	0	0	3	0
9928	ScreenPOP		N-ethyl-1,1,2,2,3,3,4,4,4-nonafluoro-N-(2-hydroxyethyl)butane-1-sulfonamide	S(=O)(=O)(N(CCO)CC)C(F)(F)C(F)(F)C(F)(F)C(F)(F)F	371.22	-4.51347	3.32	10.8	4320	8640	2.217	164.816	427.921	0.0551964	211.967	423.413	3892.91	70528.3	90705.1	181187	79.2553	84.6901	80.4579	96.6582	60.1351	72.973	55.4054	95.2703	2.217	2.63136	-1.25809	2.32627	2.62676	0	0	0	1	9	0	0	0	1	0	1	3	0	0	4	0
13682	ScreenPOP		N-{2-[(2-chloro-4,6-dinitrophenyl)diazenyl]-5-(ethylamino)-4-(2-methoxyethoxy)phenyl}acetamide	Clc2c(N=Nc1c(NC(=O)C)cc(NCC)c(OCCOC)c1)c(N(=O)=O)cc(N(=O)=O)c2	480.87	-12.0002	4.4	2.2	4320	8640	1.589	38.815	512.187	0.780891	176.353	444.318	15524.5	19880.5	90325.8	227574	85.0023	75.185	80.4348	98.6818	65.5405	64.1892	55.4054	98.6486	1.589	2.70943	-0.10741	2.24638	2.64769	0	0	0	1	0	1	0	0	6	0	0	7	0	0	3	0
11898	ScreenPOP		({4-[(2-cyano-3-nitrophenyl)diazenyl]-3-methylphenyl}imino)diethane-2,1-diyl diacetate	O=N(=O)c2c(C#N)c(N=Nc1c(cc(N(CCOC(=O)C)CCOC(=O)C)cc1)C)ccc2	453.46	-12.0002	4.84	1.45	4320	8640	1.099	12.5603	515.814	1.94084	438.315	442.144	12574.3	6478.78	226089	228064	84.2738	63.957	86.494	99.0402	64.1892	57.4324	63.5135	98.6486	1.099	2.71249	0.28799	2.64179	2.64556	0	0	0	1	0	0	0	0	5	0	0	6	0	0	2	0
15250	ScreenPOP		NO DATA	Clc1c(Cl)c(Cl)c(C#N)c(c1Cl)C(=O)Nc2c(c(N)ccc2)C	389.07	-12.0002	3.89	1.28	4320	8640	2.043	110.408	500.293	0.25205	56.9227	445.182	13922.3	55236.3	28478	222721	84.6785	83.21	69.1027	97.907	64.8649	72.2973	47.2973	98.6486	2.043	2.69922	-0.598514	1.75529	2.64854	0	0	0	1	0	4	0	0	3	0	0	1	0	0	3	0
8846	ScreenPOP		N-{2-[(2-cyano-4,6-dinitrophenyl)diazenyl]-5-(diethylamino)phenyl}acetamide	O=N(=O)c2c(N=Nc1c(NC(=O)C)cc(N(CC)CC)cc1)c(C#N)cc(N(=O)=O)c2	425.41	-12.0002	4.54	1.18	4320	8640	1.399	25.0611	513.741	1.0532	237.854	443.844	13559.9	12874.9	122195	228021	84.586	70.8603	82.8284	99.0171	64.8649	60.8108	58.1081	98.6486	1.399	2.71074	0.0225111	2.37631	2.64723	0	0	0	1	0	0	0	0	7	0	0	5	0	0	2	0
10611	ScreenPOP		methyl N-ethyl-N-{4-[(5-nitro-2,1-benzisothiazol-3-yl)diazenyl]phenyl}-beta-alaninate	s1nc3c(c1N=Nc2ccc(N(CCC(=O)OC)CC)cc2)cc(N(=O)=O)cc3	413.45	-12.0002	4.81	3.28	4320	8640	1.099	12.5603	515.663	1.83006	413.291	442.37	11853.1	6476.89	213119	228114	84.0888	63.9454	86.1124	99.0749	64.1892	57.4324	62.1622	98.6486	1.099	2.71237	0.262466	2.61626	2.64579	0	0	0	1	0	0	0	0	5	0	1	4	0	0	3	0
5745	ScreenPOP		({5-(acetylamino)-4-[(2-chloro-4,6-dinitrophenyl)diazenyl]-2-methoxyphenyl}imino)diethane-2,1-diyl diacetate	Clc2c(N=Nc1c(NC(=O)C)cc(N(CCOC(=O)C)CCOC(=O)C)c(OC)c1)c(N(=O)=O)cc(N(=O)=O)c2	580.94	-12.0002	4.8	1.14	4320	8640	1.099	12.5603	515.611	1.79423	405.208	442.442	11619.9	6476.23	208930	228128	84.0426	63.9223	86.0083	99.0865	64.1892	57.4324	61.4865	98.6486	1.099	2.71232	0.253879	2.60768	2.64586	0	0	0	1	0	1	0	0	6	0	0	10	0	0	3	0
5744	ScreenPOP		({5-(acetylamino)-4-[(2-bromo-4,6-dinitrophenyl)diazenyl]-2-methoxyphenyl}imino)diethane-2,1-diyl diacetate	Brc2c(N=Nc1c(NC(=O)C)cc(N(CCOC(=O)C)CCOC(=O)C)c(OC)c1)c(N(=O)=O)cc(N(=O)=O)c2	625.39	-12.0002	4.8	1.14	4320	8640	1.099	12.5603	515.611	1.79423	405.208	442.442	11619.9	6476.23	208930	228128	84.0426	63.9223	86.0083	99.0865	64.1892	57.4324	61.4865	98.6486	1.099	2.71232	0.253879	2.60768	2.64586	0	0	0	1	0	0	1	0	6	0	0	10	0	0	3	0
15342	ScreenPOP		NO DATA	O=C(C(N(C)C)(Cc1ccccc1)CC)c3ccc(N2CCOCC2)cc3	366.51	-10.0875	4.5	0.888	4320	8640	1.403	25.293	513.345	0.960933	217.8	443.995	12476.8	12984	111807	227922	84.2507	70.9759	82.1462	98.8899	64.1892	60.8108	57.4324	98.6486	1.403	2.71041	-0.0173071	2.33806	2.64738	0	0	0	1	0	0	0	0	2	0	0	2	0	0	2	0
12649	ScreenPOP		2-[(2-cyanoethyl){4-[(4-nitrophenyl)diazenyl]phenyl}amino]ethyl acetate	O=N(=O)c2ccc(N=Nc1ccc(N(CCOC(=O)C)CCC#N)cc1)cc2	381.39	-12.0002	4.23	3.57	4320	8640	1.617	41.4	509.533	0.538712	121.66	444.722	11363.9	21094.6	61989.6	226601	83.9732	75.6938	77.0814	98.4389	64.1892	64.1892	53.3784	98.6486	1.617	2.70717	-0.268643	2.08515	2.64809	0	0	0	1	0	0	0	0	5	0	0	4	0	0	2	0
9055	ScreenPOP		3-(ethyl{4-[(6-nitro-1,3-benzothiazol-2-yl)diazenyl]phenyl}amino)propanenitrile	s2c(N=Nc1ccc(N(CCC#N)CC)cc1)nc3c2cc(N(=O)=O)cc3	380.43	-12.0002	4.29	3.76	4320	8640	1.522	33.266	510.583	0.614652	138.809	444.597	10439.9	16985	70873.7	227004	83.5916	73.6471	78.4459	98.543	63.5135	63.5135	54.7297	98.6486	1.522	2.70807	-0.211371	2.14242	2.64797	0	0	0	1	0	0	0	0	6	0	1	2	0	0	3	0
4542	ScreenPOP		({4-[(E)-(4-nitrophenyl)diazenyl]-3-(propanoylamino)phenyl}imino)diethane-2,1-diyl diacetate	O=N(=O)c2ccc(N=Nc1c(NC(=O)CC)cc(N(CCOC(=O)C)CCOC(=O)C)cc1)cc2	485.5	-12.0002	4.75	1.13	4320	8640	1.099	12.5603	515.33	1.62413	366.791	442.78	10512.5	6472.7	189019	228178	83.6263	63.9107	85.592	99.1674	63.5135	57.4324	60.8108	98.6486	1.099	2.71209	0.21062	2.56442	2.64619	0	0	0	1	0	0	0	0	5	0	0	7	0	0	2	0
14073	ScreenPOP		N-{4-chloro-2-[(2-chloro-4-nitrophenyl)diazenyl]-5-[(2-hydroxypropyl)amino]phenyl}acetamide	Clc2c(N=Nc1c(NC(=O)C)cc(NCC(O)C)c(Cl)c1)ccc(N(=O)=O)c2	426.26	-12.0002	4	5.04	4320	8640	1.793	62.0869	504.011	0.322866	72.914	445.07	10103.3	31292.5	36749.5	224320	83.4759	79.1512	72.0398	98.0689	63.5135	66.8919	50.6757	98.6486	1.793	2.70244	-0.490978	1.86281	2.64843	0	0	0	1	0	2	0	0	5	0	0	4	0	0	3	0
14277	ScreenPOP		methyl 4-cyano-5-({5-cyano-2,6-bis[(3-methoxypropyl)amino]-4-methylpyridin-3-yl}diazenyl)-3-methylthiophene-2-carboxylate	s2c(N=Nc1c(nc(NCCCOC)c(C#N)c1C)NCCCOC)c(C#N)c(c2C(=O)OC)C	499.59	-12.0002	4.7	3.29	4320	8640	1.1	12.5893	515.017	1.46803	331.533	443.081	9518.26	6483.67	170745	228194	83.1753	64.0032	84.9907	99.2137	62.8378	57.4324	60.1351	98.6486	1.1	2.71182	0.166736	2.52053	2.64648	0	0	0	1	0	0	0	0	7	0	1	4	0	0	3	0
2010	ScreenPOP		1,5-bis(2,4-dinitrophenoxy)-4,8-dinitroanthracene-9,10-dione	O=N(=O)c5c(Oc2c3C(=O)c4c(N(=O)=O)ccc(Oc1c(N(=O)=O)cc(N(=O)=O)cc1)c4C(=O)c3c(N(=O)=O)cc2)ccc(N(=O)=O)c5	662.4	-12.0002	4.68	662	4320	8640	1.1	12.5893	514.881	1.40935	318.275	443.192	9135.33	6481.97	163874	228191	82.9903	63.9685	84.8404	99.179	62.8378	57.4324	60.1351	98.6486	1.1	2.71171	0.149017	2.5028	2.64659	0	0	0	1	0	0	0	0	6	0	0	16	0	0	2	0
11354	ScreenPOP		NO DATA	O=N(=O)c5c(Oc2c3C(=O)c4c(Oc1c(N(=O)=O)cc(N(=O)=O)cc1)ccc(N(=O)=O)c4C(=O)c3c(N(=O)=O)cc2)ccc(N(=O)=O)c5	662.4	-12.0002	4.68	662	4320	8640	1.1	12.5893	514.881	1.40935	318.275	443.192	9135.33	6481.97	163874	228191	82.9903	63.9685	84.8404	99.179	62.8378	57.4324	60.1351	98.6486	1.1	2.71171	0.149017	2.5028	2.64659	0	0	0	1	0	0	0	0	6	0	0	16	0	0	2	0
10339	ScreenPOP		N-{2-[(2,6-dicyano-4-nitrophenyl)diazenyl]-5-(diethylamino)phenyl}acetamide	O=N(=O)c2cc(C#N)c(N=Nc1c(NC(=O)C)cc(N(CC)CC)cc1)c(C#N)c2	405.42	-12.0002	4.27	1.18	4320	8640	1.534	34.1979	510.248	0.588245	132.849	444.641	10264.5	17449.4	67785.9	226877	83.5453	73.9015	77.9487	98.4852	63.5135	63.5135	53.3784	98.6486	1.534	2.70778	-0.230442	2.12336	2.64801	0	0	0	1	0	0	0	0	7	0	0	3	0	0	2	0
9931	ScreenPOP		1,1,2,2,3,3,4,4,4-nonafluoro-N-(2-hydroxyethyl)-N-methylbutane-1-sulfonamide	S(=O)(=O)(N(CCO)C)C(F)(F)C(F)(F)C(F)(F)C(F)(F)F	357.19	-4.63648	2.83	15.9	4320	8640	1.794	62.23	361.761	0.117916	302.522	429.082	2654.57	22512.4	109441	155225	77.648	76.272	81.9958	96.2766	58.1081	64.8649	57.4324	94.5946	1.794	2.55842	-0.928428	2.48076	2.63254	0	0	0	1	9	0	0	0	1	0	1	3	0	0	4	0
14775	ScreenPOP		2-(ethyl{3-methyl-4-[(5-nitro-2,1-benzisothiazol-3-yl)diazenyl]phenyl}amino)ethanol	s1nc3c(c1N=Nc2c(cc(N(CCO)CC)cc2)C)cc(N(=O)=O)cc3	385.44	-12.0002	4.35	1.46	4320	8640	1.157	14.3549	511.505	0.700654	158.234	444.453	5144.62	7342.6	80937.7	227340	80.4463	65.2752	79.6022	98.6124	60.8108	58.1081	55.4054	98.6486	1.157	2.70885	-0.154496	2.1993	2.64783	0	0	0	1	0	0	0	0	5	0	1	3	0	0	3	0
11914	ScreenPOP		N-(5-[benzyl(ethyl)amino]-2-{[5-(ethylsulfanyl)-1,3,4-thiadiazol-2-yl]diazenyl}phenyl)acetamide	s1c(SCC)nnc1N=Nc3c(NC(=O)C)cc(N(Cc2ccccc2)CC)cc3	440.58	-12.0002	4.44	1.14	4320	8640	1.1	12.5893	512.681	0.851139	192.221	444.197	5493.48	6454.27	98548	227731	80.6314	63.8298	81.2327	98.7743	60.8108	56.7568	56.0811	98.6486	1.1	2.70985	-0.0699995	2.2838	2.64758	0	0	0	1	0	0	0	0	6	0	2	1	0	0	3	0
9471	ScreenPOP		2-[{3-(acetylamino)-4-[(2-chloro-4-nitrophenyl)diazenyl]phenyl}(2-cyanoethyl)amino]ethyl acetate	Clc2c(N=Nc1c(NC(=O)C)cc(N(CCOC(=O)C)CCC#N)cc1)ccc(N(=O)=O)c2	472.89	-12.0002	4.38	1.2	4320	8640	1.1	12.5893	511.923	0.747797	168.882	444.374	4819.35	6444.73	86454.6	227485	80.2266	63.8182	80.0879	98.6702	60.8108	56.7568	55.4054	98.6486	1.1	2.7092	-0.126216	2.22758	2.64775	0	0	0	1	0	1	0	0	6	0	0	5	0	0	3	0
9640	ScreenPOP		({4-[(2-cyano-4-nitrophenyl)diazenyl]phenyl}imino)diethane-2,1-diyl diacetate	O=N(=O)c2cc(C#N)c(N=Nc1ccc(N(CCOC(=O)C)CCOC(=O)C)cc1)cc2	439.43	-12.0002	4.29	3.08	4320	8640	1.1	12.5893	510.583	0.614649	138.809	444.597	3950.88	6427.86	70873.6	227004	79.3363	63.772	78.4343	98.5315	60.1351	56.7568	54.7297	98.6486	1.1	2.70807	-0.211373	2.14242	2.64797	0	0	0	1	0	0	0	0	5	0	0	6	0	0	2	0
14813	ScreenPOP		N,N''-(methanediyldibenzene-4,1-diyl)bis{3-[3-(triethoxy[Si]lyl)propyl]urea}	[Si](OCC)(OCC)(OCC)CCCNC(=O)Nc1ccc(cc1)Cc2ccc(NC(=O)NCCC[Si](OCC)(OCC)OCC)cc2	693.01	-12.0002	4.28	1.62	4320	8640	1.1	12.5893	510.417	0.601308	135.798	444.619	3863.87	6425.77	69313.5	226941	79.2206	63.7604	78.2493	98.5199	60.1351	56.7568	54.0541	98.6486	1.1	2.70793	-0.220903	2.13289	2.64799	0	0	0	1	0	0	0	0	4	0	0	8	2	0	3	0
8005	ScreenPOP		2-(ethyl{3-methyl-4-[(5-nitro-1,3-thiazol-2-yl)diazenyl]phenyl}amino)ethyl acetate	s2c(N=Nc1c(cc(N(CCOC(=O)C)CC)cc1)C)ncc2N(=O)=O	377.42	-12.0002	4.18	1.48	4320	8640	1.099	12.5603	508.549	0.482343	108.931	444.814	3080.98	6387.53	55396.9	226210	78.2493	63.6563	76.1101	98.3349	59.4595	56.7568	53.3784	98.6486	1.099	2.70633	-0.316644	2.03715	2.64818	0	0	0	1	0	0	0	0	5	0	1	4	0	0	3	0
11058	ScreenPOP		N-{5-(diethylamino)-2-[(3,5-dinitrothiophen-2-yl)diazenyl]phenyl}acetamide	s1c(N(=O)=O)cc(N(=O)=O)c1N=Nc2c(NC(=O)C)cc(N(CC)CC)cc2	406.42	-12.0002	4.23	1.18	4320	8640	1.099	12.5603	509.533	0.538687	121.657	444.722	3447.54	6399.89	61988.2	226601	78.7118	63.691	77.0698	98.4274	59.4595	56.7568	53.3784	98.6486	1.099	2.70717	-0.268664	2.08514	2.64809	0	0	0	1	0	0	0	0	6	0	1	5	0	0	3	0
4541	ScreenPOP		({3-(acetylamino)-4-[(4-nitrophenyl)diazenyl]phenyl}imino)diethane-2,1-diyl diacetate	O=N(=O)c2ccc(N=Nc1c(NC(=O)C)cc(N(CCOC(=O)C)CCOC(=O)C)cc1)cc2	471.47	-12.0002	4.25	1.14	4320	8640	1.099	12.5603	509.898	0.562945	127.135	444.682	3605.36	6404.47	64826.1	226743	78.8853	63.7026	77.4977	98.4621	59.4595	56.7568	53.3784	98.6486	1.099	2.70748	-0.249534	2.10427	2.64805	0	0	0	1	0	0	0	0	5	0	0	7	0	0	2	0
11174	ScreenPOP		dimethyl 3,3'-({3-(acetylamino)-4-[(4-nitrophenyl)diazenyl]phenyl}imino)dipropanoate (non-preferred name)	O=N(=O)c2ccc(N=Nc1c(NC(=O)C)cc(N(CCC(=O)OC)CCC(=O)OC)cc1)cc2	471.47	-12.0002	4.25	1.15	4320	8640	1.099	12.5603	509.898	0.562945	127.135	444.682	3605.37	6404.47	64826.1	226743	78.8969	63.7142	77.5093	98.4736	59.4595	56.7568	53.3784	98.6486	1.099	2.70748	-0.249534	2.10427	2.64805	0	0	0	1	0	0	0	0	5	0	0	7	0	0	2	0
6727	ScreenPOP		2-methoxyethyl N-{5-(acetylamino)-4-[(2-bromo-4,6-dinitrophenyl)diazenyl]-2-methoxyphenyl}-beta-alaninate	Brc2c(N=Nc1c(NC(=O)C)cc(NCCC(=O)OCCOC)c(OC)c1)c(N(=O)=O)cc(N(=O)=O)c2	583.36	-12.0002	4.19	2.24	4320	8640	1.099	12.5603	508.754	0.49315	111.371	444.797	3151.28	6390.1	56660.5	226292	78.3302	63.6679	76.3067	98.3811	59.4595	56.7568	53.3784	98.6486	1.099	2.70651	-0.307021	2.04677	2.64816	0	0	0	1	0	0	1	0	6	0	0	9	0	0	3	0
522	ScreenPOP		isoquino[4',5',6':6,5,10]anthra[2,1,9-def]isoquinoline-1,3,8,10(2H,9H)-tetrone	O=C2NC(=O)c7c3c1c(c6c4c(c1ccc23)ccc5C(=O)NC(=O)c(c45)cc6)cc7	390.36	-12.0002	3.76	14	4320	8640	1.697	49.7737	494.729	0.187826	42.4172	445.282	4625.12	24624.5	20985	220294	79.9376	77.0698	64.6739	97.7336	60.1351	64.8649	43.9189	98.6486	1.697	2.69437	-0.726245	1.62754	2.64864	0	0	0	1	0	0	0	0	2	0	0	4	0	0	2	0
10749	ScreenPOP		N-{2-[(2-bromo-4,6-dinitrophenyl)diazenyl]-5-[(2-cyanoethyl)amino]-4-methoxyphenyl}acetamide	Brc2c(N=Nc1c(NC(=O)C)cc(NCCC#N)c(OC)c1)c(N(=O)=O)cc(N(=O)=O)c2	506.28	-12.0002	3.95	2.69	4320	8640	1.315	20.6538	502.422	0.28855	65.1649	445.125	2994.27	10376.9	32740.3	223641	78.1105	68.698	70.8025	98.0111	59.4595	59.4595	49.3243	98.6486	1.315	2.70107	-0.539778	1.81401	2.64848	0	0	0	1	0	0	1	0	7	0	0	6	0	0	3	0
11893	ScreenPOP		N-(2-[(2-chloro-4,6-dinitrophenyl)diazenyl]-5-{[2-(2-cyanoethoxy)ethyl]amino}-4-methoxyphenyl)propanamide	Clc2c(N=Nc1c(NC(=O)CC)cc(NCCOCCC#N)c(OC)c1)c(N(=O)=O)cc(N(=O)=O)c2	519.9	-12.0002	3.92	1.92	4320	8640	1.302	20.0447	501.389	0.269698	60.9077	445.154	2710.52	10050.2	30538.5	223196	77.7174	68.4551	69.889	97.9764	58.7838	59.4595	49.3243	98.6486	1.302	2.70018	-0.569122	1.78467	2.64851	0	0	0	1	0	1	0	0	7	0	0	7	0	0	3	0
12345	ScreenPOP		2-[(2-cyanoethyl){4-[(6-nitro-1,3-benzothiazol-2-yl)diazenyl]phenyl}amino]ethyl acetate	s2c(N=Nc1ccc(N(CCOC(=O)C)CCC#N)cc1)nc3c2cc(N(=O)=O)cc3	438.46	-10.1566	4.08	3.56	4320	8640	1.098	12.5314	506.239	0.385814	87.1999	444.969	2447.56	6343.89	44144	225261	77.3127	63.6332	73.9477	98.2308	58.1081	56.7568	52.027	98.6486	1.098	2.70436	-0.413622	1.94052	2.64833	0	0	0	1	0	0	0	0	6	0	1	4	0	0	3	0
12650	ScreenPOP		({3-(acetylamino)-4-[(2,4-dinitrophenyl)diazenyl]phenyl}imino)diethane-2,1-diyl diacetate	O=N(=O)c2c(N=Nc1c(NC(=O)C)cc(N(CCOC(=O)C)CCOC(=O)C)cc1)ccc(N(=O)=O)c2	516.47	-12.0002	4.07	1.14	4320	8640	1.098	12.5314	505.98	0.377629	85.2837	444.983	2394.41	6340.64	43151.9	225153	77.2202	63.6101	73.6933	98.1961	58.1081	56.7568	50.6757	98.6486	1.098	2.70413	-0.422935	1.93087	2.64834	0	0	0	1	0	0	0	0	6	0	0	9	0	0	2	0
13937	ScreenPOP		dimethyl 3,3'-({3-(acetylamino)-4-[(2,4-dinitrophenyl)diazenyl]phenyl}imino)dipropanoate (non-preferred name)	O=N(=O)c2c(N=Nc1c(NC(=O)C)cc(N(CCC(=O)OC)CCC(=O)OC)cc1)ccc(N(=O)=O)c2	516.47	-12.0002	4.07	1.15	4320	8640	1.098	12.5314	505.98	0.377629	85.2838	444.983	2394.41	6340.64	43151.9	225153	77.2317	63.6216	73.7049	98.2077	58.1081	56.7568	50.6757	98.6486	1.098	2.70413	-0.422934	1.93087	2.64834	0	0	0	1	0	0	0	0	6	0	0	9	0	0	2	0
9541	ScreenPOP		2,6-dinitro-N,N-dipropyl-4-(trifluoromethyl)benzene-1,3-diamine	FC(F)(F)c1c(N)c(N(=O)=O)c(N(CCC)CCC)c(N(=O)=O)c1	350.3	-4.44454	4.1	10.7	4320	8640	1.408	25.5859	491.67	0.0535551	210.88	419.461	673.714	12579.8	103683	206236	70.0278	70.6059	81.6374	97.1207	51.3514	60.8108	56.0811	95.9459	1.408	2.69167	-1.2712	2.32403	2.62269	0	0	0	1	3	0	0	0	4	0	0	4	0	0	3	0
10263	ScreenPOP		3-amino-N-[5-oxo-1-(2,4,6-trichlorophenyl)-4,5-dihydro-1H-pyrazol-3-yl]benzamide	Clc3c(N2N=C(NC(=O)c1cc(N)ccc1)CC2=O)c(Cl)cc(Cl)c3	397.65	-12.0002	3.46	4.96	4320	8640	2.029	106.905	475.663	0.0948382	21.4177	445.426	4822.61	50850.9	10187.6	211872	80.2498	82.574	51.3414	97.3173	60.8108	72.2973	31.0811	97.973	2.029	2.6773	-1.02302	1.33077	2.64878	0	0	0	1	0	3	0	0	4	0	0	2	0	0	3	0
8707	ScreenPOP		NO DATA	ClC1(Cl)OC(=O)OC1(Cl)Cl	225.84	-3.76425	0.46	100000	4320	8640	0.051	1.1246	278.49	32.7063	5832.06	444.776	10243.3	313.191	1.62417e+06	123866	83.5222	33.7419	97.6989	95.71	63.5135	25	80.4054	92.5676	0.051	2.44481	1.51463	3.76582	2.64814	0	0	0	1	0	4	0	0	0	0	0	3	0	0	2	0
7593	ScreenPOP		2-[(2-cyanoethyl){4-[(2-cyano-3-nitrophenyl)diazenyl]phenyl}amino]ethyl acetate	O=N(=O)c2c(C#N)c(N=Nc1ccc(N(CCOC(=O)C)CCC#N)cc1)ccc2	406.4	-12.0002	3.78	3.57	4320	8640	1.305	20.1837	495.677	0.196537	44.3848	445.269	1966.27	10004.6	22000.5	220710	76.2604	68.4089	65.6337	97.7451	56.7568	59.4595	44.5946	98.6486	1.305	2.6952	-0.706556	1.64723	2.64862	0	0	0	1	0	0	0	0	6	0	0	4	0	0	2	0
6044	ScreenPOP		4,4'-[(4-methylbenzene-1,3-diyl)didiazene-2,1-diyl]bis(6-methylbenzene-1,3-diamine)	N(=Nc2c(ccc(N=Nc1c(N)cc(N)c(c1)C)c2)C)c3c(N)cc(N)c(c3)C	388.48	-12.0002	3.9	1.28	4320	8640	1.023	10.5439	500.666	0.257801	58.2216	445.173	1360.92	5278.95	29149.5	222883	74.364	61.5171	69.3686	97.9302	55.4054	55.4054	47.973	98.6486	1.023	2.69955	-0.588715	1.76508	2.64853	0	0	0	1	0	0	0	0	8	0	0	0	0	0	1	0
[truncated: 55 more rows]
[truncated: 5 more columns]

## Sheet: APC90notPOP90
ChemID	DATASET	SMILES	Chemical	SMILES	MolarMass	logKAW	logKOW	hlAIR	hlWATER	hlSOIL	logBAF	BAF	POV	TE	CTDa	CTDw	POP	vPvB	APC	WPC	RPOP	RvPvB	RAPC	RWPC	S_POP	S_PB	S_APC	S_WPC	logBAF	logPOV	logTE	logCTDair	logCTDwater	only_S_POP90	only_S_PB90	only_S_APC90	only_S_WPC90	F	Cl	Br	I	N	P	S	O	Si	B	stv_var	PB90
[truncated: 118 more rows]
[truncated: 5 more columns]

[truncated: 6 more sheets: POP90notPB90, PB90, SWPC90only, SAPC90only, SvPvB90only, SPOP90only]
